# Supplementary material for: A mitochondria-to-nucleus regulation mediated by the nuclear-translocated mitochondrial lncRNAs
Source: PLoS Genet. 2025 Jan 27;21(1):e1011580. doi: 10.1371/journal.pgen.1011580 (PMC11801721; doi:10.1371/journal.pgen.1011580)
Supplement: S1 Table — (XLSX) [file pgen.1011580.s012.xlsx]

## Sheet: Normalized
ID	Normalized						Fold Change
Protein IDs	iBAQ 15956-1	iBAQ 15956-2	iBAQ 15956-3	iBAQ 15956-4	iBAQ 15956-5	iBAQ 15956-6	15956-2/15956-1	15956-4/15956-3	15956-6/15956-5
sp|O76013|KRT36_HUMANKeratin,typeIcuticularHa6OS=HomosapiensOX=9606GN=KRT36PE=1SV=1;CON__O76013;sp|Q14525|KT33B_HUMANKeratin,typeIcuticularHa3-IIOS=HomosapiensOX=9606GN=KRT33BPE=1SV=3;CON__Q14525;sp|Q15323|K1H1_HUMANKeratin,typeIcuticularHa1OS=HomosapiensOX=9606GN=KRT31PE=1SV=3;CON__Q9UE12;CON__Q15323;CON__A2A5Y0;sp|Q14532|K1H2_HUMANKeratin,typeIcuticularHa2OS=HomosapiensOX=9606GN=KRT32PE=1SV=3;C…	0	0	0	0	0	7.47178e-05	#DIV/0!	#DIV/0!	#DIV/0!
CON__P00761	0.0396101	0.219953	0.188953	0.533732	0.451661	0.180831	5.55296	2.82468	0.400368
CON__P01966	0	4.42415e-05	0	0	0	3.77926e-05	#DIV/0!	#DIV/0!	#DIV/0!
sp|P02533|K1C14_HUMANKeratin,typeIcytoskeletal14OS=HomosapiensOX=9606GN=KRT14PE=1SV=4;CON__P02533;CON__Q61782	0.0020896	0.0472639	0.00683724	0.00725869	0.00659206	0.06577	22.6186	1.06164	9.97715
sp|P02538|K2C6A_HUMANKeratin,typeIIcytoskeletal6AOS=HomosapiensOX=9606GN=KRT6APE=1SV=3;CON__P02538;CON__Q8VED5;sp|Q14CN4|K2C72_HUMANKeratin,typeIIcytoskeletal72OS=HomosapiensOX=9606GN=KRT72PE=1SV=2;CON__Q14CN4-1;CON__Q6IME9	0	0.000619111	0.000129005	0.000113653	9.6898e-05	0.00123259	#DIV/0!	0.881	12.7205
CON__P02662	0.00768043	0.00321185	0.00354324	0.00481288	0.0114523	0.00815725	0.418187	1.35833	0.71228
CON__P02663	0.00261529	0.00119193	0.00124545	0.00070397	0.00309884	0.00116367	0.455754	0.565233	0.375518
CON__P02666	0.00449728	0	0.00614715	0.00424559	0.0138153	0.0302402	0	0.69066	2.18889
CON__P02668	0.00166354	9.25737e-05	0.000824555	0	0.00336079	0.00189293	0.0556487	0	0.563241
CON__P02754	0.00102047	0.000978344	0.000466875	0.00142046	0.00176973	0.0015019	0.958717	3.04249	0.84866
sp|P02768|ALBU_HUMANSerumalbuminOS=HomosapiensOX=9606GN=ALBPE=1SV=2;CON__P02768-1	0	0	0	0	0	0.000779778	#DIV/0!	#DIV/0!	#DIV/0!
CON__P02769	0.00744669	0.000119707	0.00136647	9.85571e-05	3.8782e-05	0.000270793	0.0160752	0.0721251	6.98243
sp|P05787|K2C8_HUMANKeratin,typeIIcytoskeletal8OS=HomosapiensOX=9606GN=KRT8PE=1SV=7;CON__P05787;CON__H-INV:HIT000292931;CON__Q9H552;CON__H-INV:HIT000016045;CON__REFSEQ:XP_092267	0.00455038	0.000191062	0.000443466	0.000294494	0.000890757	0.00134944	0.0419882	0.664074	1.51493
sp|P08729|K2C7_HUMANKeratin,typeIIcytoskeletal7OS=HomosapiensOX=9606GN=KRT7PE=1SV=5;CON__Q3KNV1;CON__P08729;CON__Q9DCV7	0	7.72178e-05	6.91815e-05	0	0.000346901	0.000191532	#DIV/0!	0	0.552124
sp|P08779|K1C16_HUMANKeratin,typeIcytoskeletal16OS=HomosapiensOX=9606GN=KRT16PE=1SV=4;CON__P08779;CON__Q9Z2K1;CON__Q3ZAW8;CON__A2A4G1;sp|P19012|K1C15_HUMANKeratin,typeIcytoskeletal15OS=HomosapiensOX=9606GN=KRT15PE=1SV=3;CON__P19012;sp|P35900|K1C20_HUMANKeratin,typeIcytoskeletal20OS=HomosapiensOX=9606GN=KRT20PE=1SV=1;CON__P35900;CON__Q9D312;sp|Q8N1A0|KT222_HUMANKeratin-likeproteinKRT222OS=Homosapi…	0.00016124	0.00325816	0.000337518	0.000247576	0.000258593	0.0146336	20.2069	0.733518	56.5893
CON__P12763	0.00129433	0	0	0	0	0	0	#DIV/0!	#DIV/0!
sp|P13645|K1C10_HUMANKeratin,typeIcytoskeletal10OS=HomosapiensOX=9606GN=KRT10PE=1SV=6;CON__P13645;CON__P02535-1;sp|Q7Z3Y7|K1C28_HUMANKeratin,typeIcytoskeletal28OS=HomosapiensOX=9606GN=KRT28PE=1SV=2;CON__Q7Z3Y7;CON__Q148H6;sp|Q7Z3Z0|K1C25_HUMANKeratin,typeIcytoskeletal25OS=HomosapiensOX=9606GN=KRT25PE=1SV=1;CON__Q7Z3Z0;sp|Q7Z3Y8|K1C27_HUMANKeratin,typeIcytoskeletal27OS=HomosapiensOX=9606GN=KRT27PE…	0.00986923	0.149956	0.0402684	0.0353369	0.0466454	0.0713164	15.1943	0.877535	1.5289
sp|P13647|K2C5_HUMANKeratin,typeIIcytoskeletal5OS=HomosapiensOX=9606GN=KRT5PE=1SV=3;CON__P13647	0.000626983	0.013647	0.00238081	0.00279933	0.00226442	0.015217	21.7661	1.17579	6.72004
sp|P19013|K2C4_HUMANKeratin,typeIIcytoskeletal4OS=HomosapiensOX=9606GN=KRT4PE=1SV=5;CON__P19013	0	0	0	0	0	7.59035e-05	#DIV/0!	#DIV/0!	#DIV/0!
sp|P20930|FILA_HUMANFilaggrinOS=HomosapiensOX=9606GN=FLGPE=1SV=3;CON__P20930	0	1.61244e-05	0	0	0	0	#DIV/0!	#DIV/0!	#DIV/0!
CON__P34955	0.000348031	0	0	0	0	0	0	#DIV/0!	#DIV/0!
CON__P35908;sp|P35908|K22E_HUMANKeratin,typeIIcytoskeletal2epidermalOS=HomosapiensOX=9606GN=KRT2PE=1SV=2;CON__Q6NXH9	0.00270646	0.0454308	0.00811944	0.0136276	0.0171864	0.0330382	16.7861	1.67839	1.92235
sp|P48668|K2C6C_HUMANKeratin,typeIIcytoskeletal6COS=HomosapiensOX=9606GN=KRT6CPE=1SV=3;CON__P48668	0.000343763	0.00348954	0.000957213	0.000492936	0.000504145	0.015193	10.151	0.51497	30.1361
sp|Q04695|K1C17_HUMANKeratin,typeIcytoskeletal17OS=HomosapiensOX=9606GN=KRT17PE=1SV=2;CON__Q04695;sp|Q9C075|K1C23_HUMANKeratin,typeIcytoskeletal23OS=HomosapiensOX=9606GN=KRT23PE=1SV=2;CON__Q9C075;CON__Q99PS0	0	0.0004351	8.43931e-05	6.61809e-05	0	0.00388109	#DIV/0!	0.784197	#DIV/0!
CON__Q29443;CON__Q0IIK2;sp|P02788|TRFL_HUMANLactotransferrinOS=HomosapiensOX=9606GN=LTFPE=1SV=6	0.000255545	0	0	0	0	0	0	#DIV/0!	#DIV/0!
CON__Q3SX14;sp|P06396|GELS_HUMANGelsolinOS=HomosapiensOX=9606GN=GSNPE=1SV=1	0.000155734	0	5.76883e-05	0	0.000122241	2.30949e-05	0	0	0.188929
sp|Q5D862|FILA2_HUMANFilaggrin-2OS=HomosapiensOX=9606GN=FLG2PE=1SV=1;CON__Q5D862	0	0.000284892	0	4.70723e-05	3.96588e-05	7.99649e-05	#DIV/0!	#DIV/0!	2.01632
sp|Q9NSB2|KRT84_HUMANKeratin,typeIIcuticularHb4OS=HomosapiensOX=9606GN=KRT84PE=2SV=2;CON__Q9NSB2;CON__Q6ISB0	0	0	0	0	0	6.59727e-05	#DIV/0!	#DIV/0!	#DIV/0!
sp|Q6KB66|K2C80_HUMANKeratin,typeIIcytoskeletal80OS=HomosapiensOX=9606GN=KRT80PE=1SV=2;CON__Q6KB66-1;CON__Q0VBK2	0	6.31828e-05	0	0	0	0	#DIV/0!	#DIV/0!	#DIV/0!
sp|Q8N1N4|K2C78_HUMANKeratin,typeIIcytoskeletal78OS=HomosapiensOX=9606GN=KRT78PE=1SV=2;CON__Q8N1N4-2;CON__Q7RTT2	0	0.000660772	0	0	0	9.12817e-05	#DIV/0!	#DIV/0!	#DIV/0!
sp|Q7Z794|K2C1B_HUMANKeratin,typeIIcytoskeletal1bOS=HomosapiensOX=9606GN=KRT77PE=1SV=3;CON__Q7Z794	0	7.58952e-05	0	0	0	0	#DIV/0!	#DIV/0!	#DIV/0!
sp|Q86YZ3|HORN_HUMANHornerinOS=HomosapiensOX=9606GN=HRNRPE=1SV=2;CON__Q86YZ3	1.65773e-05	0.00102013	0.000196709	0.00010597	0.000223833	0.000401592	61.5375	0.538714	1.79416
CON__Streptavidin	0.0303879	0.0061562	0.376758	0.0697048	0.0602816	0.0649261	0.202587	0.185012	1.07705
REV__sp|O75131|CPNE3_HUMANCopine-3OS=HomosapiensOX=9606GN=CPNE3PE=1SV=1	#VALUE!	#VALUE!	#VALUE!	#VALUE!	#VALUE!	#VALUE!	#VALUE!	#VALUE!	#VALUE!
REV__sp|O94850|DEND_HUMANDendrinOS=HomosapiensOX=9606GN=DDNPE=1SV=3	#VALUE!	#VALUE!	#VALUE!	#VALUE!	#VALUE!	#VALUE!	#VALUE!	#VALUE!	#VALUE!
REV__sp|P07942|LAMB1_HUMANLamininsubunitbeta-1OS=HomosapiensOX=9606GN=LAMB1PE=1SV=2	#VALUE!	#VALUE!	#VALUE!	#VALUE!	#VALUE!	#VALUE!	#VALUE!	#VALUE!	#VALUE!
REV__sp|P31749|AKT1_HUMANRAC-alphaserine/threonine-proteinkinaseOS=HomosapiensOX=9606GN=AKT1PE=1SV=2	#VALUE!	#VALUE!	#VALUE!	#VALUE!	#VALUE!	#VALUE!	#VALUE!	#VALUE!	#VALUE!
REV__sp|P50570|DYN2_HUMANDynamin-2OS=HomosapiensOX=9606GN=DNM2PE=1SV=2	#VALUE!	#VALUE!	#VALUE!	#VALUE!	#VALUE!	#VALUE!	#VALUE!	#VALUE!	#VALUE!
REV__sp|Q14849|STAR3_HUMANStAR-relatedlipidtransferprotein3OS=HomosapiensOX=9606GN=STARD3PE=1SV=2	#VALUE!	#VALUE!	#VALUE!	#VALUE!	#VALUE!	#VALUE!	#VALUE!	#VALUE!	#VALUE!
REV__sp|Q6ZVD7|STOX1_HUMANStorkhead-boxprotein1OS=HomosapiensOX=9606GN=STOX1PE=1SV=2	#VALUE!	#VALUE!	#VALUE!	#VALUE!	#VALUE!	#VALUE!	#VALUE!	#VALUE!	#VALUE!
REV__sp|Q7Z5H3|RHG22_HUMANRhoGTPase-activatingprotein22OS=HomosapiensOX=9606GN=ARHGAP22PE=1SV=1	#VALUE!	#VALUE!	#VALUE!	#VALUE!	#VALUE!	#VALUE!	#VALUE!	#VALUE!	#VALUE!
REV__sp|Q8NB66|UN13C_HUMANProteinunc-13homologCOS=HomosapiensOX=9606GN=UNC13CPE=2SV=3	#VALUE!	#VALUE!	#VALUE!	#VALUE!	#VALUE!	#VALUE!	#VALUE!	#VALUE!	#VALUE!
REV__sp|Q96PE2|ARHGH_HUMANRhoguaninenucleotideexchangefactor17OS=HomosapiensOX=9606GN=ARHGEF17PE=1SV=1	#VALUE!	#VALUE!	#VALUE!	#VALUE!	#VALUE!	#VALUE!	#VALUE!	#VALUE!	#VALUE!
REV__sp|Q9P1Z2|CACO1_HUMANCalcium-bindingandcoiled-coildomain-containingprotein1OS=HomosapiensOX=9606GN=CALCOCO1PE=1SV=2	#VALUE!	#VALUE!	#VALUE!	#VALUE!	#VALUE!	#VALUE!	#VALUE!	#VALUE!	#VALUE!
sp|A0AVT1|UBA6_HUMANUbiquitin-likemodifier-activatingenzyme6OS=HomosapiensOX=9606GN=UBA6PE=1SV=1	1.14861e-05	0	0	0	0	0	0	#DIV/0!	#DIV/0!
sp|A0FGR8|ESYT2_HUMANExtendedsynaptotagmin-2OS=HomosapiensOX=9606GN=ESYT2PE=1SV=1	9.15044e-05	0	0	0	0	2.80999e-05	0	#DIV/0!	#DIV/0!
sp|A3KN83|SBNO1_HUMANProteinstrawberrynotchhomolog1OS=HomosapiensOX=9606GN=SBNO1PE=1SV=1;sp|Q9Y2G9|SBNO2_HUMANProteinstrawberrynotchhomolog2OS=HomosapiensOX=9606GN=SBNO2PE=2SV=3	3.14857e-05	0	5.34909e-05	0	5.16671e-05	4.0369e-05	0	0	0.78133
sp|A4D1E9|GTPBA_HUMANGTP-bindingprotein10OS=HomosapiensOX=9606GN=GTPBP10PE=1SV=1	0	0	2.35115e-05	0	2.84154e-05	0	#DIV/0!	0	0
sp|A5YKK6|CNOT1_HUMANCCR4-NOTtranscriptioncomplexsubunit1OS=HomosapiensOX=9606GN=CNOT1PE=1SV=2	7.77288e-06	0	4.56916e-06	0	0	0	0	0	#DIV/0!
sp|A6NGU5|GGT3_HUMANPutativeglutathionehydrolase3proenzymeOS=HomosapiensOX=9606GN=GGT3PPE=5SV=2;sp|P36268|GGT2_HUMANInactiveglutathionehydrolase2OS=HomosapiensOX=9606GN=GGT2PE=1SV=3;sp|P19440|GGT1_HUMANGlutathionehydrolase1proenzymeOS=HomosapiensOX=9606GN=GGT1PE=1SV=2;sp|Q14390|GGTL2_HUMANGlutathionehydrolaselightchain2OS=HomosapiensOX=9606GN=GGTLC2PE=1SV=4;sp|B5MD39|GGTL3_HUMANPutativeglutathion…	4.58862e-05	0	0	0	0	0	0	#DIV/0!	#DIV/0!
sp|B0I1T2|MYO1G_HUMANUnconventionalmyosin-IgOS=HomosapiensOX=9606GN=MYO1GPE=1SV=2	0	0	0	9.52408e-06	2.14486e-05	1.22533e-05	#DIV/0!	#DIV/0!	0.571288
sp|B2RPK0|HGB1A_HUMANPutativehighmobilitygroupproteinB1-like1OS=HomosapiensOX=9606GN=HMGB1P1PE=5SV=1;sp|P09429|HMGB1_HUMANHighmobilitygroupproteinB1OS=HomosapiensOX=9606GN=HMGB1PE=1SV=3	0.00108663	0	0	0	0	0	0	#DIV/0!	#DIV/0!
sp|Q99613|EIF3C_HUMANEukaryotictranslationinitiationfactor3subunitCOS=HomosapiensOX=9606GN=EIF3CPE=1SV=1;sp|B5ME19|EIFCL_HUMANEukaryotictranslationinitiationfactor3subunitC-likeproteinOS=HomosapiensOX=9606GN=EIF3CLPE=1SV=1	0.000269238	0	0	0	0	0	0	#DIV/0!	#DIV/0!
sp|Q9BZK3|NACP4_HUMANPutativenascentpolypeptide-associatedcomplexsubunitalpha-likeproteinOS=HomosapiensOX=9606GN=NACA4PPE=5SV=1;sp|Q13765|NACA_HUMANNascentpolypeptide-associatedcomplexsubunitalphaOS=HomosapiensOX=9606GN=NACAPE=1SV=1;sp|E9PAV3|NACAM_HUMANNascentpolypeptide-associatedcomplexsubunitalpha,muscle-specificformOS=HomosapiensOX=9606GN=NACAPE=1SV=1	0.000435882	0	0	0	0	0	0	#DIV/0!	#DIV/0!
sp|F5GYI3|UBA1L_HUMANUbiquitin-associatedprotein1-likeOS=HomosapiensOX=9606GN=UBAP1LPE=2SV=1	0	4.53326e-05	0	0.000276472	0	0.000121715	#DIV/0!	#DIV/0!	#DIV/0!
sp|P63165|SUMO1_HUMANSmallubiquitin-relatedmodifier1OS=HomosapiensOX=9606GN=SUMO1PE=1SV=1;sp|G2XKQ0|SUMO5_HUMANSmallubiquitin-relatedmodifier5OS=HomosapiensOX=9606GN=SUMO1P1PE=1SV=2	0.000458418	0	0	0	0	0	0	#DIV/0!	#DIV/0!
sp|O00116|ADAS_HUMANAlkyldihydroxyacetonephosphatesynthase,peroxisomalOS=HomosapiensOX=9606GN=AGPSPE=1SV=1	5.70453e-05	0	5.89683e-05	2.90687e-05	0	0	0	0.492955	#DIV/0!
sp|O00151|PDLI1_HUMANPDZandLIMdomainprotein1OS=HomosapiensOX=9606GN=PDLIM1PE=1SV=4	4.81066e-05	0	0	0	0	0	0	#DIV/0!	#DIV/0!
sp|O00154|BACH_HUMANCytosolicacylcoenzymeAthioesterhydrolaseOS=HomosapiensOX=9606GN=ACOT7PE=1SV=3	0.000120102	0	0	0	0	0	0	#DIV/0!	#DIV/0!
sp|O00159|MYO1C_HUMANUnconventionalmyosin-IcOS=HomosapiensOX=9606GN=MYO1CPE=1SV=4	0.000479179	0.000241898	0.000701206	0.00112451	0.00136025	0.0016587	0.504817	1.60369	1.21941
sp|O00231|PSD11_HUMAN26Sproteasomenon-ATPaseregulatorysubunit11OS=HomosapiensOX=9606GN=PSMD11PE=1SV=3	0.000159106	0	0	0	0	0	0	#DIV/0!	#DIV/0!
sp|O00232|PSD12_HUMAN26Sproteasomenon-ATPaseregulatorysubunit12OS=HomosapiensOX=9606GN=PSMD12PE=1SV=3	0.000207108	0	0	0	0	0	0	#DIV/0!	#DIV/0!
sp|O00264|PGRC1_HUMANMembrane-associatedprogesteronereceptorcomponent1OS=HomosapiensOX=9606GN=PGRMC1PE=1SV=3	0.000158842	0	0	0	0	0	0	#DIV/0!	#DIV/0!
sp|O00299|CLIC1_HUMANChlorideintracellularchannelprotein1OS=HomosapiensOX=9606GN=CLIC1PE=1SV=4	0.00320799	0	0	0	0	0	0	#DIV/0!	#DIV/0!
sp|O00303|EIF3F_HUMANEukaryotictranslationinitiationfactor3subunitFOS=HomosapiensOX=9606GN=EIF3FPE=1SV=1	0.00016305	0	0	0	0	0	0	#DIV/0!	#DIV/0!
sp|O00410|IPO5_HUMANImportin-5OS=HomosapiensOX=9606GN=IPO5PE=1SV=4	7.13306e-05	0	0	0	0	0	0	#DIV/0!	#DIV/0!
sp|O00425|IF2B3_HUMANInsulin-likegrowthfactor2mRNA-bindingprotein3OS=HomosapiensOX=9606GN=IGF2BP3PE=1SV=2	1.21664e-05	0	0	0	0	0	0	#DIV/0!	#DIV/0!
sp|O00429|DNM1L_HUMANDynamin-1-likeproteinOS=HomosapiensOX=9606GN=DNM1LPE=1SV=2	1.22996e-05	0	0	0	0	0	0	#DIV/0!	#DIV/0!
sp|O00469|PLOD2_HUMANProcollagen-lysine,2-oxoglutarate5-dioxygenase2OS=HomosapiensOX=9606GN=PLOD2PE=1SV=2	5.25021e-05	0	0	0	0	0	0	#DIV/0!	#DIV/0!
sp|O00487|PSDE_HUMAN26Sproteasomenon-ATPaseregulatorysubunit14OS=HomosapiensOX=9606GN=PSMD14PE=1SV=1	9.45776e-05	0	0	0	0	0	0	#DIV/0!	#DIV/0!
sp|O00567|NOP56_HUMANNucleolarprotein56OS=HomosapiensOX=9606GN=NOP56PE=1SV=4	0	0	0	0	0	0	#DIV/0!	#DIV/0!	#DIV/0!
sp|O00571|DDX3X_HUMANATP-dependentRNAhelicaseDDX3XOS=HomosapiensOX=9606GN=DDX3XPE=1SV=3;sp|O15523|DDX3Y_HUMANATP-dependentRNAhelicaseDDX3YOS=HomosapiensOX=9606GN=DDX3YPE=1SV=2	0.000353392	0	0.000206124	0	3.2031e-05	0	0	0	0
sp|O00629|IMA3_HUMANImportinsubunitalpha-3OS=HomosapiensOX=9606GN=KPNA4PE=1SV=1	9.66093e-05	0	0	0	0	0	0	#DIV/0!	#DIV/0!
sp|O00764|PDXK_HUMANPyridoxalkinaseOS=HomosapiensOX=9606GN=PDXKPE=1SV=1	0.00020272	0	0	0	0	0	0	#DIV/0!	#DIV/0!
sp|O14776|TCRG1_HUMANTranscriptionelongationregulator1OS=HomosapiensOX=9606GN=TCERG1PE=1SV=2	2.3119e-05	0	3.61008e-05	0	1.54264e-05	0	0	0	0
sp|O14818|PSA7_HUMANProteasomesubunitalphatype-7OS=HomosapiensOX=9606GN=PSMA7PE=1SV=1;sp|Q8TAA3|PSMA8_HUMANProteasomesubunitalpha-type8OS=HomosapiensOX=9606GN=PSMA8PE=2SV=3	0.00102858	0	0	0	0	0	0	#DIV/0!	#DIV/0!
sp|O14880|MGST3_HUMANMicrosomalglutathioneS-transferase3OS=HomosapiensOX=9606GN=MGST3PE=1SV=1	0	0	0.000191946	0.000186108	0.000125435	0	#DIV/0!	0.969586	0
sp|O14929|HAT1_HUMANHistoneacetyltransferasetypeBcatalyticsubunitOS=HomosapiensOX=9606GN=HAT1PE=1SV=1	0.000181856	0	0	0	0	0	0	#DIV/0!	#DIV/0!
sp|P19105|ML12A_HUMANMyosinregulatorylightchain12AOS=HomosapiensOX=9606GN=MYL12APE=1SV=2;sp|O14950|ML12B_HUMANMyosinregulatorylightchain12BOS=HomosapiensOX=9606GN=MYL12BPE=1SV=2;sp|P24844|MYL9_HUMANMyosinregulatorylightpolypeptide9OS=HomosapiensOX=9606GN=MYL9PE=1SV=4	5.29273e-05	0.00014073	0.000257371	0	0.000769511	0.000642684	2.65894	0	0.835186
sp|O14975|S27A2_HUMANVerylong-chainacyl-CoAsynthetaseOS=HomosapiensOX=9606GN=SLC27A2PE=1SV=2	0	0	4.40138e-05	0	0	2.27336e-05	#DIV/0!	0	#DIV/0!
sp|O14979|HNRDL_HUMANHeterogeneousnuclearribonucleoproteinD-likeOS=HomosapiensOX=9606GN=HNRNPDLPE=1SV=3	3.97911e-05	0	0.000264459	0	9.03233e-05	0	0	0	0
sp|O14980|XPO1_HUMANExportin-1OS=HomosapiensOX=9606GN=XPO1PE=1SV=1	0.00015033	1.29814e-05	0	0	0	0	0.0863526	#DIV/0!	#DIV/0!
sp|O15020|SPTN2_HUMANSpectrinbetachain,non-erythrocytic2OS=HomosapiensOX=9606GN=SPTBN2PE=1SV=3	0	3.59303e-05	1.0518e-05	8.83754e-06	7.26735e-06	3.80613e-05	#DIV/0!	0.840234	5.23731
sp|O15042|SR140_HUMANU2snRNP-associatedSURPmotif-containingproteinOS=HomosapiensOX=9606GN=U2SURPPE=1SV=2	0	0	3.57193e-05	0	2.10416e-05	1.51017e-05	#DIV/0!	0	0.717708
sp|O15067|PUR4_HUMANPhosphoribosylformylglycinamidinesynthaseOS=HomosapiensOX=9606GN=PFASPE=1SV=4	5.64085e-06	0	0	0	0	0	0	#DIV/0!	#DIV/0!
sp|O60684|IMA7_HUMANImportinsubunitalpha-7OS=HomosapiensOX=9606GN=KPNA6PE=1SV=1;sp|O15131|IMA6_HUMANImportinsubunitalpha-6OS=HomosapiensOX=9606GN=KPNA5PE=1SV=2	3.54442e-05	0	0	0	0	0	0	#DIV/0!	#DIV/0!
sp|O15143|ARC1B_HUMANActin-relatedprotein2/3complexsubunit1BOS=HomosapiensOX=9606GN=ARPC1BPE=1SV=3	0.000144637	0	0	0	0	0	0	#DIV/0!	#DIV/0!
sp|O15144|ARPC2_HUMANActin-relatedprotein2/3complexsubunit2OS=HomosapiensOX=9606GN=ARPC2PE=1SV=1	0.000187926	0	0	0	0	0	0	#DIV/0!	#DIV/0!
sp|O15347|HMGB3_HUMANHighmobilitygroupproteinB3OS=HomosapiensOX=9606GN=HMGB3PE=1SV=4	0.000197137	0	0	0	0	0	0	#DIV/0!	#DIV/0!
sp|O15371|EIF3D_HUMANEukaryotictranslationinitiationfactor3subunitDOS=HomosapiensOX=9606GN=EIF3DPE=1SV=1	5.06557e-05	0	0	0	0	0	0	#DIV/0!	#DIV/0!
sp|O15427|MOT4_HUMANMonocarboxylatetransporter4OS=HomosapiensOX=9606GN=SLC16A3PE=1SV=1	1.00033e-05	0	0.000162746	0	0.000178716	7.51633e-05	0	0	0.420575
sp|O15533|TPSN_HUMANTapasinOS=HomosapiensOX=9606GN=TAPBPPE=1SV=1	2.37524e-05	0	0	0	0	0	0	#DIV/0!	#DIV/0!
sp|O43143|DHX15_HUMANPre-mRNA-splicingfactorATP-dependentRNAhelicaseDHX15OS=HomosapiensOX=9606GN=DHX15PE=1SV=2	0.000212708	5.77748e-06	0.000160968	5.29239e-05	0.000201054	0.000105894	0.0271616	0.328785	0.526693
sp|O43175|SERA_HUMAND-3-phosphoglyceratedehydrogenaseOS=HomosapiensOX=9606GN=PHGDHPE=1SV=4	0.000666081	0	0	0	0	0	0	#DIV/0!	#DIV/0!
sp|O43242|PSMD3_HUMAN26Sproteasomenon-ATPaseregulatorysubunit3OS=HomosapiensOX=9606GN=PSMD3PE=1SV=2	0.000373982	0	0	0	0	0	0	#DIV/0!	#DIV/0!
sp|O43390|HNRPR_HUMANHeterogeneousnuclearribonucleoproteinROS=HomosapiensOX=9606GN=HNRNPRPE=1SV=1	0.000730814	5.60557e-05	0.000938811	0.000141524	0.000354105	9.88412e-05	0.0767031	0.150748	0.27913
sp|O43395|PRPF3_HUMANU4/U6smallnuclearribonucleoproteinPrp3OS=HomosapiensOX=9606GN=PRPF3PE=1SV=2	4.2399e-05	1.23527e-05	6.87648e-05	6.0591e-05	0.000141307	4.6698e-05	0.291345	0.881134	0.330472
sp|Q8NHP1|ARK74_HUMANAflatoxinB1aldehydereductasemember4OS=HomosapiensOX=9606GN=AKR7LPE=2SV=7;sp|O43488|ARK72_HUMANAflatoxinB1aldehydereductasemember2OS=HomosapiensOX=9606GN=AKR7A2PE=1SV=3	8.36549e-05	0	0	0	0	0	0	#DIV/0!	#DIV/0!
sp|O43491|E41L2_HUMANBand4.1-likeprotein2OS=HomosapiensOX=9606GN=EPB41L2PE=1SV=1	2.68888e-05	0	0	0	0	0	0	#DIV/0!	#DIV/0!
sp|O43681|GET3_HUMANATPaseGET3OS=HomosapiensOX=9606GN=GET3PE=1SV=2	7.48955e-05	0	0	0	0	0	0	#DIV/0!	#DIV/0!
sp|O43684|BUB3_HUMANMitoticcheckpointproteinBUB3OS=HomosapiensOX=9606GN=BUB3PE=1SV=1	3.38871e-05	0	0	0	0	0	0	#DIV/0!	#DIV/0!
sp|O43707|ACTN4_HUMANAlpha-actinin-4OS=HomosapiensOX=9606GN=ACTN4PE=1SV=2;sp|Q08043|ACTN3_HUMANAlpha-actinin-3OS=HomosapiensOX=9606GN=ACTN3PE=1SV=2	0.00533788	4.03315e-05	0.000121428	3.97129e-05	0.00024876	5.83566e-05	0.00755571	0.32705	0.23459
sp|O43776|SYNC_HUMANAsparagine--tRNAligase,cytoplasmicOS=HomosapiensOX=9606GN=NARS1PE=1SV=1	0.000215107	0	0	0	0	0	0	#DIV/0!	#DIV/0!
sp|O43795|MYO1B_HUMANUnconventionalmyosin-IbOS=HomosapiensOX=9606GN=MYO1BPE=1SV=3;sp|Q9UBC5|MYO1A_HUMANUnconventionalmyosin-IaOS=HomosapiensOX=9606GN=MYO1APE=1SV=1	0.000113298	2.10516e-05	7.87859e-05	5.10934e-05	0.000132044	0.000184751	0.185806	0.648509	1.39916
sp|O43809|CPSF5_HUMANCleavageandpolyadenylationspecificityfactorsubunit5OS=HomosapiensOX=9606GN=NUDT21PE=1SV=1	4.8495e-05	0	0.000189808	0	0.000241235	0	0	0	0
sp|O43837|IDH3B_HUMANIsocitratedehydrogenase[NAD]subunitbeta,mitochondrialOS=HomosapiensOX=9606GN=IDH3BPE=1SV=2	0	0	0.000181278	0	0.000140456	0	#DIV/0!	0	0
sp|O60443|GSDME_HUMANGasdermin-EOS=HomosapiensOX=9606GN=GSDMEPE=1SV=2	0	0	0	0	0	0	#DIV/0!	#DIV/0!	#DIV/0!
sp|O60488|ACSL4_HUMANLong-chain-fatty-acid--CoAligase4OS=HomosapiensOX=9606GN=ACSL4PE=1SV=2	0.000101424	0	0	0	0	0	0	#DIV/0!	#DIV/0!
sp|O60506|HNRPQ_HUMANHeterogeneousnuclearribonucleoproteinQOS=HomosapiensOX=9606GN=SYNCRIPPE=1SV=2	0.000462132	0	2.72353e-05	0	0	0	0	0	#DIV/0!
sp|Q13492|PICAL_HUMANPhosphatidylinositol-bindingclathrinassemblyproteinOS=HomosapiensOX=9606GN=PICALMPE=1SV=2;sp|O60641|AP180_HUMANClathrincoatassemblyproteinAP180OS=HomosapiensOX=9606GN=SNAP91PE=1SV=2	3.09624e-05	0	0	0	0	0	0	#DIV/0!	#DIV/0!
sp|O60664|PLIN3_HUMANPerilipin-3OS=HomosapiensOX=9606GN=PLIN3PE=1SV=3	0.000522853	0	0	0	0	0	0	#DIV/0!	#DIV/0!
sp|O60701|UGDH_HUMANUDP-glucose6-dehydrogenaseOS=HomosapiensOX=9606GN=UGDHPE=1SV=1	0.000247597	0	0	0	0	0	0	#DIV/0!	#DIV/0!
sp|O60716|CTND1_HUMANCatenindelta-1OS=HomosapiensOX=9606GN=CTNND1PE=1SV=1	0	0	7.38903e-06	1.63448e-05	2.523e-05	0	#DIV/0!	2.21203	0
sp|O60762|DPM1_HUMANDolichol-phosphatemannosyltransferasesubunit1OS=HomosapiensOX=9606GN=DPM1PE=1SV=1	0.000156972	0	0	0	0	0	0	#DIV/0!	#DIV/0!
sp|O60763|USO1_HUMANGeneralvesiculartransportfactorp115OS=HomosapiensOX=9606GN=USO1PE=1SV=2	2.14705e-05	0	0	0	0	0	0	#DIV/0!	#DIV/0!
sp|Q99880|H2B1L_HUMANHistoneH2Btype1-LOS=HomosapiensOX=9606GN=H2BC13PE=1SV=3;sp|Q99879|H2B1M_HUMANHistoneH2Btype1-MOS=HomosapiensOX=9606GN=H2BC14PE=1SV=3;sp|Q99877|H2B1N_HUMANHistoneH2Btype1-NOS=HomosapiensOX=9606GN=H2BC15PE=1SV=3;sp|Q93079|H2B1H_HUMANHistoneH2Btype1-HOS=HomosapiensOX=9606GN=H2BC9PE=1SV=3;sp|Q5QNW6|H2B2F_HUMANHistoneH2Btype2-FOS=HomosapiensOX=9606GN=H2BC18PE=1SV=3;sp|P62807|H2B1C…	0	6.16444e-05	0.000894186	0.000377609	0.000251721	0.00112242	#DIV/0!	0.422294	4.45897
sp|O60832|DKC1_HUMANH/ACAribonucleoproteincomplexsubunitDKC1OS=HomosapiensOX=9606GN=DKC1PE=1SV=3	9.048e-06	0	0	0	0	0	0	#DIV/0!	#DIV/0!
sp|O60841|IF2P_HUMANEukaryotictranslationinitiationfactor5BOS=HomosapiensOX=9606GN=EIF5BPE=1SV=4	3.26433e-05	0	0	0	0	0	0	#DIV/0!	#DIV/0!
sp|Q9BZK7|TBL1R_HUMANF-box-like/WDrepeat-containingproteinTBL1XR1OS=HomosapiensOX=9606GN=TBL1XR1PE=1SV=1;sp|Q9BQ87|TBL1Y_HUMANF-box-like/WDrepeat-containingproteinTBL1YOS=HomosapiensOX=9606GN=TBL1YPE=1SV=1;sp|O60907|TBL1X_HUMANF-box-like/WDrepeat-containingproteinTBL1XOS=HomosapiensOX=9606GN=TBL1XPE=1SV=3	0.000113341	0	0	0	0	0	0	#DIV/0!	#DIV/0!
sp|O75027|ABCB7_HUMANATP-bindingcassettesub-familyBmember7,mitochondrialOS=HomosapiensOX=9606GN=ABCB7PE=1SV=2	0	0	1.49312e-05	0	8.96203e-06	0	#DIV/0!	0	0
sp|O75083|WDR1_HUMANWDrepeat-containingprotein1OS=HomosapiensOX=9606GN=WDR1PE=1SV=4	0.00112889	2.10744e-05	0	0	0	0	0.0186683	#DIV/0!	#DIV/0!
sp|O75131|CPNE3_HUMANCopine-3OS=HomosapiensOX=9606GN=CPNE3PE=1SV=1;sp|Q96FN4|CPNE2_HUMANCopine-2OS=HomosapiensOX=9606GN=CPNE2PE=1SV=3;sp|Q8IYJ1|CPNE9_HUMANCopine-9OS=HomosapiensOX=9606GN=CPNE9PE=1SV=3;sp|Q96A23|CPNE4_HUMANCopine-4OS=HomosapiensOX=9606GN=CPNE4PE=1SV=1;sp|O95741|CPNE6_HUMANCopine-6OS=HomosapiensOX=9606GN=CPNE6PE=1SV=3;sp|Q86YQ8|CPNE8_HUMANCopine-8OS=HomosapiensOX=9606GN=CPNE8PE=1SV…	8.90288e-05	0	0	0	0	0	0	#DIV/0!	#DIV/0!
sp|O75132|ZBED4_HUMANZincfingerBEDdomain-containingprotein4OS=HomosapiensOX=9606GN=ZBED4PE=1SV=2	0	0.000608814	0	0	0	0	#DIV/0!	#DIV/0!	#DIV/0!
sp|O75369|FLNB_HUMANFilamin-BOS=HomosapiensOX=9606GN=FLNBPE=1SV=2	4.77173e-05	0	5.47547e-06	0	0	7.36099e-06	0	0	#DIV/0!
sp|O75390|CISY_HUMANCitratesynthase,mitochondrialOS=HomosapiensOX=9606GN=CSPE=1SV=2	0.000820065	0	0	0	0	0	0	#DIV/0!	#DIV/0!
sp|O75400|PR40A_HUMANPre-mRNA-processingfactor40homologAOS=HomosapiensOX=9606GN=PRPF40APE=1SV=2;sp|Q6NWY9|PR40B_HUMANPre-mRNA-processingfactor40homologBOS=HomosapiensOX=9606GN=PRPF40BPE=1SV=1	7.23746e-05	3.45095e-05	0.000346395	0.000105152	0.000419391	0.000343724	0.476817	0.303561	0.819577
sp|O75436|VP26A_HUMANVacuolarproteinsorting-associatedprotein26AOS=HomosapiensOX=9606GN=VPS26APE=1SV=2	0.000197495	0	0	0	0	0	0	#DIV/0!	#DIV/0!
sp|O94905|ERLN2_HUMANErlin-2OS=HomosapiensOX=9606GN=ERLIN2PE=1SV=1;sp|O75477|ERLN1_HUMANErlin-1OS=HomosapiensOX=9606GN=ERLIN1PE=1SV=2	3.85959e-05	0	0	0	0	0	0	#DIV/0!	#DIV/0!
sp|O75494|SRS10_HUMANSerine/arginine-richsplicingfactor10OS=HomosapiensOX=9606GN=SRSF10PE=1SV=1	0	0	0.000179514	0	0	0	#DIV/0!	0	#DIV/0!
sp|O75533|SF3B1_HUMANSplicingfactor3Bsubunit1OS=HomosapiensOX=9606GN=SF3B1PE=1SV=3	6.44415e-05	0	8.85147e-05	0	8.82242e-06	4.55383e-05	0	0	5.16166
sp|O75534|CSDE1_HUMANColdshockdomain-containingproteinE1OS=HomosapiensOX=9606GN=CSDE1PE=1SV=2	1.49605e-05	0	0	0	0	0	0	#DIV/0!	#DIV/0!
sp|O75616|ERAL1_HUMANGTPaseEra,mitochondrialOS=HomosapiensOX=9606GN=ERAL1PE=1SV=2	0	0	5.32798e-05	0	0	0	#DIV/0!	0	#DIV/0!
sp|O75643|U520_HUMANU5smallnuclearribonucleoprotein200kDahelicaseOS=HomosapiensOX=9606GN=SNRNP200PE=1SV=2	5.86511e-05	1.52234e-05	0.000133744	5.01236e-05	9.22145e-05	0.000145935	0.259559	0.374774	1.58256
sp|O75694|NU155_HUMANNuclearporecomplexproteinNup155OS=HomosapiensOX=9606GN=NUP155PE=1SV=1	1.48819e-05	0	0	0	0	0	0	#DIV/0!	#DIV/0!
sp|O75718|CRTAP_HUMANCartilage-associatedproteinOS=HomosapiensOX=9606GN=CRTAPPE=1SV=1	3.7038e-05	0	0	0	0	0	0	#DIV/0!	#DIV/0!
sp|O75746|CMC1_HUMANCalcium-bindingmitochondrialcarrierproteinAralar1OS=HomosapiensOX=9606GN=SLC25A12PE=1SV=2	0	0	4.37242e-05	0	5.30187e-05	1.53763e-05	#DIV/0!	0	0.290018
sp|O75821|EIF3G_HUMANEukaryotictranslationinitiationfactor3subunitGOS=HomosapiensOX=9606GN=EIF3GPE=1SV=2	0.000134051	0	0	0	0	0	0	#DIV/0!	#DIV/0!
sp|O75915|PRAF3_HUMANPRA1familyprotein3OS=HomosapiensOX=9606GN=ARL6IP5PE=1SV=1	0.000156426	0	0	0	0	0	0	#DIV/0!	#DIV/0!
sp|O75964|ATP5L_HUMANATPsynthasesubunitg,mitochondrialOS=HomosapiensOX=9606GN=ATP5MGPE=1SV=3	0	0	0.000309672	0	0	0	#DIV/0!	0	#DIV/0!
sp|O76003|GLRX3_HUMANGlutaredoxin-3OS=HomosapiensOX=9606GN=GLRX3PE=1SV=2	0.000282999	0	0	0	0	0	0	#DIV/0!	#DIV/0!
sp|O76021|RL1D1_HUMANRibosomalL1domain-containingprotein1OS=HomosapiensOX=9606GN=RSL1D1PE=1SV=3	3.0498e-05	0	0	0	0	0	0	#DIV/0!	#DIV/0!
sp|O76031|CLPX_HUMANATP-dependentClpproteaseATP-bindingsubunitclpX-like,mitochondrialOS=HomosapiensOX=9606GN=CLPXPE=1SV=2	2.0091e-05	0	1.44969e-05	0	0	9.41787e-06	0	0	#DIV/0!
sp|O94776|MTA2_HUMANMetastasis-associatedproteinMTA2OS=HomosapiensOX=9606GN=MTA2PE=1SV=1	1.8329e-05	0	0	0	0	0	0	#DIV/0!	#DIV/0!
sp|O94832|MYO1D_HUMANUnconventionalmyosin-IdOS=HomosapiensOX=9606GN=MYO1DPE=1SV=2	0	6.88698e-06	1.79078e-05	2.75994e-05	4.19203e-05	5.15868e-05	#DIV/0!	1.54119	1.23059
sp|O94874|UFL1_HUMANE3UFM1-proteinligase1OS=HomosapiensOX=9606GN=UFL1PE=1SV=2	0	0	8.29588e-05	5.61584e-05	3.14924e-05	3.49593e-05	#DIV/0!	0.676943	1.11009
sp|O94906|PRP6_HUMANPre-mRNA-processingfactor6OS=HomosapiensOX=9606GN=PRPF6PE=1SV=1	1.58935e-05	0	3.27181e-05	0	1.16182e-05	7.0713e-06	0	0	0.608642
sp|O94925|GLSK_HUMANGlutaminasekidneyisoform,mitochondrialOS=HomosapiensOX=9606GN=GLSPE=1SV=1	0.00157604	0	0.000111634	4.59062e-05	4.21862e-05	2.53585e-05	0	0.411222	0.601109
sp|O95104|SCAF4_HUMANSR-relatedandCTD-associatedfactor4OS=HomosapiensOX=9606GN=SCAF4PE=1SV=3;sp|Q9UPN6|SCAF8_HUMANSR-relatedandCTD-associatedfactor8OS=HomosapiensOX=9606GN=SCAF8PE=1SV=1	1.02252e-05	0	0	0	0	0	0	#DIV/0!	#DIV/0!
sp|O95197|RTN3_HUMANReticulon-3OS=HomosapiensOX=9606GN=RTN3PE=1SV=2	8.99678e-05	0	0	0	0	0	0	#DIV/0!	#DIV/0!
sp|O95202|LETM1_HUMANMitochondrialproton/calciumexchangerproteinOS=HomosapiensOX=9606GN=LETM1PE=1SV=1	3.42388e-05	0	4.57918e-05	0	0	0	0	0	#DIV/0!
sp|O95232|LC7L3_HUMANLuc7-likeprotein3OS=HomosapiensOX=9606GN=LUC7L3PE=1SV=2	0.000729466	0.000359233	0.0023934	0.000592305	0.00192702	0.00164526	0.492461	0.247475	0.853786
sp|O95302|FKBP9_HUMANPeptidyl-prolylcis-transisomeraseFKBP9OS=HomosapiensOX=9606GN=FKBP9PE=1SV=2	2.66881e-05	0	0	0	0	0	0	#DIV/0!	#DIV/0!
sp|O95340|PAPS2_HUMANBifunctional3'-phosphoadenosine5'-phosphosulfatesynthase2OS=HomosapiensOX=9606GN=PAPSS2PE=1SV=2	9.26227e-05	0	0	0	0	0	0	#DIV/0!	#DIV/0!
sp|O95347|SMC2_HUMANStructuralmaintenanceofchromosomesprotein2OS=HomosapiensOX=9606GN=SMC2PE=1SV=2	7.31702e-05	0	0	0	0	0	0	#DIV/0!	#DIV/0!
sp|O95373|IPO7_HUMANImportin-7OS=HomosapiensOX=9606GN=IPO7PE=1SV=1	2.57645e-05	0	0	0	0	0	0	#DIV/0!	#DIV/0!
sp|O95394|AGM1_HUMANPhosphoacetylglucosaminemutaseOS=HomosapiensOX=9606GN=PGM3PE=1SV=1	5.39602e-05	0	0	0	0	0	0	#DIV/0!	#DIV/0!
sp|O95399|UTS2_HUMANUrotensin-2OS=HomosapiensOX=9606GN=UTS2PE=1SV=1	0.00138046	0	0	0	0	0	0	#DIV/0!	#DIV/0!
sp|O95433|AHSA1_HUMANActivatorof90kDaheatshockproteinATPasehomolog1OS=HomosapiensOX=9606GN=AHSA1PE=1SV=1	0.000245753	0	0	0	0	0	0	#DIV/0!	#DIV/0!
sp|O95456|PSMG1_HUMANProteasomeassemblychaperone1OS=HomosapiensOX=9606GN=PSMG1PE=1SV=1	3.19288e-05	0	0	0	0	0	0	#DIV/0!	#DIV/0!
sp|O95573|ACSL3_HUMANLong-chain-fatty-acid--CoAligase3OS=HomosapiensOX=9606GN=ACSL3PE=1SV=3	7.12734e-05	0	0.000125314	4.2639e-05	8.5516e-05	3.94945e-05	0	0.340258	0.461837
sp|O95758|PTBP3_HUMANPolypyrimidinetract-bindingprotein3OS=HomosapiensOX=9606GN=PTBP3PE=1SV=2	6.0857e-05	0	0	0	0	0	0	#DIV/0!	#DIV/0!
sp|O95782|AP2A1_HUMANAP-2complexsubunitalpha-1OS=HomosapiensOX=9606GN=AP2A1PE=1SV=3;sp|O94973|AP2A2_HUMANAP-2complexsubunitalpha-2OS=HomosapiensOX=9606GN=AP2A2PE=1SV=2	1.42724e-05	0	6.74766e-05	0	0	0	0	0	#DIV/0!
sp|O95831|AIFM1_HUMANApoptosis-inducingfactor1,mitochondrialOS=HomosapiensOX=9606GN=AIFM1PE=1SV=1	4.61201e-05	0	0	0	0	0	0	#DIV/0!	#DIV/0!
sp|P00338|LDHA_HUMANL-lactatedehydrogenaseAchainOS=HomosapiensOX=9606GN=LDHAPE=1SV=2	0.0094202	0	0	0	0	0	0	#DIV/0!	#DIV/0!
sp|P00367|DHE3_HUMANGlutamatedehydrogenase1,mitochondrialOS=HomosapiensOX=9606GN=GLUD1PE=1SV=2;sp|P49448|DHE4_HUMANGlutamatedehydrogenase2,mitochondrialOS=HomosapiensOX=9606GN=GLUD2PE=1SV=2	0.000537442	0	0.000935347	0.000206541	0.000455137	0.000247975	0	0.220817	0.544837
sp|P00390|GSHR_HUMANGlutathionereductase,mitochondrialOS=HomosapiensOX=9606GN=GSRPE=1SV=2	2.38634e-05	0	0	0	0	0	0	#DIV/0!	#DIV/0!
sp|P00403|COX2_HUMANCytochromecoxidasesubunit2OS=HomosapiensOX=9606GN=MT-CO2PE=1SV=1	6.00972e-05	9.59645e-05	0.000374052	0	0.000484832	0.00022917	1.59682	0	0.472678
sp|P00491|PNPH_HUMANPurinenucleosidephosphorylaseOS=HomosapiensOX=9606GN=PNPPE=1SV=2	4.22027e-05	0	0	0	0	0	0	#DIV/0!	#DIV/0!
sp|P00492|HPRT_HUMANHypoxanthine-guaninephosphoribosyltransferaseOS=HomosapiensOX=9606GN=HPRT1PE=1SV=2;sp|Q9NRG1|PRDC1_HUMANPhosphoribosyltransferasedomain-containingprotein1OS=HomosapiensOX=9606GN=PRTFDC1PE=1SV=1	0.000431724	0	0	0	0	0	0	#DIV/0!	#DIV/0!
sp|P00505|AATM_HUMANAspartateaminotransferase,mitochondrialOS=HomosapiensOX=9606GN=GOT2PE=1SV=3	0.000175445	2.50476e-05	0	0	0	0	0.142766	#DIV/0!	#DIV/0!
sp|P00533|EGFR_HUMANEpidermalgrowthfactorreceptorOS=HomosapiensOX=9606GN=EGFRPE=1SV=2	1.75923e-05	0	0	0	0	0	0	#DIV/0!	#DIV/0!
sp|P00558|PGK1_HUMANPhosphoglyceratekinase1OS=HomosapiensOX=9606GN=PGK1PE=1SV=3;sp|P07205|PGK2_HUMANPhosphoglyceratekinase2OS=HomosapiensOX=9606GN=PGK2PE=1SV=3	0.004433	1.09391e-05	0	0	0	0	0.00246765	#DIV/0!	#DIV/0!
sp|P00966|ASSY_HUMANArgininosuccinatesynthaseOS=HomosapiensOX=9606GN=ASS1PE=1SV=2	6.09056e-05	0	0	0	0	0	0	#DIV/0!	#DIV/0!
sp|P01040|CYTA_HUMANCystatin-AOS=HomosapiensOX=9606GN=CSTAPE=1SV=1	0	0.000765512	0	0	0	0	#DIV/0!	#DIV/0!	#DIV/0!
sp|P01857|IGHG1_HUMANImmunoglobulinheavyconstantgamma1OS=HomosapiensOX=9606GN=IGHG1PE=1SV=1;sp|P0DOX5|IGG1_HUMANImmunoglobulingamma-1heavychainOS=HomosapiensOX=9606PE=1SV=2;sp|P01860|IGHG3_HUMANImmunoglobulinheavyconstantgamma3OS=HomosapiensOX=9606GN=IGHG3PE=1SV=2;sp|P01859|IGHG2_HUMANImmunoglobulinheavyconstantgamma2OS=HomosapiensOX=9606GN=IGHG2PE=1SV=2;sp|P01861|IGHG4_HUMANImmunoglobulinheavyco…	0	0	0	0	0	0.000321708	#DIV/0!	#DIV/0!	#DIV/0!
sp|P02545|LMNA_HUMANPrelamin-A/COS=HomosapiensOX=9606GN=LMNAPE=1SV=1	0.000149221	1.11482e-05	4.37107e-05	5.21115e-05	9.04421e-05	5.95659e-05	0.0747093	1.19219	0.658608
sp|P02751|FINC_HUMANFibronectinOS=HomosapiensOX=9606GN=FN1PE=1SV=5	0.000255818	0	0	0	0	0	0	#DIV/0!	#DIV/0!
sp|P02786|TFR1_HUMANTransferrinreceptorprotein1OS=HomosapiensOX=9606GN=TFRCPE=1SV=2	0.000165611	3.23834e-05	0.000241995	2.85754e-05	5.71625e-05	2.63957e-05	0.195539	0.118083	0.461765
sp|P04075|ALDOA_HUMANFructose-bisphosphatealdolaseAOS=HomosapiensOX=9606GN=ALDOAPE=1SV=2;sp|P05062|ALDOB_HUMANFructose-bisphosphatealdolaseBOS=HomosapiensOX=9606GN=ALDOBPE=1SV=2	0.00674276	7.30657e-05	0	0	0	0	0.0108362	#DIV/0!	#DIV/0!
sp|P04083|ANXA1_HUMANAnnexinA1OS=HomosapiensOX=9606GN=ANXA1PE=1SV=2	2.4997e-05	0	0	0	0	3.39834e-05	0	#DIV/0!	#DIV/0!
sp|P04179|SODM_HUMANSuperoxidedismutase[Mn],mitochondrialOS=HomosapiensOX=9606GN=SOD2PE=1SV=3	0.000880556	0	0	0	0	0	0	#DIV/0!	#DIV/0!
sp|P04181|OAT_HUMANOrnithineaminotransferase,mitochondrialOS=HomosapiensOX=9606GN=OATPE=1SV=1	0.000572033	0	0	0	0	0	0	#DIV/0!	#DIV/0!
sp|P04264|K2C1_HUMANKeratin,typeIIcytoskeletal1OS=HomosapiensOX=9606GN=KRT1PE=1SV=6;CON__P04264	0.0164109	0.293137	0.0420301	0.0578776	0.0796344	0.158282	17.8623	1.37705	1.98761
sp|P04406|G3P_HUMANGlyceraldehyde-3-phosphatedehydrogenaseOS=HomosapiensOX=9606GN=GAPDHPE=1SV=3;sp|O14556|G3PT_HUMANGlyceraldehyde-3-phosphatedehydrogenase,testis-specificOS=HomosapiensOX=9606GN=GAPDHSPE=1SV=2	0.0292056	0.00100171	0.000718282	0.000990919	0.000268816	0.000138694	0.0342985	1.37957	0.515943
sp|P04439|HLAA_HUMANHLAclassIhistocompatibilityantigen,AalphachainOS=HomosapiensOX=9606GN=HLA-APE=1SV=2;sp|P01893|HLAH_HUMANPutativeHLAclassIhistocompatibilityantigen,alphachainHOS=HomosapiensOX=9606GN=HLA-HPE=5SV=3	0.000230481	0	0	0	0	0	0	#DIV/0!	#DIV/0!
sp|P04632|CPNS1_HUMANCalpainsmallsubunit1OS=HomosapiensOX=9606GN=CAPNS1PE=1SV=1;sp|Q96L46|CPNS2_HUMANCalpainsmallsubunit2OS=HomosapiensOX=9606GN=CAPNS2PE=1SV=2	0.000362407	0	0	0	0	0	0	#DIV/0!	#DIV/0!
sp|P04792|HSPB1_HUMANHeatshockproteinbeta-1OS=HomosapiensOX=9606GN=HSPB1PE=1SV=2	0	0	0	0	0	5.87338e-05	#DIV/0!	#DIV/0!	#DIV/0!
sp|P04843|RPN1_HUMANDolichyl-diphosphooligosaccharide--proteinglycosyltransferasesubunit1OS=HomosapiensOX=9606GN=RPN1PE=1SV=1	0.000708687	0	0	0	0	1.56545e-05	0	#DIV/0!	#DIV/0!
sp|P04844|RPN2_HUMANDolichyl-diphosphooligosaccharide--proteinglycosyltransferasesubunit2OS=HomosapiensOX=9606GN=RPN2PE=1SV=3	0.000465393	0	7.3184e-05	0	8.37337e-05	5.79064e-05	0	0	0.691554
sp|P04899|GNAI2_HUMANGuaninenucleotide-bindingproteinG(i)subunitalpha-2OS=HomosapiensOX=9606GN=GNAI2PE=1SV=3	0.000199732	0	0	0	0	4.61253e-05	0	#DIV/0!	#DIV/0!
sp|P05023|AT1A1_HUMANSodium/potassium-transportingATPasesubunitalpha-1OS=HomosapiensOX=9606GN=ATP1A1PE=1SV=1;sp|P13637|AT1A3_HUMANSodium/potassium-transportingATPasesubunitalpha-3OS=HomosapiensOX=9606GN=ATP1A3PE=1SV=3;sp|P50993|AT1A2_HUMANSodium/potassium-transportingATPasesubunitalpha-2OS=HomosapiensOX=9606GN=ATP1A2PE=1SV=1;sp|Q13733|AT1A4_HUMANSodium/potassium-transportingATPasesubunitalpha-4OS…	0.000276067	0	0.000202538	5.09102e-05	0.000194207	6.11782e-05	0	0.251361	0.315015
sp|P05089|ARGI1_HUMANArginase-1OS=HomosapiensOX=9606GN=ARG1PE=1SV=2	0	0.000303398	2.43156e-05	0	0	0.000117692	#DIV/0!	0	#DIV/0!
sp|P05109|S10A8_HUMANProteinS100-A8OS=HomosapiensOX=9606GN=S100A8PE=1SV=1	0	0.000147182	0	0	9.93141e-05	8.80029e-05	#DIV/0!	#DIV/0!	0.886107
sp|P05141|ADT2_HUMANADP/ATPtranslocase2OS=HomosapiensOX=9606GN=SLC25A5PE=1SV=7;sp|Q9H0C2|ADT4_HUMANADP/ATPtranslocase4OS=HomosapiensOX=9606GN=SLC25A31PE=1SV=1	0.00406772	0.00543244	0.0170564	0.0201657	0.013394	0.0142711	1.3355	1.1823	1.06548
sp|P05187|PPB1_HUMANAlkalinephosphatase,placentaltypeOS=HomosapiensOX=9606GN=ALPPPE=1SV=2;sp|P10696|PPBN_HUMANAlkalinephosphatase,germcelltypeOS=HomosapiensOX=9606GN=ALPGPE=2SV=4;sp|P09923|PPBI_HUMANIntestinal-typealkalinephosphataseOS=HomosapiensOX=9606GN=ALPIPE=1SV=2	0.00056639	0.000354953	0.00123041	0.0012902	0.00170562	0.00201558	0.626694	1.0486	1.18173
sp|P05198|IF2A_HUMANEukaryotictranslationinitiationfactor2subunit1OS=HomosapiensOX=9606GN=EIF2S1PE=1SV=3	0.000915642	3.07784e-05	0.000556126	2.54485e-05	0.00134747	0.000217968	0.033614	0.0457603	0.161761
sp|P05388|RLA0_HUMAN60SacidicribosomalproteinP0OS=HomosapiensOX=9606GN=RPLP0PE=1SV=1;sp|Q8NHW5|RLA0L_HUMAN60SacidicribosomalproteinP0-likeOS=HomosapiensOX=9606GN=RPLP0P6PE=5SV=1	0.00230481	4.80726e-05	0.000319143	0	0	0	0.0208575	0	#DIV/0!
sp|P05455|LA_HUMANLupusLaproteinOS=HomosapiensOX=9606GN=SSBPE=1SV=2	8.8491e-05	3.85475e-05	0	0	0	0	0.43561	#DIV/0!	#DIV/0!
sp|P05556|ITB1_HUMANIntegrinbeta-1OS=HomosapiensOX=9606GN=ITGB1PE=1SV=2	0.000142613	0	0	0	0	0	0	#DIV/0!	#DIV/0!
sp|P05783|K1C18_HUMANKeratin,typeIcytoskeletal18OS=HomosapiensOX=9606GN=KRT18PE=1SV=2;CON__H-INV:HIT000015463;CON__Q92764;sp|Q92764|KRT35_HUMANKeratin,typeIcuticularHa5OS=HomosapiensOX=9606GN=KRT35PE=1SV=5;CON__Q497I4	0.00532781	0.000890724	0.00200376	0.00199474	0.00125821	0.00264805	0.167184	0.995499	2.10462
sp|P05976|MYL1_HUMANMyosinlightchain1/3,skeletalmuscleisoformOS=HomosapiensOX=9606GN=MYL1PE=1SV=3;sp|P08590|MYL3_HUMANMyosinlightchain3OS=HomosapiensOX=9606GN=MYL3PE=1SV=3	0	0	0	0	0	0.000279491	#DIV/0!	#DIV/0!	#DIV/0!
sp|P06493|CDK1_HUMANCyclin-dependentkinase1OS=HomosapiensOX=9606GN=CDK1PE=1SV=3;sp|P24941|CDK2_HUMANCyclin-dependentkinase2OS=HomosapiensOX=9606GN=CDK2PE=1SV=2;sp|Q00526|CDK3_HUMANCyclin-dependentkinase3OS=HomosapiensOX=9606GN=CDK3PE=1SV=1	0.000407634	3.22922e-05	0.000100197	0.000165449	9.53336e-05	9.53714e-05	0.0792187	1.65123	1.0004
sp|P06576|ATPB_HUMANATPsynthasesubunitbeta,mitochondrialOS=HomosapiensOX=9606GN=ATP5F1BPE=1SV=3	0.00242817	0.000117655	0.00119336	0.00052912	0.000870657	0.000455242	0.0484541	0.443388	0.522872
sp|P06733|ENOA_HUMANAlpha-enolaseOS=HomosapiensOX=9606GN=ENO1PE=1SV=2;sp|P13929|ENOB_HUMANBeta-enolaseOS=HomosapiensOX=9606GN=ENO3PE=1SV=5;sp|P09104|ENOG_HUMANGamma-enolaseOS=HomosapiensOX=9606GN=ENO2PE=1SV=3	0.03338	0.000429627	0.000302256	0	0	0	0.0128708	0	#DIV/0!
sp|P06737|PYGL_HUMANGlycogenphosphorylase,liverformOS=HomosapiensOX=9606GN=PYGLPE=1SV=4	2.12033e-05	0	0	0	0	0	0	#DIV/0!	#DIV/0!
sp|P06744|G6PI_HUMANGlucose-6-phosphateisomeraseOS=HomosapiensOX=9606GN=GPIPE=1SV=4;CON__Q3ZBD7;sp|Q8N196|SIX5_HUMANHomeoboxproteinSIX5OS=HomosapiensOX=9606GN=SIX5PE=1SV=3	0.00200552	0	0	0	0	0	0	#DIV/0!	#DIV/0!
sp|P06748|NPM_HUMANNucleophosminOS=HomosapiensOX=9606GN=NPM1PE=1SV=2	0.000802949	0	0	0	0	0	0	#DIV/0!	#DIV/0!
sp|P06753|TPM3_HUMANTropomyosinalpha-3chainOS=HomosapiensOX=9606GN=TPM3PE=1SV=2;sp|P09493|TPM1_HUMANTropomyosinalpha-1chainOS=HomosapiensOX=9606GN=TPM1PE=1SV=2;sp|P07951|TPM2_HUMANTropomyosinbetachainOS=HomosapiensOX=9606GN=TPM2PE=1SV=1;CON__Q3SX28	0.000449139	2.95978e-05	5.19755e-05	0	0.000137005	0.000218355	0.065899	0	1.59377
sp|P06756|ITAV_HUMANIntegrinalpha-VOS=HomosapiensOX=9606GN=ITGAVPE=1SV=2	1.69879e-05	0	0	0	0	0	0	#DIV/0!	#DIV/0!
sp|P07099|HYEP_HUMANEpoxidehydrolase1OS=HomosapiensOX=9606GN=EPHX1PE=1SV=1	7.1363e-05	0	0	0	0	0	0	#DIV/0!	#DIV/0!
sp|P07195|LDHB_HUMANL-lactatedehydrogenaseBchainOS=HomosapiensOX=9606GN=LDHBPE=1SV=2	0.00831709	2.29952e-05	0	0	0	0	0.00276481	#DIV/0!	#DIV/0!
sp|P07237|PDIA1_HUMANProteindisulfide-isomeraseOS=HomosapiensOX=9606GN=P4HBPE=1SV=3	0.00158807	0	0	0	0	0	0	#DIV/0!	#DIV/0!
sp|P07339|CATD_HUMANCathepsinDOS=HomosapiensOX=9606GN=CTSDPE=1SV=1	0.000913593	5.95868e-05	0	0	0	0	0.0652225	#DIV/0!	#DIV/0!
sp|P07355|ANXA2_HUMANAnnexinA2OS=HomosapiensOX=9606GN=ANXA2PE=1SV=2;sp|A6NMY6|AXA2L_HUMANPutativeannexinA2-likeproteinOS=HomosapiensOX=9606GN=ANXA2P2PE=5SV=2	0.0129689	0.00013898	0	0	0	8.84743e-05	0.0107164	#DIV/0!	#DIV/0!
sp|P07384|CAN1_HUMANCalpain-1catalyticsubunitOS=HomosapiensOX=9606GN=CAPN1PE=1SV=1	4.68765e-05	0	0	0	0	0	0	#DIV/0!	#DIV/0!
sp|P07437|TBB5_HUMANTubulinbetachainOS=HomosapiensOX=9606GN=TUBBPE=1SV=2;sp|A6NNZ2|TBB8B_HUMANTubulinbeta8BOS=HomosapiensOX=9606GN=TUBB8BPE=1SV=1;sp|Q9H4B7|TBB1_HUMANTubulinbeta-1chainOS=HomosapiensOX=9606GN=TUBB1PE=1SV=1;CON__ENSEMBL:ENSBTAP00000025008	0.0274667	0.00049511	0.000381575	0	0	0.000205188	0.0180258	0	#DIV/0!
sp|P07814|SYEP_HUMANBifunctionalglutamate/proline--tRNAligaseOS=HomosapiensOX=9606GN=EPRS1PE=1SV=5	0.000100152	0	3.66015e-05	0	0	2.35371e-05	0	0	#DIV/0!
sp|P07900|HS90A_HUMANHeatshockproteinHSP90-alphaOS=HomosapiensOX=9606GN=HSP90AA1PE=1SV=5;sp|Q14568|HS902_HUMANHeatshockproteinHSP90-alphaA2OS=HomosapiensOX=9606GN=HSP90AA2PPE=1SV=2;sp|Q58FG0|HS905_HUMANPutativeheatshockproteinHSP90-alphaA5OS=HomosapiensOX=9606GN=HSP90AA5PPE=2SV=1;sp|Q58FG1|HS904_HUMANPutativeheatshockproteinHSP90-alphaA4OS=HomosapiensOX=9606GN=HSP90AA4PPE=5SV=1	0.00671015	0	0	0	0	0	0	#DIV/0!	#DIV/0!
sp|P07910|HNRPC_HUMANHeterogeneousnuclearribonucleoproteinsC1/C2OS=HomosapiensOX=9606GN=HNRNPCPE=1SV=4;sp|P0DMR1|HNRC4_HUMANHeterogeneousnuclearribonucleoproteinC-like4OS=HomosapiensOX=9606GN=HNRNPCL4PE=3SV=1;sp|O60812|HNRC1_HUMANHeterogeneousnuclearribonucleoproteinC-like1OS=HomosapiensOX=9606GN=HNRNPCL1PE=1SV=1;sp|B7ZW38|HNRC3_HUMANHeterogeneousnuclearribonucleoproteinC-like3OS=HomosapiensOX=96…	0.000366718	0.000214743	0.00278929	0.000523576	0.00181162	0.000522492	0.585583	0.187709	0.288412
sp|P07942|LAMB1_HUMANLamininsubunitbeta-1OS=HomosapiensOX=9606GN=LAMB1PE=1SV=2	5.9089e-06	0	0	0	0	0	0	#DIV/0!	#DIV/0!
sp|P07954|FUMH_HUMANFumaratehydratase,mitochondrialOS=HomosapiensOX=9606GN=FHPE=1SV=3	0.000130193	0	0	0	0	0	0	#DIV/0!	#DIV/0!
sp|P08133|ANXA6_HUMANAnnexinA6OS=HomosapiensOX=9606GN=ANXA6PE=1SV=3	0.000174609	0	0	0	0	0	0	#DIV/0!	#DIV/0!
sp|P61586|RHOA_HUMANTransformingproteinRhoAOS=HomosapiensOX=9606GN=RHOAPE=1SV=1;sp|P08134|RHOC_HUMANRho-relatedGTP-bindingproteinRhoCOS=HomosapiensOX=9606GN=RHOCPE=1SV=1	0.000151483	0	0	0	0	0	0	#DIV/0!	#DIV/0!
sp|P08195|4F2_HUMAN4F2cell-surfaceantigenheavychainOS=HomosapiensOX=9606GN=SLC3A2PE=1SV=3	6.29945e-05	1.18211e-05	0.000123501	0.000100879	0.000163061	6.00326e-05	0.187652	0.816831	0.36816
sp|P08237|PFKAM_HUMANATP-dependent6-phosphofructokinase,muscletypeOS=HomosapiensOX=9606GN=PFKMPE=1SV=2	2.00125e-05	0	0	0	0	0	0	#DIV/0!	#DIV/0!
sp|P08238|HS90B_HUMANHeatshockproteinHSP90-betaOS=HomosapiensOX=9606GN=HSP90AB1PE=1SV=4;sp|Q58FF7|H90B3_HUMANPutativeheatshockproteinHSP90-beta-3OS=HomosapiensOX=9606GN=HSP90AB3PPE=5SV=1	0.0222132	0.000271087	0.00013051	0	0	1.46294e-05	0.0122038	0	#DIV/0!
sp|P08240|SRPRA_HUMANSignalrecognitionparticlereceptorsubunitalphaOS=HomosapiensOX=9606GN=SRPRAPE=1SV=2	0	0	7.18228e-05	0	0	0	#DIV/0!	0	#DIV/0!
sp|P08559|ODPA_HUMANPyruvatedehydrogenaseE1componentsubunitalpha,somaticform,mitochondrialOS=HomosapiensOX=9606GN=PDHA1PE=1SV=3	3.9593e-05	0	0	0	0	0	0	#DIV/0!	#DIV/0!
sp|P08574|CY1_HUMANCytochromec1,hemeprotein,mitochondrialOS=HomosapiensOX=9606GN=CYC1PE=1SV=3	0	0	0.000183798	0	0.000162046	0	#DIV/0!	0	0
sp|P08621|RU17_HUMANU1smallnuclearribonucleoprotein70kDaOS=HomosapiensOX=9606GN=SNRNP70PE=1SV=2	0.000185467	0	0.000633145	0	0	0	0	0	#DIV/0!
sp|P08670|VIME_HUMANVimentinOS=HomosapiensOX=9606GN=VIMPE=1SV=4;sp|P17661|DESM_HUMANDesminOS=HomosapiensOX=9606GN=DESPE=1SV=3;sp|P41219|PERI_HUMANPeripherinOS=HomosapiensOX=9606GN=PRPHPE=1SV=2;sp|P07196|NFL_HUMANNeurofilamentlightpolypeptideOS=HomosapiensOX=9606GN=NEFLPE=1SV=3;sp|P07197|NFM_HUMANNeurofilamentmediumpolypeptideOS=HomosapiensOX=9606GN=NEFMPE=1SV=3	0.0233862	0.000112034	0.000247196	0.000466135	0.000383631	0.000841701	0.00479062	1.88569	2.19404
sp|P08708|RS17_HUMAN40SribosomalproteinS17OS=HomosapiensOX=9606GN=RPS17PE=1SV=2	0	0	0	0	0	0.000901573	#DIV/0!	#DIV/0!	#DIV/0!
sp|P08754|GNAI3_HUMANGuaninenucleotide-bindingproteinG(i)subunitalphaOS=HomosapiensOX=9606GN=GNAI3PE=1SV=3	0.00021754	0	5.83865e-05	0	7.42033e-05	0	0	0	0
sp|P08758|ANXA5_HUMANAnnexinA5OS=HomosapiensOX=9606GN=ANXA5PE=1SV=2	0.00327304	0	0	0	0	0	0	#DIV/0!	#DIV/0!
sp|P08865|RSSA_HUMAN40SribosomalproteinSAOS=HomosapiensOX=9606GN=RPSAPE=1SV=4	0.00107758	0	0	0	0	0	0	#DIV/0!	#DIV/0!
sp|P08962|CD63_HUMANCD63antigenOS=HomosapiensOX=9606GN=CD63PE=1SV=2	0.00039657	0	0	0	0	0	0	#DIV/0!	#DIV/0!
sp|P09001|RM03_HUMAN39SribosomalproteinL3,mitochondrialOS=HomosapiensOX=9606GN=MRPL3PE=1SV=1	0	0	3.42877e-05	0	0	0	#DIV/0!	0	#DIV/0!
sp|P09012|SNRPA_HUMANU1smallnuclearribonucleoproteinAOS=HomosapiensOX=9606GN=SNRPAPE=1SV=3;sp|P08579|RU2B_HUMANU2smallnuclearribonucleoproteinB''OS=HomosapiensOX=9606GN=SNRPB2PE=1SV=1	4.89995e-05	0	0.000507495	0	7.22379e-05	0	0	0	0
sp|P09211|GSTP1_HUMANGlutathioneS-transferasePOS=HomosapiensOX=9606GN=GSTP1PE=1SV=2	0.00478087	0	0	0	0	5.52852e-05	0	#DIV/0!	#DIV/0!
sp|P09525|ANXA4_HUMANAnnexinA4OS=HomosapiensOX=9606GN=ANXA4PE=1SV=4	0.00066043	0	0	0	0	0	0	#DIV/0!	#DIV/0!
sp|P09651|ROA1_HUMANHeterogeneousnuclearribonucleoproteinA1OS=HomosapiensOX=9606GN=HNRNPA1PE=1SV=5;sp|Q32P51|RA1L2_HUMANHeterogeneousnuclearribonucleoproteinA1-like2OS=HomosapiensOX=9606GN=HNRNPA1L2PE=2SV=2	0.00327671	2.36969e-05	0.0160908	0	0.00197836	6.22719e-05	0.00723191	0	0.0314765
sp|P09661|RU2A_HUMANU2smallnuclearribonucleoproteinA'OS=HomosapiensOX=9606GN=SNRPA1PE=1SV=2	4.5613e-05	0	0.000547006	0	0.000131415	5.67019e-05	0	0	0.431471
sp|P09669|COX6C_HUMANCytochromecoxidasesubunit6COS=HomosapiensOX=9606GN=COX6CPE=1SV=2	0	0	0.000391832	0	0	0	#DIV/0!	0	#DIV/0!
sp|P09874|PARP1_HUMANPoly[ADP-ribose]polymerase1OS=HomosapiensOX=9606GN=PARP1PE=1SV=4	4.5549e-05	0	0	0	0	0	0	#DIV/0!	#DIV/0!
sp|P09936|UCHL1_HUMANUbiquitincarboxyl-terminalhydrolaseisozymeL1OS=HomosapiensOX=9606GN=UCHL1PE=1SV=2	0.000931093	0	0	0	0	0	0	#DIV/0!	#DIV/0!
sp|P09960|LKHA4_HUMANLeukotrieneA-4hydrolaseOS=HomosapiensOX=9606GN=LTA4HPE=1SV=2	1.67327e-05	0	0	0	0	0	0	#DIV/0!	#DIV/0!
sp|P09972|ALDOC_HUMANFructose-bisphosphatealdolaseCOS=HomosapiensOX=9606GN=ALDOCPE=1SV=2	0.000369193	0	0	0	0	0	0	#DIV/0!	#DIV/0!
sp|Q71UI9|H2AV_HUMANHistoneH2A.VOS=HomosapiensOX=9606GN=H2AZ2PE=1SV=3;sp|P0C0S5|H2AZ_HUMANHistoneH2A.ZOS=HomosapiensOX=9606GN=H2AZ1PE=1SV=2	0.00106256	0.000551874	0.00573933	0.00424024	0.000529989	0.00376441	0.519383	0.738805	7.10282
sp|P62987|RL40_HUMANUbiquitin-60SribosomalproteinL40OS=HomosapiensOX=9606GN=UBA52PE=1SV=2;sp|P62979|RS27A_HUMANUbiquitin-40SribosomalproteinS27aOS=HomosapiensOX=9606GN=RPS27APE=1SV=2;sp|P0CG47|UBB_HUMANPolyubiquitin-BOS=HomosapiensOX=9606GN=UBBPE=1SV=1;sp|P0CG48|UBC_HUMANPolyubiquitin-COS=HomosapiensOX=9606GN=UBCPE=1SV=3	0.00967971	0.000480322	0.00089451	0	0.00478445	0.00224069	0.0496215	0	0.468327
sp|P0DMV9|HS71B_HUMANHeatshock70kDaprotein1BOS=HomosapiensOX=9606GN=HSPA1BPE=1SV=1;sp|P0DMV8|HS71A_HUMANHeatshock70kDaprotein1AOS=HomosapiensOX=9606GN=HSPA1APE=1SV=1	0.00306978	7.44375e-05	3.29427e-05	0	5.9029e-05	0.000134423	0.0242485	0	2.27723
sp|Q01081|U2AF1_HUMANSplicingfactorU2AF35kDasubunitOS=HomosapiensOX=9606GN=U2AF1PE=1SV=3;sp|P0DN76|U2AF5_HUMANSplicingfactorU2AF35kDasubunit-likeproteinOS=HomosapiensOX=9606GN=U2AF1L5PE=1SV=1;sp|Q8WU68|U2AF4_HUMANSplicingfactorU2AF26kDasubunitOS=HomosapiensOX=9606GN=U2AF1L4PE=1SV=2	5.54797e-05	0	0.000465143	0	0.000295392	8.23716e-05	0	0	0.278855
sp|P0DP25|CALM3_HUMANCalmodulin-3OS=HomosapiensOX=9606GN=CALM3PE=1SV=1;sp|P0DP24|CALM2_HUMANCalmodulin-2OS=HomosapiensOX=9606GN=CALM2PE=1SV=1;sp|P0DP23|CALM1_HUMANCalmodulin-1OS=HomosapiensOX=9606GN=CALM1PE=1SV=1;sp|P27482|CALL3_HUMANCalmodulin-likeprotein3OS=HomosapiensOX=9606GN=CALML3PE=1SV=2;sp|P02585|TNNC2_HUMANTroponinC,skeletalmuscleOS=HomosapiensOX=9606GN=TNNC2PE=1SV=2	0.000164971	0.000160612	0.000452992	0	0.00060846	0.00173686	0.973578	0	2.85452
sp|P10321|HLAC_HUMANHLAclassIhistocompatibilityantigen,CalphachainOS=HomosapiensOX=9606GN=HLA-CPE=1SV=3	5.41318e-05	0	0	0	0	0	0	#DIV/0!	#DIV/0!
sp|P16403|H12_HUMANHistoneH1.2OS=HomosapiensOX=9606GN=H1-2PE=1SV=2;sp|P10412|H14_HUMANHistoneH1.4OS=HomosapiensOX=9606GN=H1-4PE=1SV=2;sp|P16402|H13_HUMANHistoneH1.3OS=HomosapiensOX=9606GN=H1-3PE=1SV=2;sp|P22492|H1T_HUMANHistoneH1tOS=HomosapiensOX=9606GN=H1-6PE=2SV=4;sp|Q02539|H11_HUMANHistoneH1.1OS=HomosapiensOX=9606GN=H1-1PE=1SV=3	0	0	0.000119322	0	0	0	#DIV/0!	0	#DIV/0!
sp|P10768|ESTD_HUMANS-formylglutathionehydrolaseOS=HomosapiensOX=9606GN=ESDPE=1SV=2	0.000119974	0	0	0	0	0	0	#DIV/0!	#DIV/0!
sp|P10809|CH60_HUMAN60kDaheatshockprotein,mitochondrialOS=HomosapiensOX=9606GN=HSPD1PE=1SV=2	0.00803197	0.000227058	0.0003048	2.5497e-05	0.000327415	0.00013628	0.0282692	0.0836514	0.416231
sp|P11021|BIP_HUMANEndoplasmicreticulumchaperoneBiPOS=HomosapiensOX=9606GN=HSPA5PE=1SV=2	0.00612172	0	0	0	0	0	0	#DIV/0!	#DIV/0!
sp|P11047|LAMC1_HUMANLamininsubunitgamma-1OS=HomosapiensOX=9606GN=LAMC1PE=1SV=3	2.40879e-05	0	0	0	0	0	0	#DIV/0!	#DIV/0!
sp|P11142|HSP7C_HUMANHeatshockcognate71kDaproteinOS=HomosapiensOX=9606GN=HSPA8PE=1SV=1;sp|P54652|HSP72_HUMANHeatshock-related70kDaprotein2OS=HomosapiensOX=9606GN=HSPA2PE=1SV=1	0.0130082	0.000115595	0.000204644	0.000167003	0.00021453	0.000264711	0.00888636	0.816069	1.23391
sp|P11166|GTR1_HUMANSolutecarrierfamily2,facilitatedglucosetransportermember1OS=HomosapiensOX=9606GN=SLC2A1PE=1SV=2	9.97679e-05	0	0.000240577	0.000241698	0	0	0	1.00466	#DIV/0!
sp|P11172|UMPS_HUMANUridine5'-monophosphatesynthaseOS=HomosapiensOX=9606GN=UMPSPE=1SV=1	5.45347e-05	0	0	0	0	0	0	#DIV/0!	#DIV/0!
sp|P11177|ODPB_HUMANPyruvatedehydrogenaseE1componentsubunitbeta,mitochondrialOS=HomosapiensOX=9606GN=PDHBPE=1SV=3	9.12141e-05	0	0	0	0	0	0	#DIV/0!	#DIV/0!
sp|P11182|ODB2_HUMANLipoamideacyltransferasecomponentofbranched-chainalpha-ketoaciddehydrogenasecomplex,mitochondrialOS=HomosapiensOX=9606GN=DBTPE=1SV=3	0	0	1.21441e-05	0	0	0	#DIV/0!	0	#DIV/0!
sp|P11216|PYGB_HUMANGlycogenphosphorylase,brainformOS=HomosapiensOX=9606GN=PYGBPE=1SV=5	5.43051e-05	0	0	0	0	0	0	#DIV/0!	#DIV/0!
sp|P11233|RALA_HUMANRas-relatedproteinRal-AOS=HomosapiensOX=9606GN=RALAPE=1SV=1;sp|P11234|RALB_HUMANRas-relatedproteinRal-BOS=HomosapiensOX=9606GN=RALBPE=1SV=1	0.000602261	0	0	0	0	0	0	#DIV/0!	#DIV/0!
sp|P11279|LAMP1_HUMANLysosome-associatedmembraneglycoprotein1OS=HomosapiensOX=9606GN=LAMP1PE=1SV=3	0.000672688	0	0	0	0	0	0	#DIV/0!	#DIV/0!
sp|P11413|G6PD_HUMANGlucose-6-phosphate1-dehydrogenaseOS=HomosapiensOX=9606GN=G6PDPE=1SV=4	0.000660028	0	0	0	0	0	0	#DIV/0!	#DIV/0!
sp|P11498|PYC_HUMANPyruvatecarboxylase,mitochondrialOS=HomosapiensOX=9606GN=PCPE=1SV=2	0.000168129	0.00044987	0.00109937	0.000592337	0.00136257	0.00148061	2.67574	0.538796	1.08663
sp|P11586|C1TC_HUMANC-1-tetrahydrofolatesynthase,cytoplasmicOS=HomosapiensOX=9606GN=MTHFD1PE=1SV=3	0.000624772	0	3.45015e-05	1.42386e-05	1.7324e-05	1.39856e-05	0	0.412696	0.807296
sp|P11766|ADHX_HUMANAlcoholdehydrogenaseclass-3OS=HomosapiensOX=9606GN=ADH5PE=1SV=4	0.000192134	0	0	0	0	0	0	#DIV/0!	#DIV/0!
sp|P11802|CDK4_HUMANCyclin-dependentkinase4OS=HomosapiensOX=9606GN=CDK4PE=1SV=2;sp|Q00535|CDK5_HUMANCyclin-dependent-likekinase5OS=HomosapiensOX=9606GN=CDK5PE=1SV=3;sp|Q00534|CDK6_HUMANCyclin-dependentkinase6OS=HomosapiensOX=9606GN=CDK6PE=1SV=1;sp|P50750|CDK9_HUMANCyclin-dependentkinase9OS=HomosapiensOX=9606GN=CDK9PE=1SV=3;sp|Q96Q40|CDK15_HUMANCyclin-dependentkinase15OS=HomosapiensOX=9606GN=CDK15…	0.000147411	0	0	0	0	0	0	#DIV/0!	#DIV/0!
sp|P11940|PABP1_HUMANPolyadenylate-bindingprotein1OS=HomosapiensOX=9606GN=PABPC1PE=1SV=2;sp|Q9H361|PABP3_HUMANPolyadenylate-bindingprotein3OS=HomosapiensOX=9606GN=PABPC3PE=1SV=2;sp|Q4VXU2|PAP1L_HUMANPolyadenylate-bindingprotein1-likeOS=HomosapiensOX=9606GN=PABPC1LPE=2SV=1;sp|Q96DU9|PABP5_HUMANPolyadenylate-bindingprotein5OS=HomosapiensOX=9606GN=PABPC5PE=1SV=1	0.000684691	0	6.22753e-05	0	0	0	0	0	#DIV/0!
sp|P12004|PCNA_HUMANProliferatingcellnuclearantigenOS=HomosapiensOX=9606GN=PCNAPE=1SV=1	0.00257047	0	0	0	0	0	0	#DIV/0!	#DIV/0!
sp|P12235|ADT1_HUMANADP/ATPtranslocase1OS=HomosapiensOX=9606GN=SLC25A4PE=1SV=4	1.06409e-05	0	2.50511e-05	0	0	2.84818e-05	0	0	#DIV/0!
sp|P12236|ADT3_HUMANADP/ATPtranslocase3OS=HomosapiensOX=9606GN=SLC25A6PE=1SV=4	0.00025382	9.38121e-05	0.000755547	0.00101899	0.00052177	0.000594339	0.3696	1.34867	1.13908
sp|P12268|IMDH2_HUMANInosine-5'-monophosphatedehydrogenase2OS=HomosapiensOX=9606GN=IMPDH2PE=1SV=2;sp|P20839|IMDH1_HUMANInosine-5'-monophosphatedehydrogenase1OS=HomosapiensOX=9606GN=IMPDH1PE=1SV=2	0.00043198	0	0	0	0	0	0	#DIV/0!	#DIV/0!
sp|P12277|KCRB_HUMANCreatinekinaseB-typeOS=HomosapiensOX=9606GN=CKBPE=1SV=1	0.000256065	3.25676e-05	0	0	0	0	0.127185	#DIV/0!	#DIV/0!
sp|P12429|ANXA3_HUMANAnnexinA3OS=HomosapiensOX=9606GN=ANXA3PE=1SV=3	0.000232914	0	0	0	0	0	0	#DIV/0!	#DIV/0!
sp|P12814|ACTN1_HUMANAlpha-actinin-1OS=HomosapiensOX=9606GN=ACTN1PE=1SV=2;sp|P35609|ACTN2_HUMANAlpha-actinin-2OS=HomosapiensOX=9606GN=ACTN2PE=1SV=1	0.00265157	0	0	0	0	5.97568e-06	0	#DIV/0!	#DIV/0!
sp|P12956|XRCC6_HUMANX-rayrepaircross-complementingprotein6OS=HomosapiensOX=9606GN=XRCC6PE=1SV=2	0.00190222	0	0	0	0	0	0	#DIV/0!	#DIV/0!
sp|P13010|XRCC5_HUMANX-rayrepaircross-complementingprotein5OS=HomosapiensOX=9606GN=XRCC5PE=1SV=3	0.000807687	0	0	0	0	0	0	#DIV/0!	#DIV/0!
sp|P13473|LAMP2_HUMANLysosome-associatedmembraneglycoprotein2OS=HomosapiensOX=9606GN=LAMP2PE=1SV=2	9.51154e-05	0	0	0	0	0	0	#DIV/0!	#DIV/0!
sp|P13489|RINI_HUMANRibonucleaseinhibitorOS=HomosapiensOX=9606GN=RNH1PE=1SV=2	0.000120956	0	0	0	0	0	0	#DIV/0!	#DIV/0!
sp|P13639|EF2_HUMANElongationfactor2OS=HomosapiensOX=9606GN=EEF2PE=1SV=4	0.00589354	0.000123128	0	0	3.28801e-05	0.000102443	0.020892	#DIV/0!	3.11565
sp|P13667|PDIA4_HUMANProteindisulfide-isomeraseA4OS=HomosapiensOX=9606GN=PDIA4PE=1SV=2	0.00036443	0	0	0	0	0	0	#DIV/0!	#DIV/0!
sp|P13797|PLST_HUMANPlastin-3OS=HomosapiensOX=9606GN=PLS3PE=1SV=4;sp|Q14651|PLSI_HUMANPlastin-1OS=HomosapiensOX=9606GN=PLS1PE=1SV=2;sp|P13796|PLSL_HUMANPlastin-2OS=HomosapiensOX=9606GN=LCP1PE=1SV=6	0.000445793	0	0	0	0	0	0	#DIV/0!	#DIV/0!
sp|P13798|ACPH_HUMANAcylamino-acid-releasingenzymeOS=HomosapiensOX=9606GN=APEHPE=1SV=4	1.78527e-05	0	0	0	0	0	0	#DIV/0!	#DIV/0!
sp|P14314|GLU2B_HUMANGlucosidase2subunitbetaOS=HomosapiensOX=9606GN=PRKCSHPE=1SV=2	0.000915044	0	0	0	0	0	0	#DIV/0!	#DIV/0!
sp|P14324|FPPS_HUMANFarnesylpyrophosphatesynthaseOS=HomosapiensOX=9606GN=FDPSPE=1SV=4	0.000118344	0	0	0	0	0	0	#DIV/0!	#DIV/0!
sp|P14550|AK1A1_HUMANAldo-ketoreductasefamily1memberA1OS=HomosapiensOX=9606GN=AKR1A1PE=1SV=3	0.000248041	0	0	0	0	0	0	#DIV/0!	#DIV/0!
sp|P14618|KPYM_HUMANPyruvatekinasePKMOS=HomosapiensOX=9606GN=PKMPE=1SV=4;sp|P30613|KPYR_HUMANPyruvatekinasePKLROS=HomosapiensOX=9606GN=PKLRPE=1SV=2	0.0148444	0.000685348	0.000926444	0.000441839	0.000280659	0.000272089	0.0461688	0.47692	0.969466
sp|P14625|ENPL_HUMANEndoplasminOS=HomosapiensOX=9606GN=HSP90B1PE=1SV=1;sp|Q58FF3|ENPLL_HUMANPutativeendoplasmin-likeproteinOS=HomosapiensOX=9606GN=HSP90B2PPE=5SV=1	0.00520847	0	0	0	0	0	0	#DIV/0!	#DIV/0!
sp|P63162|RSMN_HUMANSmallnuclearribonucleoprotein-associatedproteinNOS=HomosapiensOX=9606GN=SNRPNPE=1SV=1;sp|P14678|RSMB_HUMANSmallnuclearribonucleoprotein-associatedproteinsBandB'OS=HomosapiensOX=9606GN=SNRPBPE=1SV=2	0.000136305	8.22435e-06	0.000173758	0	0.00010782	3.39504e-05	0.0603379	0	0.314882
sp|P14866|HNRPL_HUMANHeterogeneousnuclearribonucleoproteinLOS=HomosapiensOX=9606GN=HNRNPLPE=1SV=2	0.00164092	0	0.000362388	0.000648908	0	0.00160385	0	1.79064	#DIV/0!
sp|P14868|SYDC_HUMANAspartate--tRNAligase,cytoplasmicOS=HomosapiensOX=9606GN=DARS1PE=1SV=2	0.000346076	0	1.3534e-05	0	0	0	0	0	#DIV/0!
sp|P14923|PLAK_HUMANJunctionplakoglobinOS=HomosapiensOX=9606GN=JUPPE=1SV=3	1.75718e-05	0.000295119	5.50551e-05	0	7.7159e-05	0.00060702	16.795	0	7.86714
sp|P15121|ALDR_HUMANAldo-ketoreductasefamily1memberB1OS=HomosapiensOX=9606GN=AKR1B1PE=1SV=3;sp|C9JRZ8|AK1BF_HUMANAldo-ketoreductasefamily1memberB15OS=HomosapiensOX=9606GN=AKR1B15PE=1SV=2	0.00211419	0	0	0	0	0	0	#DIV/0!	#DIV/0!
sp|P15144|AMPN_HUMANAminopeptidaseNOS=HomosapiensOX=9606GN=ANPEPPE=1SV=4	0	1.34305e-05	1.59279e-05	2.16634e-05	1.89207e-05	6.65243e-05	#DIV/0!	1.36009	3.51596
sp|P15170|ERF3A_HUMANEukaryoticpeptidechainreleasefactorGTP-bindingsubunitERF3AOS=HomosapiensOX=9606GN=GSPT1PE=1SV=1;sp|Q8IYD1|ERF3B_HUMANEukaryoticpeptidechainreleasefactorGTP-bindingsubunitERF3BOS=HomosapiensOX=9606GN=GSPT2PE=1SV=2	9.18629e-05	0	0	0	0	0	0	#DIV/0!	#DIV/0!
sp|P15311|EZRI_HUMANEzrinOS=HomosapiensOX=9606GN=EZRPE=1SV=4	0.00111531	0	0	0	0	0	0	#DIV/0!	#DIV/0!
sp|P15328|FOLR1_HUMANFolatereceptoralphaOS=HomosapiensOX=9606GN=FOLR1PE=1SV=3	0	0	0.000299983	0.000217861	0.000114979	0.000166928	#DIV/0!	0.726245	1.45182
sp|P15559|NQO1_HUMANNAD(P)Hdehydrogenase[quinone]1OS=HomosapiensOX=9606GN=NQO1PE=1SV=1	0.00064281	0	0	0	0	0	0	#DIV/0!	#DIV/0!
sp|P15880|RS2_HUMAN40SribosomalproteinS2OS=HomosapiensOX=9606GN=RPS2PE=1SV=2	0.00217582	0	0	0	0	6.676e-05	0	#DIV/0!	#DIV/0!
sp|P15924|DESP_HUMANDesmoplakinOS=HomosapiensOX=9606GN=DSPPE=1SV=3	0	0.000272771	7.83204e-06	0	8.461e-06	0.000328779	#DIV/0!	0	38.8582
sp|P16070|CD44_HUMANCD44antigenOS=HomosapiensOX=9606GN=CD44PE=1SV=3	0.000634803	0	0	0	0	0	0	#DIV/0!	#DIV/0!
sp|P16152|CBR1_HUMANCarbonylreductase[NADPH]1OS=HomosapiensOX=9606GN=CBR1PE=1SV=3;sp|O75828|CBR3_HUMANCarbonylreductase[NADPH]3OS=HomosapiensOX=9606GN=CBR3PE=1SV=3	0.00037913	0	0	0	0	0	0	#DIV/0!	#DIV/0!
sp|P16615|AT2A2_HUMANSarcoplasmic/endoplasmicreticulumcalciumATPase2OS=HomosapiensOX=9606GN=ATP2A2PE=1SV=1;sp|O14983|AT2A1_HUMANSarcoplasmic/endoplasmicreticulumcalciumATPase1OS=HomosapiensOX=9606GN=ATP2A1PE=1SV=1;sp|Q93084|AT2A3_HUMANSarcoplasmic/endoplasmicreticulumcalciumATPase3OS=HomosapiensOX=9606GN=ATP2A3PE=1SV=2	4.71326e-05	0	0.000200609	2.11506e-05	6.24748e-05	0.000207144	0	0.105432	3.31564
sp|P16989|YBOX3_HUMANY-box-bindingprotein3OS=HomosapiensOX=9606GN=YBX3PE=1SV=4;sp|Q9Y2T7|YBOX2_HUMANY-box-bindingprotein2OS=HomosapiensOX=9606GN=YBX2PE=1SV=2	0	0	0	0	0	0	#DIV/0!	#DIV/0!	#DIV/0!
sp|P17066|HSP76_HUMANHeatshock70kDaprotein6OS=HomosapiensOX=9606GN=HSPA6PE=1SV=2;sp|P48741|HSP77_HUMANPutativeheatshock70kDaprotein7OS=HomosapiensOX=9606GN=HSPA7PE=5SV=2	0.00141469	4.91215e-05	7.1885e-05	0	6.79158e-05	0.000116925	0.0347224	0	1.72162
sp|P17174|AATC_HUMANAspartateaminotransferase,cytoplasmicOS=HomosapiensOX=9606GN=GOT1PE=1SV=3	0.000123175	0	0	0	0	0	0	#DIV/0!	#DIV/0!
sp|P17655|CAN2_HUMANCalpain-2catalyticsubunitOS=HomosapiensOX=9606GN=CAPN2PE=1SV=6	0.000164903	0	0	0	0	0	0	#DIV/0!	#DIV/0!
sp|P17812|PYRG1_HUMANCTPsynthase1OS=HomosapiensOX=9606GN=CTPS1PE=1SV=2;sp|Q9NRF8|PYRG2_HUMANCTPsynthase2OS=HomosapiensOX=9606GN=CTPS2PE=1SV=1	0.000371857	0	0	0	0	0	0	#DIV/0!	#DIV/0!
sp|P17844|DDX5_HUMANProbableATP-dependentRNAhelicaseDDX5OS=HomosapiensOX=9606GN=DDX5PE=1SV=1	0.0012076	4.20032e-05	0.00158597	0.000238262	0.000185142	0.000249177	0.0347825	0.150231	1.34587
sp|P17858|PFKAL_HUMANATP-dependent6-phosphofructokinase,livertypeOS=HomosapiensOX=9606GN=PFKLPE=1SV=6	9.94008e-05	0	0	0	2.11218e-05	1.11553e-05	0	#DIV/0!	0.528143
sp|P17980|PRS6A_HUMAN26Sproteasomeregulatorysubunit6AOS=HomosapiensOX=9606GN=PSMC3PE=1SV=3	0.000207731	0	0	0	0	0	0	#DIV/0!	#DIV/0!
sp|P17987|TCPA_HUMANT-complexprotein1subunitalphaOS=HomosapiensOX=9606GN=TCP1PE=1SV=1	0.00121716	9.62907e-06	0.000699041	0	0	0	0.00791112	0	#DIV/0!
sp|P18031|PTN1_HUMANTyrosine-proteinphosphatasenon-receptortype1OS=HomosapiensOX=9606GN=PTPN1PE=1SV=1	0.000115398	0	0	0	0	0	0	#DIV/0!	#DIV/0!
sp|P18124|RL7_HUMAN60SribosomalproteinL7OS=HomosapiensOX=9606GN=RPL7PE=1SV=1	0.00336677	3.18431e-05	0	0	0.000154754	6.17274e-05	0.00945807	#DIV/0!	0.398875
sp|P18206|VINC_HUMANVinculinOS=HomosapiensOX=9606GN=VCLPE=1SV=4	0.00129911	0	0	0	0	0	0	#DIV/0!	#DIV/0!
sp|P18564|ITB6_HUMANIntegrinbeta-6OS=HomosapiensOX=9606GN=ITGB6PE=1SV=2	6.95899e-05	0	0	0	0	0	0	#DIV/0!	#DIV/0!
sp|P18669|PGAM1_HUMANPhosphoglyceratemutase1OS=HomosapiensOX=9606GN=PGAM1PE=1SV=2;sp|P15259|PGAM2_HUMANPhosphoglyceratemutase2OS=HomosapiensOX=9606GN=PGAM2PE=1SV=3;sp|Q8N0Y7|PGAM4_HUMANProbablephosphoglyceratemutase4OS=HomosapiensOX=9606GN=PGAM4PE=3SV=1	0.00856141	0	0	0	0	0	0	#DIV/0!	#DIV/0!
sp|P18858|DNLI1_HUMANDNAligase1OS=HomosapiensOX=9606GN=LIG1PE=1SV=1	5.99708e-06	0	0	0	0	0	0	#DIV/0!	#DIV/0!
sp|P19338|NUCL_HUMANNucleolinOS=HomosapiensOX=9606GN=NCLPE=1SV=3	0.00318673	0.000176433	5.13882e-05	0	0	0	0.0553648	0	#DIV/0!
sp|P19367|HXK1_HUMANHexokinase-1OS=HomosapiensOX=9606GN=HK1PE=1SV=3	9.80179e-06	0	0	0	0	0	0	#DIV/0!	#DIV/0!
sp|P19525|E2AK2_HUMANInterferon-induced,double-strandedRNA-activatedproteinkinaseOS=HomosapiensOX=9606GN=EIF2AK2PE=1SV=2	4.46271e-05	0	0	0	0	0	0	#DIV/0!	#DIV/0!
sp|P19623|SPEE_HUMANSpermidinesynthaseOS=HomosapiensOX=9606GN=SRMPE=1SV=1	0.000113111	0	0	0	0	0	0	#DIV/0!	#DIV/0!
sp|P19784|CSK22_HUMANCaseinkinaseIIsubunitalpha'OS=HomosapiensOX=9606GN=CSNK2A2PE=1SV=1	6.62197e-05	0	0.000595014	6.79051e-05	0.000612965	0.000274988	0	0.114123	0.44862
sp|P20042|IF2B_HUMANEukaryotictranslationinitiationfactor2subunit2OS=HomosapiensOX=9606GN=EIF2S2PE=1SV=2	0.000238437	3.92334e-05	0.000586571	0.000122092	0.000516968	0.000272725	0.164544	0.208145	0.527548
sp|P20073|ANXA7_HUMANAnnexinA7OS=HomosapiensOX=9606GN=ANXA7PE=1SV=3	0.000190538	0	0	0	0	0	0	#DIV/0!	#DIV/0!
sp|Q9NRW1|RAB6B_HUMANRas-relatedproteinRab-6BOS=HomosapiensOX=9606GN=RAB6BPE=1SV=1;sp|P20340|RAB6A_HUMANRas-relatedproteinRab-6AOS=HomosapiensOX=9606GN=RAB6APE=1SV=3;sp|Q14964|RB39A_HUMANRas-relatedproteinRab-39AOS=HomosapiensOX=9606GN=RAB39APE=1SV=2	0.0009188	0	0	0	0	0	0	#DIV/0!	#DIV/0!
sp|P20618|PSB1_HUMANProteasomesubunitbetatype-1OS=HomosapiensOX=9606GN=PSMB1PE=1SV=2	0.000106315	0	0	0	0	0	0	#DIV/0!	#DIV/0!
sp|P20700|LMNB1_HUMANLamin-B1OS=HomosapiensOX=9606GN=LMNB1PE=1SV=2	0.00012811	0	3.06289e-05	0	0	0	0	0	#DIV/0!
sp|Q9UQ88|CD11A_HUMANCyclin-dependentkinase11AOS=HomosapiensOX=9606GN=CDK11APE=1SV=4;sp|P21127|CD11B_HUMANCyclin-dependentkinase11BOS=HomosapiensOX=9606GN=CDK11BPE=1SV=4;sp|Q13882|PTK6_HUMANProtein-tyrosinekinase6OS=HomosapiensOX=9606GN=PTK6PE=1SV=1	1.15714e-05	0	8.02905e-05	0	6.99605e-05	2.13103e-05	0	0	0.304605
sp|P21281|VATB2_HUMANV-typeprotonATPasesubunitB,brainisoformOS=HomosapiensOX=9606GN=ATP6V1B2PE=1SV=3;sp|P15313|VATB1_HUMANV-typeprotonATPasesubunitB,kidneyisoformOS=HomosapiensOX=9606GN=ATP6V1B1PE=1SV=3	7.20716e-05	0	0	0	0	0	0	#DIV/0!	#DIV/0!
sp|P21291|CSRP1_HUMANCysteineandglycine-richprotein1OS=HomosapiensOX=9606GN=CSRP1PE=1SV=3	8.66044e-05	0	0.000143759	0	0	0	0	0	#DIV/0!
sp|P21333|FLNA_HUMANFilamin-AOS=HomosapiensOX=9606GN=FLNAPE=1SV=4	0.00109944	3.26658e-05	0.000120359	4.06587e-05	0.000110067	0.000125244	0.0297115	0.337813	1.13788
sp|P21399|ACOC_HUMANCytoplasmicaconitatehydrataseOS=HomosapiensOX=9606GN=ACO1PE=1SV=3	3.29566e-05	0	0	0	0	0	0	#DIV/0!	#DIV/0!
sp|P21980|TGM2_HUMANProtein-glutaminegamma-glutamyltransferase2OS=HomosapiensOX=9606GN=TGM2PE=1SV=2	0.000285013	0	0	0	0	0	0	#DIV/0!	#DIV/0!
sp|P22087|FBRL_HUMANrRNA2'-O-methyltransferasefibrillarinOS=HomosapiensOX=9606GN=FBLPE=1SV=2;sp|A6NHQ2|FBLL1_HUMANrRNA/tRNA2'-O-methyltransferasefibrillarin-likeprotein1OS=HomosapiensOX=9606GN=FBLL1PE=3SV=2	0.000246171	0	0	0	0	0	0	#DIV/0!	#DIV/0!
sp|P22102|PUR2_HUMANTrifunctionalpurinebiosyntheticproteinadenosine-3OS=HomosapiensOX=9606GN=GARTPE=1SV=1	0.000286243	0	0	0	0	0	0	#DIV/0!	#DIV/0!
sp|P22234|PUR6_HUMANMultifunctionalproteinADE2OS=HomosapiensOX=9606GN=PAICSPE=1SV=3	0.000187106	0	0	0	0	0	0	#DIV/0!	#DIV/0!
sp|P22314|UBA1_HUMANUbiquitin-likemodifier-activatingenzyme1OS=HomosapiensOX=9606GN=UBA1PE=1SV=3	0.0008873	0	0	0	0	0	0	#DIV/0!	#DIV/0!
sp|P22626|ROA2_HUMANHeterogeneousnuclearribonucleoproteinsA2/B1OS=HomosapiensOX=9606GN=HNRNPA2B1PE=1SV=2	0.00357268	0.000217725	0.0201442	3.48002e-05	0.00908729	5.5297e-05	0.0609419	0.00172755	0.0060851
sp|P23246|SFPQ_HUMANSplicingfactor,proline-andglutamine-richOS=HomosapiensOX=9606GN=SFPQPE=1SV=2	0.00156955	0.000124827	0.00146168	0.00057444	0.00167512	0.00115436	0.0795307	0.393	0.689119
sp|P23381|SYWC_HUMANTryptophan--tRNAligase,cytoplasmicOS=HomosapiensOX=9606GN=WARS1PE=1SV=2	0.000238796	0	0	0	0	0	0	#DIV/0!	#DIV/0!
sp|P23396|RS3_HUMAN40SribosomalproteinS3OS=HomosapiensOX=9606GN=RPS3PE=1SV=2	0.00179201	0.000213235	4.39948e-05	0	0	0	0.118992	0	#DIV/0!
sp|P23526|SAHH_HUMANAdenosylhomocysteinaseOS=HomosapiensOX=9606GN=AHCYPE=1SV=4	0.00171459	8.42976e-06	0	0	0	0	0.0049165	#DIV/0!	#DIV/0!
sp|P23919|KTHY_HUMANThymidylatekinaseOS=HomosapiensOX=9606GN=DTYMKPE=1SV=4	6.34205e-05	0	0	0	0	0	0	#DIV/0!	#DIV/0!
sp|P24534|EF1B_HUMANElongationfactor1-betaOS=HomosapiensOX=9606GN=EEF1B2PE=1SV=3	9.85386e-05	0	0	0	0	0	0	#DIV/0!	#DIV/0!
sp|P24752|THIL_HUMANAcetyl-CoAacetyltransferase,mitochondrialOS=HomosapiensOX=9606GN=ACAT1PE=1SV=1	0.00011667	0	0	0	0	0	0	#DIV/0!	#DIV/0!
sp|P25205|MCM3_HUMANDNAreplicationlicensingfactorMCM3OS=HomosapiensOX=9606GN=MCM3PE=1SV=3	0.000113375	0	3.99247e-05	1.32897e-05	1.42753e-05	5.5554e-06	0	0.332868	0.389162
sp|P25705|ATPA_HUMANATPsynthasesubunitalpha,mitochondrialOS=HomosapiensOX=9606GN=ATP5F1APE=1SV=1	0.00185348	0.000603972	0.00431667	0.00262068	0.00325513	0.00274022	0.325859	0.607106	0.841814
sp|P25786|PSA1_HUMANProteasomesubunitalphatype-1OS=HomosapiensOX=9606GN=PSMA1PE=1SV=1	0.000140658	0	0	0	0	0	0	#DIV/0!	#DIV/0!
sp|P25787|PSA2_HUMANProteasomesubunitalphatype-2OS=HomosapiensOX=9606GN=PSMA2PE=1SV=2	9.91874e-05	0	0	0	0	0	0	#DIV/0!	#DIV/0!
sp|P25788|PSA3_HUMANProteasomesubunitalphatype-3OS=HomosapiensOX=9606GN=PSMA3PE=1SV=2	0.000713528	0	0	0	0	0	0	#DIV/0!	#DIV/0!
sp|P25789|PSA4_HUMANProteasomesubunitalphatype-4OS=HomosapiensOX=9606GN=PSMA4PE=1SV=1	0.000479094	0	0	0	0	0	0	#DIV/0!	#DIV/0!
sp|P26038|MOES_HUMANMoesinOS=HomosapiensOX=9606GN=MSNPE=1SV=3	0.00317	0	0	0	0	0	0	#DIV/0!	#DIV/0!
sp|P26368|U2AF2_HUMANSplicingfactorU2AF65kDasubunitOS=HomosapiensOX=9606GN=U2AF2PE=1SV=4	0.00035982	0.000120359	0.00087259	0.000687168	0.000746984	0.00120011	0.334499	0.787504	1.60661
sp|P26373|RL13_HUMAN60SribosomalproteinL13OS=HomosapiensOX=9606GN=RPL13PE=1SV=4	0.00441336	0	0.000162291	0.00022282	0.000486079	0	0	1.37296	0
sp|P26599|PTBP1_HUMANPolypyrimidinetract-bindingprotein1OS=HomosapiensOX=9606GN=PTBP1PE=1SV=1	0.00111096	3.12555e-05	0.000351861	0.000701516	0	0.00114168	0.0281338	1.99373	#DIV/0!
sp|P26639|SYTC_HUMANThreonine--tRNAligase1,cytoplasmicOS=HomosapiensOX=9606GN=TARS1PE=1SV=3	0.000149135	0	0	0	0	0	0	#DIV/0!	#DIV/0!
sp|P26640|SYVC_HUMANValine--tRNAligaseOS=HomosapiensOX=9606GN=VARS1PE=1SV=4	3.21422e-05	0	0	0	0	0	0	#DIV/0!	#DIV/0!
sp|P26641|EF1G_HUMANElongationfactor1-gammaOS=HomosapiensOX=9606GN=EEF1GPE=1SV=3	0.000698751	2.50493e-05	0.000832782	0.000211361	0.00054296	0.000382853	0.0358487	0.253801	0.705122
sp|P27348|1433T_HUMAN14-3-3proteinthetaOS=HomosapiensOX=9606GN=YWHAQPE=1SV=1	0.00189223	0	0	0	0	0	0	#DIV/0!	#DIV/0!
sp|P28482|MK01_HUMANMitogen-activatedproteinkinase1OS=HomosapiensOX=9606GN=MAPK1PE=1SV=3;sp|P27361|MK03_HUMANMitogen-activatedproteinkinase3OS=HomosapiensOX=9606GN=MAPK3PE=1SV=4;sp|P31152|MK04_HUMANMitogen-activatedproteinkinase4OS=HomosapiensOX=9606GN=MAPK4PE=1SV=2;sp|Q16659|MK06_HUMANMitogen-activatedproteinkinase6OS=HomosapiensOX=9606GN=MAPK6PE=1SV=1	1.84716e-05	0	0	0	0	0	0	#DIV/0!	#DIV/0!
sp|P27635|RL10_HUMAN60SribosomalproteinL10OS=HomosapiensOX=9606GN=RPL10PE=1SV=4;sp|Q96L21|RL10L_HUMAN60SribosomalproteinL10-likeOS=HomosapiensOX=9606GN=RPL10LPE=1SV=3	0.00259975	0	0	0	0	0	0	#DIV/0!	#DIV/0!
sp|P27694|RFA1_HUMANReplicationproteinA70kDaDNA-bindingsubunitOS=HomosapiensOX=9606GN=RPA1PE=1SV=2	7.26401e-05	0	0	0	0	0	0	#DIV/0!	#DIV/0!
sp|P27708|PYR1_HUMANCADproteinOS=HomosapiensOX=9606GN=CADPE=1SV=3	0.000123705	0	0	0	0	0	0	#DIV/0!	#DIV/0!
sp|P27797|CALR_HUMANCalreticulinOS=HomosapiensOX=9606GN=CALRPE=1SV=1	0.00453117	0	0	0	0	0	0	#DIV/0!	#DIV/0!
sp|P27824|CALX_HUMANCalnexinOS=HomosapiensOX=9606GN=CANXPE=1SV=2	0.000281394	0	0	0	0	0	0	#DIV/0!	#DIV/0!
sp|P28066|PSA5_HUMANProteasomesubunitalphatype-5OS=HomosapiensOX=9606GN=PSMA5PE=1SV=3	0.000470344	0	0	0	0	0	0	#DIV/0!	#DIV/0!
sp|P28070|PSB4_HUMANProteasomesubunitbetatype-4OS=HomosapiensOX=9606GN=PSMB4PE=1SV=4	0.000305655	0	0	0	0	0	0	#DIV/0!	#DIV/0!
sp|P28072|PSB6_HUMANProteasomesubunitbetatype-6OS=HomosapiensOX=9606GN=PSMB6PE=1SV=4	0.00035323	0	0	0	0	0	0	#DIV/0!	#DIV/0!
sp|P28074|PSB5_HUMANProteasomesubunitbetatype-5OS=HomosapiensOX=9606GN=PSMB5PE=1SV=3	0.000121186	0	0	0	0	0	0	#DIV/0!	#DIV/0!
sp|P29401|TKT_HUMANTransketolaseOS=HomosapiensOX=9606GN=TKTPE=1SV=3	0.00493982	0.000169925	0	0	0	0	0.034399	#DIV/0!	#DIV/0!
sp|P29692|EF1D_HUMANElongationfactor1-deltaOS=HomosapiensOX=9606GN=EEF1DPE=1SV=5	0.000196693	0	0	0	0	0	0	#DIV/0!	#DIV/0!
sp|P30040|ERP29_HUMANEndoplasmicreticulumresidentprotein29OS=HomosapiensOX=9606GN=ERP29PE=1SV=4	4.27797e-05	0	0	0	0	0	0	#DIV/0!	#DIV/0!
sp|P30041|PRDX6_HUMANPeroxiredoxin-6OS=HomosapiensOX=9606GN=PRDX6PE=1SV=3	0.000295641	0	0	0	0	0	0	#DIV/0!	#DIV/0!
sp|P30048|PRDX3_HUMANThioredoxin-dependentperoxidereductase,mitochondrialOS=HomosapiensOX=9606GN=PRDX3PE=1SV=3	0.000230447	6.24128e-05	8.43661e-05	0.000114364	0.000117236	0.00020981	0.270834	1.35557	1.78964
sp|P30084|ECHM_HUMANEnoyl-CoAhydratase,mitochondrialOS=HomosapiensOX=9606GN=ECHS1PE=1SV=4	0.000165893	0	0	0	0	0	0	#DIV/0!	#DIV/0!
sp|P30101|PDIA3_HUMANProteindisulfide-isomeraseA3OS=HomosapiensOX=9606GN=PDIA3PE=1SV=4	0.00330932	2.12375e-05	0	0	0	0	0.00641749	#DIV/0!	#DIV/0!
sp|P30153|2AAA_HUMANSerine/threonine-proteinphosphatase2A65kDaregulatorysubunitAalphaisoformOS=HomosapiensOX=9606GN=PPP2R1APE=1SV=4	0.000510048	0	0	0	0	0	0	#DIV/0!	#DIV/0!
sp|P30520|PURA2_HUMANAdenylosuccinatesynthetaseisozyme2OS=HomosapiensOX=9606GN=ADSS2PE=1SV=3	4.72734e-05	0	0	0	0	0	0	#DIV/0!	#DIV/0!
sp|P30566|PUR8_HUMANAdenylosuccinatelyaseOS=HomosapiensOX=9606GN=ADSLPE=1SV=2	6.94397e-05	0	0	0	0	0	0	#DIV/0!	#DIV/0!
sp|P30740|ILEU_HUMANLeukocyteelastaseinhibitorOS=HomosapiensOX=9606GN=SERPINB1PE=1SV=1	4.33918e-05	0	0	0	0	0	0	#DIV/0!	#DIV/0!
sp|P31040|SDHA_HUMANSuccinatedehydrogenase[ubiquinone]flavoproteinsubunit,mitochondrialOS=HomosapiensOX=9606GN=SDHAPE=1SV=2	1.67685e-05	0	2.94598e-05	3.10824e-05	4.83634e-05	2.50309e-05	0	1.05508	0.517558
sp|P31327|CPSM_HUMANCarbamoyl-phosphatesynthase[ammonia],mitochondrialOS=HomosapiensOX=9606GN=CPS1PE=1SV=2	4.16512e-05	9.33087e-05	0.000935672	0.000176486	0.000328781	0.000454935	2.24024	0.18862	1.3837
sp|P31350|RIR2_HUMANRibonucleoside-diphosphatereductasesubunitM2OS=HomosapiensOX=9606GN=RRM2PE=1SV=1	5.49675e-05	0	0	0	0	0	0	#DIV/0!	#DIV/0!
sp|P31483|TIA1_HUMANNucleolysinTIA-1isoformp40OS=HomosapiensOX=9606GN=TIA1PE=1SV=3;sp|Q01085|TIAR_HUMANNucleolysinTIAROS=HomosapiensOX=9606GN=TIAL1PE=1SV=1	5.35718e-05	0	0	0	0	0	0	#DIV/0!	#DIV/0!
sp|P31689|DNJA1_HUMANDnaJhomologsubfamilyAmember1OS=HomosapiensOX=9606GN=DNAJA1PE=1SV=2	0.000126095	0	0	0	0	0	0	#DIV/0!	#DIV/0!
sp|P31939|PUR9_HUMANBifunctionalpurinebiosynthesisproteinPURHOS=HomosapiensOX=9606GN=ATICPE=1SV=3	0.00054148	0	0	0	0	0	0	#DIV/0!	#DIV/0!
sp|P31942|HNRH3_HUMANHeterogeneousnuclearribonucleoproteinH3OS=HomosapiensOX=9606GN=HNRNPH3PE=1SV=2	6.26693e-05	0	0.00197675	6.28942e-05	0.00012588	0	0	0.0318169	0
sp|P31943|HNRH1_HUMANHeterogeneousnuclearribonucleoproteinHOS=HomosapiensOX=9606GN=HNRNPH1PE=1SV=4;sp|P55795|HNRH2_HUMANHeterogeneousnuclearribonucleoproteinH2OS=HomosapiensOX=9606GN=HNRNPH2PE=1SV=1	0.00116935	0	8.66122e-05	0	0	0	0	0	#DIV/0!
sp|P31944|CASPE_HUMANCaspase-14OS=HomosapiensOX=9606GN=CASP14PE=1SV=2	0	0.000518686	0	0	0	6.18193e-05	#DIV/0!	#DIV/0!	#DIV/0!
sp|P31946|1433B_HUMAN14-3-3proteinbeta/alphaOS=HomosapiensOX=9606GN=YWHABPE=1SV=3	0.00285082	0	0	0	0	0	0	#DIV/0!	#DIV/0!
sp|P31947|1433S_HUMAN14-3-3proteinsigmaOS=HomosapiensOX=9606GN=SFNPE=1SV=1	0.000438178	0	0	0	0	6.82686e-05	0	#DIV/0!	#DIV/0!
sp|P31948|STIP1_HUMANStress-induced-phosphoprotein1OS=HomosapiensOX=9606GN=STIP1PE=1SV=1	0.000152541	0	0	0	0	0	0	#DIV/0!	#DIV/0!
sp|P32969|RL9_HUMAN60SribosomalproteinL9OS=HomosapiensOX=9606GN=RPL9PE=1SV=1	0.000413951	0	5.03409e-05	0	0	0	0	0	#DIV/0!
sp|P33176|KINH_HUMANKinesin-1heavychainOS=HomosapiensOX=9606GN=KIF5BPE=1SV=1;sp|O60282|KIF5C_HUMANKinesinheavychainisoform5COS=HomosapiensOX=9606GN=KIF5CPE=1SV=1;sp|Q12840|KIF5A_HUMANKinesinheavychainisoform5AOS=HomosapiensOX=9606GN=KIF5APE=1SV=2	5.38014e-05	0	0	0	0	0	0	#DIV/0!	#DIV/0!
sp|P33991|MCM4_HUMANDNAreplicationlicensingfactorMCM4OS=HomosapiensOX=9606GN=MCM4PE=1SV=5	0.000118779	0	0.000128759	1.78374e-05	0.000132802	5.41184e-05	0	0.138534	0.407513
sp|P33992|MCM5_HUMANDNAreplicationlicensingfactorMCM5OS=HomosapiensOX=9606GN=MCM5PE=1SV=5	0.00023311	1.84554e-05	0.000286479	0.000121991	0.000188786	0.000237957	0.0791704	0.425829	1.26046
sp|P33993|MCM7_HUMANDNAreplicationlicensingfactorMCM7OS=HomosapiensOX=9606GN=MCM7PE=1SV=4	0.000387197	3.99719e-05	0.000434617	0.000174649	0.000285075	0.000173995	0.103234	0.401846	0.610349
sp|P34896|GLYC_HUMANSerinehydroxymethyltransferase,cytosolicOS=HomosapiensOX=9606GN=SHMT1PE=1SV=1	0	0	0	0	0	0	#DIV/0!	#DIV/0!	#DIV/0!
sp|P34897|GLYM_HUMANSerinehydroxymethyltransferase,mitochondrialOS=HomosapiensOX=9606GN=SHMT2PE=1SV=3	0.000595321	0	7.18986e-05	2.92493e-05	0	4.35324e-05	0	0.406814	#DIV/0!
sp|P34932|HSP74_HUMANHeatshock70kDaprotein4OS=HomosapiensOX=9606GN=HSPA4PE=1SV=4	0.000222397	0	0	0	0	0	0	#DIV/0!	#DIV/0!
sp|P35221|CTNA1_HUMANCateninalpha-1OS=HomosapiensOX=9606GN=CTNNA1PE=1SV=1	5.40643e-05	0	0	0	0	0	0	#DIV/0!	#DIV/0!
sp|P35222|CTNB1_HUMANCateninbeta-1OS=HomosapiensOX=9606GN=CTNNB1PE=1SV=1	2.9664e-05	0	0	0	0	0	0	#DIV/0!	#DIV/0!
sp|P35232|PHB_HUMANProhibitinOS=HomosapiensOX=9606GN=PHBPE=1SV=1	0.000165415	0	0	0	0	0	0	#DIV/0!	#DIV/0!
sp|P35241|RADI_HUMANRadixinOS=HomosapiensOX=9606GN=RDXPE=1SV=1	4.00711e-05	0	0	0	0	0	0	#DIV/0!	#DIV/0!
sp|P35268|RL22_HUMAN60SribosomalproteinL22OS=HomosapiensOX=9606GN=RPL22PE=1SV=2	0	0.000180362	0.00162324	0.000459125	0.003541	0.000948293	#DIV/0!	0.282845	0.267804
sp|P35527|K1C9_HUMANKeratin,typeIcytoskeletal9OS=HomosapiensOX=9606GN=KRT9PE=1SV=3;CON__P35527	0.00777578	0.12414	0.0181319	0.0273873	0.028101	0.0882197	15.9649	1.51045	3.13938
sp|P35579|MYH9_HUMANMyosin-9OS=HomosapiensOX=9606GN=MYH9PE=1SV=4;REV__sp|Q9UKV3|ACINU_HUMANApoptoticchromatincondensationinducerinthenucleusOS=HomosapiensOX=9606GN=ACIN1PE=1SV=2;sp|P12883|MYH7_HUMANMyosin-7OS=HomosapiensOX=9606GN=MYH7PE=1SV=5;sp|P13535|MYH8_HUMANMyosin-8OS=HomosapiensOX=9606GN=MYH8PE=1SV=3;sp|Q9UKX3|MYH13_HUMANMyosin-13OS=HomosapiensOX=9606GN=MYH13PE=2SV=2;sp|Q9Y623|MYH4_HUMANMyo…	0.00582482	0.00165794	0.00377868	0.00496662	0.00477613	0.00756607	0.284634	1.31438	1.58414
sp|P35580|MYH10_HUMANMyosin-10OS=HomosapiensOX=9606GN=MYH10PE=1SV=3	2.81334e-05	7.59022e-05	8.65121e-05	9.85193e-05	0.000104953	0.000189378	2.69794	1.13879	1.80441
sp|P35606|COPB2_HUMANCoatomersubunitbeta'OS=HomosapiensOX=9606GN=COPB2PE=1SV=2	0.000230302	0	0	0	0	0	0	#DIV/0!	#DIV/0!
sp|P35613|BASI_HUMANBasiginOS=HomosapiensOX=9606GN=BSGPE=1SV=2	0.000427994	0	0	0	0	0	0	#DIV/0!	#DIV/0!
sp|P35637|FUS_HUMANRNA-bindingproteinFUSOS=HomosapiensOX=9606GN=FUSPE=1SV=1;sp|Q92804|RBP56_HUMANTATA-bindingprotein-associatedfactor2NOS=HomosapiensOX=9606GN=TAF15PE=1SV=1	0.000353093	0	0	0	0	0	0	#DIV/0!	#DIV/0!
sp|P35659|DEK_HUMANProteinDEKOS=HomosapiensOX=9606GN=DEKPE=1SV=1	0.000148256	0	0	0	0	0	0	#DIV/0!	#DIV/0!
sp|P35998|PRS7_HUMAN26Sproteasomeregulatorysubunit7OS=HomosapiensOX=9606GN=PSMC2PE=1SV=3	0.000262698	0	0	0	0	0	0	#DIV/0!	#DIV/0!
sp|P36405|ARL3_HUMANADP-ribosylationfactor-likeprotein3OS=HomosapiensOX=9606GN=ARL3PE=1SV=2	5.12157e-05	0	0	0	0	0	0	#DIV/0!	#DIV/0!
sp|P36542|ATPG_HUMANATPsynthasesubunitgamma,mitochondrialOS=HomosapiensOX=9606GN=ATP5F1CPE=1SV=1	0.000325818	8.39871e-05	0.000664672	0	0.000603162	0.0003305	0.257773	0	0.547945
sp|P36578|RL4_HUMAN60SribosomalproteinL4OS=HomosapiensOX=9606GN=RPL4PE=1SV=5	0.00290443	7.84282e-05	0.000148035	0	0.000196697	7.09675e-05	0.027003	0	0.360796
sp|P36776|LONM_HUMANLonproteasehomolog,mitochondrialOS=HomosapiensOX=9606GN=LONP1PE=1SV=2	1.53993e-05	0	0	0	0	0	0	#DIV/0!	#DIV/0!
sp|P36871|PGM1_HUMANPhosphoglucomutase-1OS=HomosapiensOX=9606GN=PGM1PE=1SV=3	0.000324282	0	0	0	0	0	0	#DIV/0!	#DIV/0!
sp|P36957|ODO2_HUMANDihydrolipoyllysine-residuesuccinyltransferasecomponentof2-oxoglutaratedehydrogenasecomplex,mitochondrialOS=HomosapiensOX=9606GN=DLSTPE=1SV=4	0.00012134	0	0	0	0	0	0	#DIV/0!	#DIV/0!
sp|P37108|SRP14_HUMANSignalrecognitionparticle14kDaproteinOS=HomosapiensOX=9606GN=SRP14PE=1SV=2	0.00140846	0.000377652	0.00278117	0.000925978	0.00156214	0.00340966	0.26813	0.332945	2.18268
sp|P37837|TALDO_HUMANTransaldolaseOS=HomosapiensOX=9606GN=TALDO1PE=1SV=2	0.00148034	0	0	0	0	0	0	#DIV/0!	#DIV/0!
sp|P38117|ETFB_HUMANElectrontransferflavoproteinsubunitbetaOS=HomosapiensOX=9606GN=ETFBPE=1SV=3	3.97637e-05	0	0	0	0	0	0	#DIV/0!	#DIV/0!
sp|P38159|RBMX_HUMANRNA-bindingmotifprotein,XchromosomeOS=HomosapiensOX=9606GN=RBMXPE=1SV=3;sp|Q96E39|RMXL1_HUMANRNAbindingmotifprotein,X-linked-like-1OS=HomosapiensOX=9606GN=RBMXL1PE=1SV=1	0.000120358	0.000134052	0.00112224	0.000110715	0.000270802	7.63183e-05	1.11378	0.0986552	0.281824
sp|P38606|VATA_HUMANV-typeprotonATPasecatalyticsubunitAOS=HomosapiensOX=9606GN=ATP6V1APE=1SV=2	0.000127683	0	0	0	0	0	0	#DIV/0!	#DIV/0!
sp|P38646|GRP75_HUMANStress-70protein,mitochondrialOS=HomosapiensOX=9606GN=HSPA9PE=1SV=2	0.000695652	2.29741e-05	8.67475e-05	6.28765e-05	3.2482e-05	4.62266e-05	0.0330253	0.724822	1.42314
sp|P38919|IF4A3_HUMANEukaryoticinitiationfactor4A-IIIOS=HomosapiensOX=9606GN=EIF4A3PE=1SV=4	0.000364592	0	4.19327e-05	0	0	0	0	0	#DIV/0!
sp|P39019|RS19_HUMAN40SribosomalproteinS19OS=HomosapiensOX=9606GN=RPS19PE=1SV=2	0.00116645	0.00223356	0.0079162	0.00955995	0.00245973	0.00733931	1.91484	1.20764	2.98378
sp|P39023|RL3_HUMAN60SribosomalproteinL3OS=HomosapiensOX=9606GN=RPL3PE=1SV=2	0.000877739	0	3.14813e-05	0	0	3.45091e-05	0	0	#DIV/0!
sp|P39656|OST48_HUMANDolichyl-diphosphooligosaccharide--proteinglycosyltransferase48kDasubunitOS=HomosapiensOX=9606GN=DDOSTPE=1SV=4	0	0	0	0	0	0	#DIV/0!	#DIV/0!	#DIV/0!
sp|P39748|FEN1_HUMANFlapendonuclease1OS=HomosapiensOX=9606GN=FEN1PE=1SV=1	9.67288e-05	0	0	0	0	0	0	#DIV/0!	#DIV/0!
sp|P40121|CAPG_HUMANMacrophage-cappingproteinOS=HomosapiensOX=9606GN=CAPGPE=1SV=2	0.000710676	0	0	0	0	0	0	#DIV/0!	#DIV/0!
sp|P40227|TCPZ_HUMANT-complexprotein1subunitzetaOS=HomosapiensOX=9606GN=CCT6APE=1SV=3;sp|Q92526|TCPW_HUMANT-complexprotein1subunitzeta-2OS=HomosapiensOX=9606GN=CCT6BPE=1SV=5	0.00110396	0	6.83967e-05	0	0	0	0	0	#DIV/0!
sp|P40261|NNMT_HUMANNicotinamideN-methyltransferaseOS=HomosapiensOX=9606GN=NNMTPE=1SV=1	0.000110558	0	0	0	0	0	0	#DIV/0!	#DIV/0!
sp|P40429|RL13A_HUMAN60SribosomalproteinL13aOS=HomosapiensOX=9606GN=RPL13APE=1SV=2;sp|Q6NVV1|R13P3_HUMANPutative60SribosomalproteinL13aproteinRPL13AP3OS=HomosapiensOX=9606GN=RPL13AP3PE=5SV=1	0.00135716	0	0	0	0	0	0	#DIV/0!	#DIV/0!
sp|P40925|MDHC_HUMANMalatedehydrogenase,cytoplasmicOS=HomosapiensOX=9606GN=MDH1PE=1SV=4	0.00109397	0	0	0	0	0	0	#DIV/0!	#DIV/0!
sp|P40926|MDHM_HUMANMalatedehydrogenase,mitochondrialOS=HomosapiensOX=9606GN=MDH2PE=1SV=3	0.000419688	0	0	0	0	0	0	#DIV/0!	#DIV/0!
sp|P40937|RFC5_HUMANReplicationfactorCsubunit5OS=HomosapiensOX=9606GN=RFC5PE=1SV=1	1.81148e-05	0	0	0	0	0	0	#DIV/0!	#DIV/0!
sp|P40939|ECHA_HUMANTrifunctionalenzymesubunitalpha,mitochondrialOS=HomosapiensOX=9606GN=HADHAPE=1SV=2	0.00051949	0	0.000398408	0.00015701	0.000444383	0.000229797	0	0.394094	0.517113
sp|P41091|IF2G_HUMANEukaryotictranslationinitiationfactor2subunit3OS=HomosapiensOX=9606GN=EIF2S3PE=1SV=3;sp|Q2VIR3|IF2GL_HUMANEukaryotictranslationinitiationfactor2subunit3BOS=HomosapiensOX=9606GN=EIF2S3BPE=2SV=2	0.00195447	0.000143641	0.00142717	0.00015993	0.00299219	0.000971605	0.0734935	0.112061	0.324713
sp|P41250|GARS_HUMANGlycine--tRNAligaseOS=HomosapiensOX=9606GN=GARS1PE=1SV=3	0.000314174	0	0	0	0	0	0	#DIV/0!	#DIV/0!
sp|P41252|SYIC_HUMANIsoleucine--tRNAligase,cytoplasmicOS=HomosapiensOX=9606GN=IARS1PE=1SV=2	0.000112718	0	5.72823e-05	0	0	0	0	0	#DIV/0!
sp|P41743|KPCI_HUMANProteinkinaseCiotatypeOS=HomosapiensOX=9606GN=PRKCIPE=1SV=2	2.42304e-05	0	0	0	0	0	0	#DIV/0!	#DIV/0!
sp|P42126|ECI1_HUMANEnoyl-CoAdeltaisomerase1,mitochondrialOS=HomosapiensOX=9606GN=ECI1PE=1SV=1	3.69893e-05	0	0	0	0	0	0	#DIV/0!	#DIV/0!
sp|P42166|LAP2A_HUMANLamina-associatedpolypeptide2,isoformalphaOS=HomosapiensOX=9606GN=TMPOPE=1SV=2	1.42349e-05	0	0	0	0	0	0	#DIV/0!	#DIV/0!
sp|P42167|LAP2B_HUMANLamina-associatedpolypeptide2,isoformsbeta/gammaOS=HomosapiensOX=9606GN=TMPOPE=1SV=2	0.000144363	0	0	0	0	0	0	#DIV/0!	#DIV/0!
sp|P42224|STAT1_HUMANSignaltransducerandactivatoroftranscription1-alpha/betaOS=HomosapiensOX=9606GN=STAT1PE=1SV=2	0.00376936	4.36784e-05	0	0	0	0	0.0115878	#DIV/0!	#DIV/0!
sp|P42704|LPPRC_HUMANLeucine-richPPRmotif-containingprotein,mitochondrialOS=HomosapiensOX=9606GN=LRPPRCPE=1SV=3	0.000312143	2.11551e-06	0.000523597	0.000244127	0.000106527	0.00026728	0.00677738	0.46625	2.50903
sp|P42765|THIM_HUMAN3-ketoacyl-CoAthiolase,mitochondrialOS=HomosapiensOX=9606GN=ACAA2PE=1SV=2	6.28733e-05	0	0	0	0	0	0	#DIV/0!	#DIV/0!
sp|P42766|RL35_HUMAN60SribosomalproteinL35OS=HomosapiensOX=9606GN=RPL35PE=1SV=2	0	0	0.000250119	0	0.000725795	0	#DIV/0!	0	0
sp|P43034|LIS1_HUMANPlatelet-activatingfactoracetylhydrolaseIBsubunitalphaOS=HomosapiensOX=9606GN=PAFAH1B1PE=1SV=2	7.24591e-05	0	0	0	0	0	0	#DIV/0!	#DIV/0!
sp|P43243|MATR3_HUMANMatrin-3OS=HomosapiensOX=9606GN=MATR3PE=1SV=2	0.000234049	1.79783e-05	0.000368802	0.000123892	0.000111642	0.000434475	0.0768142	0.33593	3.89169
sp|P43246|MSH2_HUMANDNAmismatchrepairproteinMsh2OS=HomosapiensOX=9606GN=MSH2PE=1SV=1	0.00026514	0	0.000156779	0	0.000135351	9.04614e-05	0	0	0.668345
sp|P43307|SSRA_HUMANTranslocon-associatedproteinsubunitalphaOS=HomosapiensOX=9606GN=SSR1PE=1SV=3	9.84788e-05	0	8.55541e-05	0	0	0	0	0	#DIV/0!
sp|P43490|NAMPT_HUMANNicotinamidephosphoribosyltransferaseOS=HomosapiensOX=9606GN=NAMPTPE=1SV=1	0.00012694	0	0	0	0	0	0	#DIV/0!	#DIV/0!
sp|P43686|PRS6B_HUMAN26Sproteasomeregulatorysubunit6BOS=HomosapiensOX=9606GN=PSMC4PE=1SV=2	0.000181438	0	0	0	0	0	0	#DIV/0!	#DIV/0!
sp|P45974|UBP5_HUMANUbiquitincarboxyl-terminalhydrolase5OS=HomosapiensOX=9606GN=USP5PE=1SV=2	3.93975e-05	0	0	0	0	0	0	#DIV/0!	#DIV/0!
sp|P46379|BAG6_HUMANLargeproline-richproteinBAG6OS=HomosapiensOX=9606GN=BAG6PE=1SV=2	1.72884e-05	0	0	0	0	0	0	#DIV/0!	#DIV/0!
sp|P46459|NSF_HUMANVesicle-fusingATPaseOS=HomosapiensOX=9606GN=NSFPE=1SV=3	1.4596e-05	0	2.39905e-05	0	0	0	0	0	#DIV/0!
sp|P46776|RL27A_HUMAN60SribosomalproteinL27aOS=HomosapiensOX=9606GN=RPL27APE=1SV=2	0	4.90777e-05	0.000111471	0.00015825	0.000197925	0.000114309	#DIV/0!	1.41965	0.577537
sp|P46777|RL5_HUMAN60SribosomalproteinL5OS=HomosapiensOX=9606GN=RPL5PE=1SV=3	0.00175078	0	0	0	0	0	0	#DIV/0!	#DIV/0!
sp|P46778|RL21_HUMAN60SribosomalproteinL21OS=HomosapiensOX=9606GN=RPL21PE=1SV=2	0.00112035	0	0	0	0	0	0	#DIV/0!	#DIV/0!
sp|P46781|RS9_HUMAN40SribosomalproteinS9OS=HomosapiensOX=9606GN=RPS9PE=1SV=3	0.00264209	8.94618e-05	0.00014009	0	0.000232264	0	0.0338602	0	0
sp|P46782|RS5_HUMAN40SribosomalproteinS5OS=HomosapiensOX=9606GN=RPS5PE=1SV=4	0	0.000161828	0.000717416	0	0.000666335	0.000432919	#DIV/0!	0	0.649702
sp|P46783|RS10_HUMAN40SribosomalproteinS10OS=HomosapiensOX=9606GN=RPS10PE=1SV=1;sp|Q9NQ39|RS10L_HUMANPutative40SribosomalproteinS10-likeOS=HomosapiensOX=9606GN=RPS10P5PE=5SV=1	9.35105e-05	9.51488e-05	0.000911641	0	0.00181018	0.000947067	1.01752	0	0.523189
sp|P46940|IQGA1_HUMANRasGTPase-activating-likeproteinIQGAP1OS=HomosapiensOX=9606GN=IQGAP1PE=1SV=1;sp|Q86VI3|IQGA3_HUMANRasGTPase-activating-likeproteinIQGAP3OS=HomosapiensOX=9606GN=IQGAP3PE=1SV=2	0.000654864	8.86444e-05	0.000621616	0.000329023	0.000518701	0.000429713	0.135363	0.529302	0.828442
sp|P46977|STT3A_HUMANDolichyl-diphosphooligosaccharide--proteinglycosyltransferasesubunitSTT3AOS=HomosapiensOX=9606GN=STT3APE=1SV=2	9.65581e-05	0	3.06018e-05	0	0	0	0	0	#DIV/0!
sp|P47756|CAPZB_HUMANF-actin-cappingproteinsubunitbetaOS=HomosapiensOX=9606GN=CAPZBPE=1SV=4	0.000406362	1.66292e-05	3.81873e-05	0	0	7.02415e-05	0.0409221	0	#DIV/0!
sp|P47897|SYQ_HUMANGlutamine--tRNAligaseOS=HomosapiensOX=9606GN=QARS1PE=1SV=1	3.94419e-05	0	0	0	0	0	0	#DIV/0!	#DIV/0!
sp|P47914|RL29_HUMAN60SribosomalproteinL29OS=HomosapiensOX=9606GN=RPL29PE=1SV=2	0.000760309	0.000272052	0.00183708	0.000968328	0	0.000699304	0.357817	0.527101	#DIV/0!
sp|P47929|LEG7_HUMANGalectin-7OS=HomosapiensOX=9606GN=LGALS7PE=1SV=2	0	0.000109561	0	0	0	0.000937402	#DIV/0!	#DIV/0!	#DIV/0!
sp|P48047|ATPO_HUMANATPsynthasesubunitO,mitochondrialOS=HomosapiensOX=9606GN=ATP5POPE=1SV=1	0.000192877	0	0.00176125	0.000680435	0.00147263	0.000555351	0	0.386335	0.377115
sp|P48444|COPD_HUMANCoatomersubunitdeltaOS=HomosapiensOX=9606GN=ARCN1PE=1SV=1	0.000136347	0	0	0	0	0	0	#DIV/0!	#DIV/0!
sp|P48556|PSMD8_HUMAN26Sproteasomenon-ATPaseregulatorysubunit8OS=HomosapiensOX=9606GN=PSMD8PE=1SV=2	7.17992e-05	0	0	0	0	0	0	#DIV/0!	#DIV/0!
sp|P48643|TCPE_HUMANT-complexprotein1subunitepsilonOS=HomosapiensOX=9606GN=CCT5PE=1SV=1	0.000580757	3.65162e-05	0	0	0	0	0.0628769	#DIV/0!	#DIV/0!
sp|P48735|IDHP_HUMANIsocitratedehydrogenase[NADP],mitochondrialOS=HomosapiensOX=9606GN=IDH2PE=1SV=2	0.000623039	0	0	0	0	0	0	#DIV/0!	#DIV/0!
sp|P49189|AL9A1_HUMAN4-trimethylaminobutyraldehydedehydrogenaseOS=HomosapiensOX=9606GN=ALDH9A1PE=1SV=3	0	0	0	0	0	0	#DIV/0!	#DIV/0!	#DIV/0!
sp|P49257|LMAN1_HUMANProteinERGIC-53OS=HomosapiensOX=9606GN=LMAN1PE=1SV=2	3.70465e-05	0	0	0	0	0	0	#DIV/0!	#DIV/0!
sp|P49321|NASP_HUMANNuclearautoantigenicspermproteinOS=HomosapiensOX=9606GN=NASPPE=1SV=2	0.000122561	0	0	0	0	0	0	#DIV/0!	#DIV/0!
sp|P49327|FAS_HUMANFattyacidsynthaseOS=HomosapiensOX=9606GN=FASNPE=1SV=3	5.90327e-05	0	0	0	0	0	0	#DIV/0!	#DIV/0!
sp|P49368|TCPG_HUMANT-complexprotein1subunitgammaOS=HomosapiensOX=9606GN=CCT3PE=1SV=4	0.00134999	0	5.58047e-05	0	3.75012e-05	2.08514e-05	0	0	0.556018
sp|P49411|EFTU_HUMANElongationfactorTu,mitochondrialOS=HomosapiensOX=9606GN=TUFMPE=1SV=2	0.000583292	0.000110208	0.000734303	0.000686224	0.000859418	0.000492037	0.188942	0.934525	0.572524
sp|P49419|AL7A1_HUMANAlpha-aminoadipicsemialdehydedehydrogenaseOS=HomosapiensOX=9606GN=ALDH7A1PE=1SV=5	0.000123363	0	0	0	0	0	0	#DIV/0!	#DIV/0!
sp|P49588|SYAC_HUMANAlanine--tRNAligase,cytoplasmicOS=HomosapiensOX=9606GN=AARS1PE=1SV=2	3.87359e-05	0	0	0	0	0	0	#DIV/0!	#DIV/0!
sp|P49590|SYHM_HUMANHistidine--tRNAligase,mitochondrialOS=HomosapiensOX=9606GN=HARS2PE=1SV=1	2.22875e-05	0	3.84904e-05	0	0	0	0	0	#DIV/0!
sp|P49591|SYSC_HUMANSerine--tRNAligase,cytoplasmicOS=HomosapiensOX=9606GN=SARS1PE=1SV=3	0.000100468	0	0	0	0	0	0	#DIV/0!	#DIV/0!
sp|P49721|PSB2_HUMANProteasomesubunitbetatype-2OS=HomosapiensOX=9606GN=PSMB2PE=1SV=1	0.000593528	0	0	0	0	0	0	#DIV/0!	#DIV/0!
sp|P49736|MCM2_HUMANDNAreplicationlicensingfactorMCM2OS=HomosapiensOX=9606GN=MCM2PE=1SV=4	0.000227954	0	0	0	0	0	0	#DIV/0!	#DIV/0!
sp|P49748|ACADV_HUMANVerylong-chainspecificacyl-CoAdehydrogenase,mitochondrialOS=HomosapiensOX=9606GN=ACADVLPE=1SV=1	0.000164117	0	0	0	0	0	0	#DIV/0!	#DIV/0!
sp|P49756|RBM25_HUMANRNA-bindingprotein25OS=HomosapiensOX=9606GN=RBM25PE=1SV=3	0.000106947	0	0.000204782	0	0.000180057	8.5615e-05	0	0	0.475487
sp|P49915|GUAA_HUMANGMPsynthase[glutamine-hydrolyzing]OS=HomosapiensOX=9606GN=GMPSPE=1SV=1	0.000269178	0	0	0	0	0	0	#DIV/0!	#DIV/0!
sp|P50213|IDH3A_HUMANIsocitratedehydrogenase[NAD]subunitalpha,mitochondrialOS=HomosapiensOX=9606GN=IDH3APE=1SV=1	0	0	3.10619e-05	0	0	0	#DIV/0!	0	#DIV/0!
sp|P50395|GDIB_HUMANRabGDPdissociationinhibitorbetaOS=HomosapiensOX=9606GN=GDI2PE=1SV=2;sp|P31150|GDIA_HUMANRabGDPdissociationinhibitoralphaOS=HomosapiensOX=9606GN=GDI1PE=1SV=2	0.000913337	0	0	0	0	0	0	#DIV/0!	#DIV/0!
sp|P50416|CPT1A_HUMANCarnitineO-palmitoyltransferase1,liverisoformOS=HomosapiensOX=9606GN=CPT1APE=1SV=2	6.5512e-05	2.55527e-05	0.000250457	0.000229094	5.73358e-05	0.000179362	0.390047	0.914704	3.12828
sp|P50454|SERPH_HUMANSerpinH1OS=HomosapiensOX=9606GN=SERPINH1PE=1SV=2	0.00215047	0	0	0	0	3.88274e-05	0	#DIV/0!	#DIV/0!
sp|Q8IZP2|ST134_HUMANPutativeproteinFAM10A4OS=HomosapiensOX=9606GN=ST13P4PE=5SV=1;sp|P50502|F10A1_HUMANHsc70-interactingproteinOS=HomosapiensOX=9606GN=ST13PE=1SV=2;sp|Q8NFI4|F10A5_HUMANPutativeproteinFAM10A5OS=HomosapiensOX=9606GN=ST13P5PE=5SV=1	0.000544459	0	0	0	0	0	0	#DIV/0!	#DIV/0!
sp|P50570|DYN2_HUMANDynamin-2OS=HomosapiensOX=9606GN=DNM2PE=1SV=2;sp|Q05193|DYN1_HUMANDynamin-1OS=HomosapiensOX=9606GN=DNM1PE=1SV=2;sp|Q9UQ16|DYN3_HUMANDynamin-3OS=HomosapiensOX=9606GN=DNM3PE=1SV=4	0.000129706	0	1.96685e-05	0	1.71121e-05	0	0	0	0
sp|P50579|MAP2_HUMANMethionineaminopeptidase2OS=HomosapiensOX=9606GN=METAP2PE=1SV=1	0.000170665	0	0	0	0	0	0	#DIV/0!	#DIV/0!
sp|P50914|RL14_HUMAN60SribosomalproteinL14OS=HomosapiensOX=9606GN=RPL14PE=1SV=4	0.000606137	0	0	0	0.000117682	0	0	#DIV/0!	0
sp|P50990|TCPQ_HUMANT-complexprotein1subunitthetaOS=HomosapiensOX=9606GN=CCT8PE=1SV=4	0.00182906	2.51318e-05	0	0	0	0	0.0137402	#DIV/0!	#DIV/0!
sp|P50991|TCPD_HUMANT-complexprotein1subunitdeltaOS=HomosapiensOX=9606GN=CCT4PE=1SV=4	0.00116824	0	0	0	0	0	0	#DIV/0!	#DIV/0!
sp|P50995|ANX11_HUMANAnnexinA11OS=HomosapiensOX=9606GN=ANXA11PE=1SV=1	0.000129049	0	0	0	0	0	0	#DIV/0!	#DIV/0!
sp|P51114|FXR1_HUMANFragileXmentalretardationsyndrome-relatedprotein1OS=HomosapiensOX=9606GN=FXR1PE=1SV=3;sp|P51116|FXR2_HUMANFragileXmentalretardationsyndrome-relatedprotein2OS=HomosapiensOX=9606GN=FXR2PE=1SV=2	7.17455e-05	0	0	0	0	0	0	#DIV/0!	#DIV/0!
sp|P51148|RAB5C_HUMANRas-relatedproteinRab-5COS=HomosapiensOX=9606GN=RAB5CPE=1SV=2;sp|P61020|RAB5B_HUMANRas-relatedproteinRab-5BOS=HomosapiensOX=9606GN=RAB5BPE=1SV=1;sp|P20339|RAB5A_HUMANRas-relatedproteinRab-5AOS=HomosapiensOX=9606GN=RAB5APE=1SV=2	0.000349439	5.78888e-05	0.00037297	0	0.000274411	5.25721e-05	0.165662	0	0.191582
sp|P51149|RAB7A_HUMANRas-relatedproteinRab-7aOS=HomosapiensOX=9606GN=RAB7APE=1SV=1	0.000469106	3.28763e-05	5.56397e-05	0	0.000108018	0	0.0700829	0	0
sp|P51665|PSMD7_HUMAN26Sproteasomenon-ATPaseregulatorysubunit7OS=HomosapiensOX=9606GN=PSMD7PE=1SV=2	4.57565e-05	0	0	0	0	0	0	#DIV/0!	#DIV/0!
sp|P51991|ROA3_HUMANHeterogeneousnuclearribonucleoproteinA3OS=HomosapiensOX=9606GN=HNRNPA3PE=1SV=2	0.00113896	0	0.00083427	0	6.08608e-05	0	0	0	0
sp|P52209|6PGD_HUMAN6-phosphogluconatedehydrogenase,decarboxylatingOS=HomosapiensOX=9606GN=PGDPE=1SV=3	0.000405952	0	0	0	0	0	0	#DIV/0!	#DIV/0!
sp|P52272|HNRPM_HUMANHeterogeneousnuclearribonucleoproteinMOS=HomosapiensOX=9606GN=HNRNPMPE=1SV=3	0.000511824	0.000214568	0.000793028	0.000248828	0.000281644	0.000201041	0.419223	0.31377	0.713814
sp|P52292|IMA1_HUMANImportinsubunitalpha-1OS=HomosapiensOX=9606GN=KPNA2PE=1SV=1	0.000126957	0	7.39986e-05	0	0	0	0	0	#DIV/0!
sp|P52565|GDIR1_HUMANRhoGDP-dissociationinhibitor1OS=HomosapiensOX=9606GN=ARHGDIAPE=1SV=3	0.000870568	0	0	0	0	0	0	#DIV/0!	#DIV/0!
sp|P52597|HNRPF_HUMANHeterogeneousnuclearribonucleoproteinFOS=HomosapiensOX=9606GN=HNRNPFPE=1SV=3	0.0023142	0	0.00204822	2.91342e-05	0.000708566	1.95971e-05	0	0.0142241	0.0276574
sp|P52701|MSH6_HUMANDNAmismatchrepairproteinMsh6OS=HomosapiensOX=9606GN=MSH6PE=1SV=2	3.85473e-05	0	0	0	0	1.04727e-05	0	#DIV/0!	#DIV/0!
sp|P52788|SPSY_HUMANSperminesynthaseOS=HomosapiensOX=9606GN=SMSPE=1SV=2	6.41273e-05	0	0	0	0	0	0	#DIV/0!	#DIV/0!
sp|P52888|THOP1_HUMANThimetoligopeptidaseOS=HomosapiensOX=9606GN=THOP1PE=1SV=2	1.36202e-05	0	0	0	0	0	0	#DIV/0!	#DIV/0!
sp|P52907|CAZA1_HUMANF-actin-cappingproteinsubunitalpha-1OS=HomosapiensOX=9606GN=CAPZA1PE=1SV=3;sp|P47755|CAZA2_HUMANF-actin-cappingproteinsubunitalpha-2OS=HomosapiensOX=9606GN=CAPZA2PE=1SV=3	0.000865446	0.000140529	0.000435754	0.00034444	0.0005087	0.000156413	0.162377	0.790446	0.307476
sp|P52943|CRIP2_HUMANCysteine-richprotein2OS=HomosapiensOX=9606GN=CRIP2PE=1SV=1	0.0001557	0	0	0	0	0	0	#DIV/0!	#DIV/0!
sp|P53007|TXTP_HUMANTricarboxylatetransportprotein,mitochondrialOS=HomosapiensOX=9606GN=SLC25A1PE=1SV=2	0	0	0.000765559	4.91351e-05	0.000158853	0.000171532	#DIV/0!	0.0641819	1.07981
sp|P53396|ACLY_HUMANATP-citratesynthaseOS=HomosapiensOX=9606GN=ACLYPE=1SV=3	0.000302607	0	0	0	0	0	0	#DIV/0!	#DIV/0!
sp|P53597|SUCA_HUMANSuccinate--CoAligase[ADP/GDP-forming]subunitalpha,mitochondrialOS=HomosapiensOX=9606GN=SUCLG1PE=1SV=4	1.6206e-05	0	0	0	0	0	0	#DIV/0!	#DIV/0!
sp|P53618|COPB_HUMANCoatomersubunitbetaOS=HomosapiensOX=9606GN=COPB1PE=1SV=3	0.000332025	0	0	0	2.55924e-05	0	0	#DIV/0!	0
sp|P53621|COPA_HUMANCoatomersubunitalphaOS=HomosapiensOX=9606GN=COPAPE=1SV=2	0.000244848	1.29885e-05	0.000123271	6.1202e-05	6.1148e-05	6.61424e-05	0.0530469	0.496486	1.08168
sp|P54136|SYRC_HUMANArginine--tRNAligase,cytoplasmicOS=HomosapiensOX=9606GN=RARS1PE=1SV=2	0.000125694	0	5.29416e-05	0	0	0	0	0	#DIV/0!
sp|P54577|SYYC_HUMANTyrosine--tRNAligase,cytoplasmicOS=HomosapiensOX=9606GN=YARS1PE=1SV=4	1.28878e-05	0	0	0	0	0	0	#DIV/0!	#DIV/0!
sp|P54578|UBP14_HUMANUbiquitincarboxyl-terminalhydrolase14OS=HomosapiensOX=9606GN=USP14PE=1SV=3	3.16471e-05	0	0	0	0	0	0	#DIV/0!	#DIV/0!
sp|P54687|BCAT1_HUMANBranched-chain-amino-acidaminotransferase,cytosolicOS=HomosapiensOX=9606GN=BCAT1PE=1SV=3	5.55292e-05	0	0	0	0	0	0	#DIV/0!	#DIV/0!
sp|P54709|AT1B3_HUMANSodium/potassium-transportingATPasesubunitbeta-3OS=HomosapiensOX=9606GN=ATP1B3PE=1SV=1	0.000380598	0	0	0	0	0	0	#DIV/0!	#DIV/0!
sp|P54886|P5CS_HUMANDelta-1-pyrroline-5-carboxylatesynthaseOS=HomosapiensOX=9606GN=ALDH18A1PE=1SV=2	0.000144816	0	1.19563e-05	0	0	0	0	0	#DIV/0!
sp|P54920|SNAA_HUMANAlpha-solubleNSFattachmentproteinOS=HomosapiensOX=9606GN=NAPAPE=1SV=3	0.000108979	0	0	0	0	0	0	#DIV/0!	#DIV/0!
sp|P55010|IF5_HUMANEukaryotictranslationinitiationfactor5OS=HomosapiensOX=9606GN=EIF5PE=1SV=2	0.000163264	0	0	0	0	0	0	#DIV/0!	#DIV/0!
sp|P55036|PSMD4_HUMAN26Sproteasomenon-ATPaseregulatorysubunit4OS=HomosapiensOX=9606GN=PSMD4PE=1SV=1	7.61862e-05	0	0	0	0	0	0	#DIV/0!	#DIV/0!
sp|P55060|XPO2_HUMANExportin-2OS=HomosapiensOX=9606GN=CSE1LPE=1SV=3	0.000703403	0	0	0	0	0	0	#DIV/0!	#DIV/0!
sp|P55072|TERA_HUMANTransitionalendoplasmicreticulumATPaseOS=HomosapiensOX=9606GN=VCPPE=1SV=4	0.00105547	0	0	0	0	0	0	#DIV/0!	#DIV/0!
sp|P55084|ECHB_HUMANTrifunctionalenzymesubunitbeta,mitochondrialOS=HomosapiensOX=9606GN=HADHBPE=1SV=3	0.00048746	0.000209972	0.00117836	0.000595477	0.00113429	0.000694495	0.430747	0.505342	0.612273
sp|P55209|NP1L1_HUMANNucleosomeassemblyprotein1-like1OS=HomosapiensOX=9606GN=NAP1L1PE=1SV=1;sp|Q99733|NP1L4_HUMANNucleosomeassemblyprotein1-like4OS=HomosapiensOX=9606GN=NAP1L4PE=1SV=1	0.00139993	0	0	0	0	0	0	#DIV/0!	#DIV/0!
sp|P55265|DSRAD_HUMANDouble-strandedRNA-specificadenosinedeaminaseOS=HomosapiensOX=9606GN=ADARPE=1SV=4	6.62094e-06	0	0	0	1.18063e-05	0	0	#DIV/0!	0
sp|P55786|PSA_HUMANPuromycin-sensitiveaminopeptidaseOS=HomosapiensOX=9606GN=NPEPPSPE=1SV=2;sp|A6NEC2|PSAL_HUMANPuromycin-sensitiveaminopeptidase-likeproteinOS=HomosapiensOX=9606GN=NPEPPSL1PE=2SV=3	0.000366453	0	0	0	0	0	0	#DIV/0!	#DIV/0!
sp|P55884|EIF3B_HUMANEukaryotictranslationinitiationfactor3subunitBOS=HomosapiensOX=9606GN=EIF3BPE=1SV=3	0.000351096	0	0	0	0	0	0	#DIV/0!	#DIV/0!
sp|P56134|ATPK_HUMANATPsynthasesubunitf,mitochondrialOS=HomosapiensOX=9606GN=ATP5MFPE=1SV=3	0	0	0.000735791	0.00045866	0	0	#DIV/0!	0.623356	#DIV/0!
sp|P56192|SYMC_HUMANMethionine--tRNAligase,cytoplasmicOS=HomosapiensOX=9606GN=MARS1PE=1SV=2	0.000113239	0	1.46668e-05	0	0	1.20954e-05	0	0	#DIV/0!
sp|P56537|IF6_HUMANEukaryotictranslationinitiationfactor6OS=HomosapiensOX=9606GN=EIF6PE=1SV=1	0.000609824	0	0	0	0	0	0	#DIV/0!	#DIV/0!
sp|P57088|TMM33_HUMANTransmembraneprotein33OS=HomosapiensOX=9606GN=TMEM33PE=1SV=2	0.000320825	4.26435e-05	0.000331889	0.000230831	0.000176775	0.000109415	0.132918	0.695505	0.618953
sp|P57740|NU107_HUMANNuclearporecomplexproteinNup107OS=HomosapiensOX=9606GN=NUP107PE=1SV=1	6.28486e-06	0	0	0	0	0	0	#DIV/0!	#DIV/0!
sp|P60174|TPIS_HUMANTriosephosphateisomeraseOS=HomosapiensOX=9606GN=TPI1PE=1SV=3	0.00199664	2.49984e-05	0	0	0	0	0.0125203	#DIV/0!	#DIV/0!
sp|P60228|EIF3E_HUMANEukaryotictranslationinitiationfactor3subunitEOS=HomosapiensOX=9606GN=EIF3EPE=1SV=1	0.000227681	0	0	0	0	0	0	#DIV/0!	#DIV/0!
sp|P60660|MYL6_HUMANMyosinlightpolypeptide6OS=HomosapiensOX=9606GN=MYL6PE=1SV=2;sp|P14649|MYL6B_HUMANMyosinlightchain6BOS=HomosapiensOX=9606GN=MYL6BPE=1SV=1	0.000598701	0.00016315	0.00407636	0.00159792	0.00178958	0.0049958	0.272507	0.391996	2.7916
sp|P60709|ACTB_HUMANActin,cytoplasmic1OS=HomosapiensOX=9606GN=ACTBPE=1SV=1;sp|P63261|ACTG_HUMANActin,cytoplasmic2OS=HomosapiensOX=9606GN=ACTG1PE=1SV=1;sp|Q6S8J3|POTEE_HUMANPOTEankyrindomainfamilymemberEOS=HomosapiensOX=9606GN=POTEEPE=2SV=3;sp|A5A3E0|POTEF_HUMANPOTEankyrindomainfamilymemberFOS=HomosapiensOX=9606GN=POTEFPE=1SV=2;sp|P0CG38|POTEI_HUMANPOTEankyrindomainfamilymemberIOS=HomosapiensOX=96…	0.14415	0.0254387	0.0422331	0.108997	0.0814811	0.0846934	0.176474	2.58084	1.03942
sp|P60842|IF4A1_HUMANEukaryoticinitiationfactor4A-IOS=HomosapiensOX=9606GN=EIF4A1PE=1SV=1;sp|Q14240|IF4A2_HUMANEukaryoticinitiationfactor4A-IIOS=HomosapiensOX=9606GN=EIF4A2PE=1SV=2	0.00523416	3.07328e-05	0.000256522	0	0	3.10912e-05	0.00587157	0	#DIV/0!
sp|P60866|RS20_HUMAN40SribosomalproteinS20OS=HomosapiensOX=9606GN=RPS20PE=1SV=1	0	0	0.00239326	0.000720268	0.000316206	0.0012101	#DIV/0!	0.300957	3.82695
sp|P60891|PRPS1_HUMANRibose-phosphatepyrophosphokinase1OS=HomosapiensOX=9606GN=PRPS1PE=1SV=2;sp|P21108|PRPS3_HUMANRibose-phosphatepyrophosphokinase3OS=HomosapiensOX=9606GN=PRPS1L1PE=1SV=2;sp|P11908|PRPS2_HUMANRibose-phosphatepyrophosphokinase2OS=HomosapiensOX=9606GN=PRPS2PE=1SV=2	0.00115578	0	0	0	0	0	0	#DIV/0!	#DIV/0!
sp|P60900|PSA6_HUMANProteasomesubunitalphatype-6OS=HomosapiensOX=9606GN=PSMA6PE=1SV=1	0.000664109	1.51441e-05	0	0	0	0	0.0228037	#DIV/0!	#DIV/0!
sp|P61006|RAB8A_HUMANRas-relatedproteinRab-8AOS=HomosapiensOX=9606GN=RAB8APE=1SV=1	4.31067e-05	0	4.04578e-05	0	0	0	0	0	#DIV/0!
sp|P61026|RAB10_HUMANRas-relatedproteinRab-10OS=HomosapiensOX=9606GN=RAB10PE=1SV=1;sp|P51153|RAB13_HUMANRas-relatedproteinRab-13OS=HomosapiensOX=9606GN=RAB13PE=1SV=1	0.000441063	2.67684e-05	0.000258665	0	0.00016263	5.78899e-05	0.0606906	0	0.35596
sp|P61106|RAB14_HUMANRas-relatedproteinRab-14OS=HomosapiensOX=9606GN=RAB14PE=1SV=4	7.24335e-05	0	0	0	0	0	0	#DIV/0!	#DIV/0!
sp|P61158|ARP3_HUMANActin-relatedprotein3OS=HomosapiensOX=9606GN=ACTR3PE=1SV=3	0.000375382	0	0	0	0	0	0	#DIV/0!	#DIV/0!
sp|P61160|ARP2_HUMANActin-relatedprotein2OS=HomosapiensOX=9606GN=ACTR2PE=1SV=1	0.000782197	0	0	0	0	0	0	#DIV/0!	#DIV/0!
sp|P61163|ACTZ_HUMANAlpha-centractinOS=HomosapiensOX=9606GN=ACTR1APE=1SV=1;sp|P42025|ACTY_HUMANBeta-centractinOS=HomosapiensOX=9606GN=ACTR1BPE=1SV=1	0.00041162	3.01276e-05	5.32095e-05	0	0	0.000219696	0.0731926	0	#DIV/0!
sp|P61221|ABCE1_HUMANATP-bindingcassettesub-familyEmember1OS=HomosapiensOX=9606GN=ABCE1PE=1SV=1	8.04947e-05	0	3.17005e-05	0	0	0	0	0	#DIV/0!
sp|P62834|RAP1A_HUMANRas-relatedproteinRap-1AOS=HomosapiensOX=9606GN=RAP1APE=1SV=1;sp|P61224|RAP1B_HUMANRas-relatedproteinRap-1bOS=HomosapiensOX=9606GN=RAP1BPE=1SV=1;sp|A6NIZ1|RP1BL_HUMANRas-relatedproteinRap-1b-likeproteinOS=HomosapiensOX=9606PE=2SV=1	0	3.80213e-05	0.000230447	0	0.000201925	0.000213735	#DIV/0!	0	1.05848
sp|P61247|RS3A_HUMAN40SribosomalproteinS3aOS=HomosapiensOX=9606GN=RPS3APE=1SV=2	0.00272234	0.000175503	0.00073571	0.000547482	0.000964871	6.89922e-05	0.0644677	0.744154	0.0715041
sp|P61254|RL26_HUMAN60SribosomalproteinL26OS=HomosapiensOX=9606GN=RPL26PE=1SV=1;sp|Q9UNX3|RL26L_HUMAN60SribosomalproteinL26-like1OS=HomosapiensOX=9606GN=RPL26L1PE=1SV=1	0	0	9.15754e-05	0.000166978	0.00017977	0.000122173	#DIV/0!	1.82339	0.679603
sp|P61313|RL15_HUMAN60SribosomalproteinL15OS=HomosapiensOX=9606GN=RPL15PE=1SV=2	0.00199835	0	0	0	0	0	0	#DIV/0!	#DIV/0!
sp|P61619|S61A1_HUMANProteintransportproteinSec61subunitalphaisoform1OS=HomosapiensOX=9606GN=SEC61A1PE=1SV=2;sp|Q9H9S3|S61A2_HUMANProteintransportproteinSec61subunitalphaisoform2OS=HomosapiensOX=9606GN=SEC61A2PE=2SV=3	0	0	0	0.000138283	0	3.29981e-05	#DIV/0!	#DIV/0!	#DIV/0!
sp|P61978|HNRPK_HUMANHeterogeneousnuclearribonucleoproteinKOS=HomosapiensOX=9606GN=HNRNPKPE=1SV=1	0.00322677	0.000112332	6.43158e-05	0.000242038	0	0.000326092	0.0348127	3.76328	#DIV/0!
sp|P61981|1433G_HUMAN14-3-3proteingammaOS=HomosapiensOX=9606GN=YWHAGPE=1SV=2	0.000899166	0	0	0	0	0	0	#DIV/0!	#DIV/0!
sp|P62081|RS7_HUMAN40SribosomalproteinS7OS=HomosapiensOX=9606GN=RPS7PE=1SV=1	0.00042037	0	0.000477538	0.000383512	0.000451092	0.000365928	0	0.803102	0.811206
sp|P62136|PP1A_HUMANSerine/threonine-proteinphosphatasePP1-alphacatalyticsubunitOS=HomosapiensOX=9606GN=PPP1CAPE=1SV=1;sp|P36873|PP1G_HUMANSerine/threonine-proteinphosphatasePP1-gammacatalyticsubunitOS=HomosapiensOX=9606GN=PPP1CCPE=1SV=1;sp|P62140|PP1B_HUMANSerine/threonine-proteinphosphatasePP1-betacatalyticsubunitOS=HomosapiensOX=9606GN=PPP1CBPE=1SV=3	0.00032482	0	0	0	0	0	0	#DIV/0!	#DIV/0!
sp|P62191|PRS4_HUMAN26Sproteasomeregulatorysubunit4OS=HomosapiensOX=9606GN=PSMC1PE=1SV=1	0.000463796	0	0	0	0	0	0	#DIV/0!	#DIV/0!
sp|P62195|PRS8_HUMAN26Sproteasomeregulatorysubunit8OS=HomosapiensOX=9606GN=PSMC5PE=1SV=1	0.00026135	0	0	0	0	0	0	#DIV/0!	#DIV/0!
sp|P62241|RS8_HUMAN40SribosomalproteinS8OS=HomosapiensOX=9606GN=RPS8PE=1SV=2	0.0031286	0.00015753	0	0	0.000530781	0	0.0503516	#DIV/0!	0
sp|P62244|RS15A_HUMAN40SribosomalproteinS15aOS=HomosapiensOX=9606GN=RPS15APE=1SV=2	6.92545e-05	0	0.00234845	0.000686602	0	0.0010513	0	0.292364	#DIV/0!
sp|P62249|RS16_HUMAN40SribosomalproteinS16OS=HomosapiensOX=9606GN=RPS16PE=1SV=2	5.93818e-05	4.75305e-05	0.000215918	0	0	6.48035e-05	0.800422	0	#DIV/0!
sp|P62258|1433E_HUMAN14-3-3proteinepsilonOS=HomosapiensOX=9606GN=YWHAEPE=1SV=1	0.00381401	0	0	0	0	0	0	#DIV/0!	#DIV/0!
sp|P62263|RS14_HUMAN40SribosomalproteinS14OS=HomosapiensOX=9606GN=RPS14PE=1SV=3	0	0.000496513	0.00267014	0	0.00245156	0.00126248	#DIV/0!	0	0.51497
sp|P62269|RS18_HUMAN40SribosomalproteinS18OS=HomosapiensOX=9606GN=RPS18PE=1SV=3	6.38123e-05	6.21479e-05	0.000198817	0.000642175	0.00136025	0.000705456	0.973916	3.22998	0.518624
sp|P62277|RS13_HUMAN40SribosomalproteinS13OS=HomosapiensOX=9606GN=RPS13PE=1SV=2	0	0	4.53615e-05	0	0.000253508	0.000107902	#DIV/0!	0	0.425636
sp|P62280|RS11_HUMAN40SribosomalproteinS11OS=HomosapiensOX=9606GN=RPS11PE=1SV=3	0	0.000290312	0.000222337	0.000721778	0.000351312	0.000443409	#DIV/0!	3.24633	1.26215
sp|P62304|RUXE_HUMANSmallnuclearribonucleoproteinEOS=HomosapiensOX=9606GN=SNRPEPE=1SV=1	0	0	0.000261533	0	0	0	#DIV/0!	0	#DIV/0!
sp|P62314|SMD1_HUMANSmallnuclearribonucleoproteinSmD1OS=HomosapiensOX=9606GN=SNRPD1PE=1SV=1	0	0	0.000531148	0	0	0	#DIV/0!	0	#DIV/0!
sp|P62316|SMD2_HUMANSmallnuclearribonucleoproteinSmD2OS=HomosapiensOX=9606GN=SNRPD2PE=1SV=1	0	0	0.00204522	0	0	0	#DIV/0!	0	#DIV/0!
sp|P62318|SMD3_HUMANSmallnuclearribonucleoproteinSmD3OS=HomosapiensOX=9606GN=SNRPD3PE=1SV=1	0	0	0.00108627	0	0	0	#DIV/0!	0	#DIV/0!
sp|P62333|PRS10_HUMAN26Sproteasomeregulatorysubunit10BOS=HomosapiensOX=9606GN=PSMC6PE=1SV=1	0.000125386	0	0	0	0	0	0	#DIV/0!	#DIV/0!
sp|P62424|RL7A_HUMAN60SribosomalproteinL7aOS=HomosapiensOX=9606GN=RPL7APE=1SV=2	0.00425262	7.49602e-05	0	0	0	0	0.0176268	#DIV/0!	#DIV/0!
sp|P62491|RB11A_HUMANRas-relatedproteinRab-11AOS=HomosapiensOX=9606GN=RAB11APE=1SV=3;sp|Q15907|RB11B_HUMANRas-relatedproteinRab-11BOS=HomosapiensOX=9606GN=RAB11BPE=1SV=4;sp|P57735|RAB25_HUMANRas-relatedproteinRab-25OS=HomosapiensOX=9606GN=RAB25PE=1SV=2	0.000359026	0	0	0	0	0	0	#DIV/0!	#DIV/0!
sp|P62495|ERF1_HUMANEukaryoticpeptidechainreleasefactorsubunit1OS=HomosapiensOX=9606GN=ETF1PE=1SV=3	8.84568e-05	0	0	0	0	0	0	#DIV/0!	#DIV/0!
sp|P62701|RS4X_HUMAN40SribosomalproteinS4,XisoformOS=HomosapiensOX=9606GN=RPS4XPE=1SV=2;sp|Q8TD47|RS4Y2_HUMAN40SribosomalproteinS4,Yisoform2OS=HomosapiensOX=9606GN=RPS4Y2PE=2SV=3;sp|P22090|RS4Y1_HUMAN40SribosomalproteinS4,Yisoform1OS=HomosapiensOX=9606GN=RPS4Y1PE=1SV=2	0.00499104	8.46905e-05	0.00274112	0.00222795	0.00197623	0.0023626	0.0169685	0.812788	1.19551
sp|P67775|PP2AA_HUMANSerine/threonine-proteinphosphatase2AcatalyticsubunitalphaisoformOS=HomosapiensOX=9606GN=PPP2CAPE=1SV=1;sp|P62714|PP2AB_HUMANSerine/threonine-proteinphosphatase2AcatalyticsubunitbetaisoformOS=HomosapiensOX=9606GN=PPP2CBPE=1SV=1	0.000114127	0	0	0	0	0	0	#DIV/0!	#DIV/0!
sp|P62750|RL23A_HUMAN60SribosomalproteinL23aOS=HomosapiensOX=9606GN=RPL23APE=1SV=1	0	0.000214761	0.000164814	0	0.00128717	0.000634387	#DIV/0!	0	0.492854
sp|P62753|RS6_HUMAN40SribosomalproteinS6OS=HomosapiensOX=9606GN=RPS6PE=1SV=1	0.00178271	8.57798e-05	0.000506386	0.000269185	0.000424912	0.00018847	0.0481177	0.531581	0.443552
sp|P62805|H4_HUMANHistoneH4OS=HomosapiensOX=9606GN=H4C1PE=1SV=2	0	0	0	0	0	8.50941e-05	#DIV/0!	#DIV/0!	#DIV/0!
sp|Q9H0U4|RAB1B_HUMANRas-relatedproteinRab-1BOS=HomosapiensOX=9606GN=RAB1BPE=1SV=1;sp|P62820|RAB1A_HUMANRas-relatedproteinRab-1AOS=HomosapiensOX=9606GN=RAB1APE=1SV=3;sp|Q92928|RAB1C_HUMANPutativeRas-relatedproteinRab-1COS=HomosapiensOX=9606GN=RAB1CPE=5SV=2	0.000346195	0	0	0	0	0.000167171	0	#DIV/0!	#DIV/0!
sp|P62826|RAN_HUMANGTP-bindingnuclearproteinRanOS=HomosapiensOX=9606GN=RANPE=1SV=3	0.00360375	0	0.000805395	0	0.000373136	5.03422e-05	0	0	0.134917
sp|P62851|RS25_HUMAN40SribosomalproteinS25OS=HomosapiensOX=9606GN=RPS25PE=1SV=1	0.00186543	0.0027149	0.0091367	0.00473951	0.0177943	0.00905675	1.45538	0.518733	0.508968
sp|P62861|RS30_HUMAN40SribosomalproteinS30OS=HomosapiensOX=9606GN=FAUPE=1SV=1	0	0	0.00157799	0	0.00104547	0.000333399	#DIV/0!	0	0.318899
sp|P62873|GBB1_HUMANGuaninenucleotide-bindingproteinG(I)/G(S)/G(T)subunitbeta-1OS=HomosapiensOX=9606GN=GNB1PE=1SV=3;sp|P16520|GBB3_HUMANGuaninenucleotide-bindingproteinG(I)/G(S)/G(T)subunitbeta-3OS=HomosapiensOX=9606GN=GNB3PE=1SV=1	0.000221287	0	0	0	0	0	0	#DIV/0!	#DIV/0!
sp|P62879|GBB2_HUMANGuaninenucleotide-bindingproteinG(I)/G(S)/G(T)subunitbeta-2OS=HomosapiensOX=9606GN=GNB2PE=1SV=3;sp|Q9HAV0|GBB4_HUMANGuaninenucleotide-bindingproteinsubunitbeta-4OS=HomosapiensOX=9606GN=GNB4PE=1SV=3	0.0010273	0	0	0	0.000301532	5.89436e-05	0	#DIV/0!	0.195481
sp|P62899|RL31_HUMAN60SribosomalproteinL31OS=HomosapiensOX=9606GN=RPL31PE=1SV=1	0	0	0.000312567	0	0	0	#DIV/0!	0	#DIV/0!
sp|P62906|RL10A_HUMAN60SribosomalproteinL10aOS=HomosapiensOX=9606GN=RPL10APE=1SV=2	0.00133385	0	0	0	0	0	0	#DIV/0!	#DIV/0!
sp|P62913|RL11_HUMAN60SribosomalproteinL11OS=HomosapiensOX=9606GN=RPL11PE=1SV=2	0	0	0.000407203	0.000471025	0.00103785	0.000172927	#DIV/0!	1.15673	0.166621
sp|P62917|RL8_HUMAN60SribosomalproteinL8OS=HomosapiensOX=9606GN=RPL8PE=1SV=2	0.00308933	8.08559e-05	0.000282203	0.000222694	0.000463761	0.000199578	0.0261726	0.789126	0.430346
sp|P62995|TRA2B_HUMANTransformer-2proteinhomologbetaOS=HomosapiensOX=9606GN=TRA2BPE=1SV=1	0	0	0.000417243	0	0	0	#DIV/0!	0	#DIV/0!
sp|P63010|AP2B1_HUMANAP-2complexsubunitbetaOS=HomosapiensOX=9606GN=AP2B1PE=1SV=1;sp|Q10567|AP1B1_HUMANAP-1complexsubunitbeta-1OS=HomosapiensOX=9606GN=AP1B1PE=1SV=2	0.000186645	0	0.000149588	0	4.7899e-05	0	0	0	0
sp|P63092|GNAS2_HUMANGuaninenucleotide-bindingproteinG(s)subunitalphaisoformsshortOS=HomosapiensOX=9606GN=GNASPE=1SV=1;sp|Q5JWF2|GNAS1_HUMANGuaninenucleotide-bindingproteinG(s)subunitalphaisoformsXLasOS=HomosapiensOX=9606GN=GNASPE=1SV=2;sp|P11488|GNAT1_HUMANGuaninenucleotide-bindingproteinG(t)subunitalpha-1OS=HomosapiensOX=9606GN=GNAT1PE=1SV=5;sp|P63096|GNAI1_HUMANGuaninenucleotide-bindingprotein…	0.000351224	2.57615e-05	0.000131985	0.000119569	0.000199118	7.98753e-05	0.0733479	0.905929	0.401145
sp|P63104|1433Z_HUMAN14-3-3proteinzeta/deltaOS=HomosapiensOX=9606GN=YWHAZPE=1SV=1	0.0110823	0	0	0	0	0.000119202	0	#DIV/0!	#DIV/0!
sp|P63244|RACK1_HUMANReceptorofactivatedproteinCkinase1OS=HomosapiensOX=9606GN=RACK1PE=1SV=3	0.00160566	0	4.51044e-05	0	4.66524e-05	0	0	0	0
sp|P67809|YBOX1_HUMANY-box-bindingprotein1OS=HomosapiensOX=9606GN=YBX1PE=1SV=3	0.000565545	3.43323e-05	0.000629464	6.88679e-05	0.000112993	6.60882e-05	0.0607066	0.109407	0.584886
sp|P67812|SC11A_HUMANSignalpeptidasecomplexcatalyticsubunitSEC11AOS=HomosapiensOX=9606GN=SEC11APE=1SV=1	0	1.0934e-05	9.05389e-05	0	9.80417e-05	2.17009e-05	#DIV/0!	0	0.221343
sp|P67870|CSK2B_HUMANCaseinkinaseIIsubunitbetaOS=HomosapiensOX=9606GN=CSNK2BPE=1SV=1	0.000317222	0.000330447	0.00129184	0	0.000373898	0.000706399	1.04169	0	1.88928
sp|P67936|TPM4_HUMANTropomyosinalpha-4chainOS=HomosapiensOX=9606GN=TPM4PE=1SV=3	0	0	0	0	0	0	#DIV/0!	#DIV/0!	#DIV/0!
sp|P68133|ACTS_HUMANActin,alphaskeletalmuscleOS=HomosapiensOX=9606GN=ACTA1PE=1SV=1;sp|P68032|ACTC_HUMANActin,alphacardiacmuscle1OS=HomosapiensOX=9606GN=ACTC1PE=1SV=1;sp|P63267|ACTH_HUMANActin,gamma-entericsmoothmuscleOS=HomosapiensOX=9606GN=ACTG2PE=1SV=1;sp|P62736|ACTA_HUMANActin,aorticsmoothmuscleOS=HomosapiensOX=9606GN=ACTA2PE=1SV=1;sp|Q562R1|ACTBL_HUMANBeta-actin-likeprotein2OS=HomosapiensOX=9…	0.00985642	0.000148854	0	0	0	0.00151534	0.0151022	#DIV/0!	#DIV/0!
sp|Q5VTE0|EF1A3_HUMANPutativeelongationfactor1-alpha-like3OS=HomosapiensOX=9606GN=EEF1A1P5PE=5SV=1;sp|P68104|EF1A1_HUMANElongationfactor1-alpha1OS=HomosapiensOX=9606GN=EEF1A1PE=1SV=1	0.0208576	0.000874884	0.00916268	0.00415366	0.00687525	0.00245736	0.0419456	0.453323	0.357421
sp|P68363|TBA1B_HUMANTubulinalpha-1BchainOS=HomosapiensOX=9606GN=TUBA1BPE=1SV=1;sp|Q9NY65|TBA8_HUMANTubulinalpha-8chainOS=HomosapiensOX=9606GN=TUBA8PE=1SV=1;sp|A6NHL2|TBAL3_HUMANTubulinalphachain-like3OS=HomosapiensOX=9606GN=TUBAL3PE=1SV=2;sp|Q9H853|TBA4B_HUMANPutativetubulin-likeproteinalpha-4BOS=HomosapiensOX=9606GN=TUBA4BPE=5SV=2	0.0302752	0.000448625	0.000218816	0.000201695	7.63916e-05	0.000140377	0.0148182	0.921757	1.8376
sp|P68366|TBA4A_HUMANTubulinalpha-4AchainOS=HomosapiensOX=9606GN=TUBA4APE=1SV=1	0.000427003	0	0	0	0	0	0	#DIV/0!	#DIV/0!
sp|P68371|TBB4B_HUMANTubulinbeta-4BchainOS=HomosapiensOX=9606GN=TUBB4BPE=1SV=1;sp|P04350|TBB4A_HUMANTubulinbeta-4AchainOS=HomosapiensOX=9606GN=TUBB4APE=1SV=2;sp|Q3ZCM7|TBB8_HUMANTubulinbeta-8chainOS=HomosapiensOX=9606GN=TUBB8PE=1SV=2	0.00257739	6.76963e-05	7.7495e-05	0	0	0	0.0262655	0	#DIV/0!
sp|P68400|CSK21_HUMANCaseinkinaseIIsubunitalphaOS=HomosapiensOX=9606GN=CSNK2A1PE=1SV=1;sp|Q8NEV1|CSK23_HUMANCaseinkinaseIIsubunitalpha3OS=HomosapiensOX=9606GN=CSNK2A3PE=1SV=2	0.000553978	8.30662e-05	0.00143075	0.000872553	0.00153095	0.00100734	0.149945	0.609859	0.657983
sp|P68402|PA1B2_HUMANPlatelet-activatingfactoracetylhydrolaseIBsubunitbetaOS=HomosapiensOX=9606GN=PAFAH1B2PE=1SV=1	2.32146e-05	0	0	0	0	0	0	#DIV/0!	#DIV/0!
sp|Q6NXT2|H3C_HUMANHistoneH3.3COS=HomosapiensOX=9606GN=H3-5PE=1SV=3;sp|Q71DI3|H32_HUMANHistoneH3.2OS=HomosapiensOX=9606GN=H3C15PE=1SV=3;sp|Q16695|H31T_HUMANHistoneH3.1tOS=HomosapiensOX=9606GN=H3-4PE=1SV=3;sp|P84243|H33_HUMANHistoneH3.3OS=HomosapiensOX=9606GN=H3-3APE=1SV=2;sp|P68431|H31_HUMANHistoneH3.1OS=HomosapiensOX=9606GN=H3C1PE=1SV=2	0	5.42244e-05	0	0	0.000370977	0	#DIV/0!	#DIV/0!	0
sp|P68871|HBB_HUMANHemoglobinsubunitbetaOS=HomosapiensOX=9606GN=HBBPE=1SV=2;CON__P02070;sp|P69892|HBG2_HUMANHemoglobinsubunitgamma-2OS=HomosapiensOX=9606GN=HBG2PE=1SV=2;sp|P69891|HBG1_HUMANHemoglobinsubunitgamma-1OS=HomosapiensOX=9606GN=HBG1PE=1SV=2;sp|P02100|HBE_HUMANHemoglobinsubunitepsilonOS=HomosapiensOX=9606GN=HBE1PE=1SV=2;sp|P02042|HBD_HUMANHemoglobinsubunitdeltaOS=HomosapiensOX=9606GN=HBDP…	0.000126812	0.000147565	0	0	0	8.92922e-05	1.16365	#DIV/0!	#DIV/0!
sp|P69905|HBA_HUMANHemoglobinsubunitalphaOS=HomosapiensOX=9606GN=HBA1PE=1SV=2	0.00057572	0	0	0	0	0	0	#DIV/0!	#DIV/0!
sp|P78347|GTF2I_HUMANGeneraltranscriptionfactorII-IOS=HomosapiensOX=9606GN=GTF2IPE=1SV=2	4.7381e-05	0	3.26802e-05	0	0	0	0	0	#DIV/0!
sp|P78371|TCPB_HUMANT-complexprotein1subunitbetaOS=HomosapiensOX=9606GN=CCT2PE=1SV=4	0.00142135	5.37753e-05	0	0	0	0	0.0378339	#DIV/0!	#DIV/0!
sp|P78417|GSTO1_HUMANGlutathioneS-transferaseomega-1OS=HomosapiensOX=9606GN=GSTO1PE=1SV=2	0.000840024	0	0	0	0	0	0	#DIV/0!	#DIV/0!
sp|P78527|PRKDC_HUMANDNA-dependentproteinkinasecatalyticsubunitOS=HomosapiensOX=9606GN=PRKDCPE=1SV=3	0.000352342	6.17479e-05	0.00050755	0.000413245	0.000272069	0.000250049	0.17525	0.814196	0.919066
sp|P81605|DCD_HUMANDermcidinOS=HomosapiensOX=9606GN=DCDPE=1SV=2	0.00101287	0.0154943	0.00201935	0.0107965	0.00103631	0.00410172	15.2973	5.34652	3.958
sp|P82650|RT22_HUMAN28SribosomalproteinS22,mitochondrialOS=HomosapiensOX=9606GN=MRPS22PE=1SV=1	0	0	8.59059e-05	0	0	0	#DIV/0!	0	#DIV/0!
sp|P82675|RT05_HUMAN28SribosomalproteinS5,mitochondrialOS=HomosapiensOX=9606GN=MRPS5PE=1SV=2	0	0	2.82014e-05	0	0	0	#DIV/0!	0	#DIV/0!
sp|P82912|RT11_HUMAN28SribosomalproteinS11,mitochondrialOS=HomosapiensOX=9606GN=MRPS11PE=1SV=2	0	0	0.000278442	0.000155966	0.000177924	0.000142114	#DIV/0!	0.560138	0.798737
sp|P82930|RT34_HUMAN28SribosomalproteinS34,mitochondrialOS=HomosapiensOX=9606GN=MRPS34PE=1SV=2	4.36112e-05	0	0	0	3.48639e-05	0	0	#DIV/0!	0
sp|P82933|RT09_HUMAN28SribosomalproteinS9,mitochondrialOS=HomosapiensOX=9606GN=MRPS9PE=1SV=2	0	0	7.75951e-05	0	0	0	#DIV/0!	0	#DIV/0!
sp|P82979|SARNP_HUMANSAPdomain-containingribonucleoproteinOS=HomosapiensOX=9606GN=SARNPPE=1SV=3	9.03946e-05	0	0	0	0	0	0	#DIV/0!	#DIV/0!
sp|P84098|RL19_HUMAN60SribosomalproteinL19OS=HomosapiensOX=9606GN=RPL19PE=1SV=1	0.00185041	6.76629e-05	0	0	0.000219209	0.000124037	0.0365666	#DIV/0!	0.56584
sp|P84103|SRSF3_HUMANSerine/arginine-richsplicingfactor3OS=HomosapiensOX=9606GN=SRSF3PE=1SV=1	0.000296691	0.000307363	0.00203713	0.00189091	0.0019438	0.000827322	1.03597	0.928224	0.42562
sp|P98161|PKD1_HUMANPolycystin-1OS=HomosapiensOX=9606GN=PKD1PE=1SV=3	1.11907e-05	0	0	3.5179e-05	1.16612e-05	0	0	#DIV/0!	0
sp|Q00325|MPCP_HUMANPhosphatecarrierprotein,mitochondrialOS=HomosapiensOX=9606GN=SLC25A3PE=1SV=2	0.000970105	0.00134252	0.00653198	0.00776651	0.0087734	0.00365268	1.38389	1.189	0.416336
sp|Q00341|VIGLN_HUMANVigilinOS=HomosapiensOX=9606GN=HDLBPPE=1SV=2	0.000105223	0	1.2412e-05	0	0	0	0	0	#DIV/0!
sp|Q00610|CLH1_HUMANClathrinheavychain1OS=HomosapiensOX=9606GN=CLTCPE=1SV=5;sp|P53675|CLH2_HUMANClathrinheavychain2OS=HomosapiensOX=9606GN=CLTCL1PE=1SV=2	0.00119675	2.9675e-05	5.58886e-05	7.30651e-05	0.00013947	6.03555e-05	0.0247963	1.30733	0.432748
sp|Q00653|NFKB2_HUMANNuclearfactorNF-kappa-Bp100subunitOS=HomosapiensOX=9606GN=NFKB2PE=1SV=4	0	0	0	0	0	0	#DIV/0!	#DIV/0!	#DIV/0!
sp|Q00839|HNRPU_HUMANHeterogeneousnuclearribonucleoproteinUOS=HomosapiensOX=9606GN=HNRNPUPE=1SV=6	0.00295983	0.000190133	0.00139716	0.000391636	0.00122197	0.000165307	0.0642377	0.280308	0.135279
sp|Q01082|SPTB2_HUMANSpectrinbetachain,non-erythrocytic1OS=HomosapiensOX=9606GN=SPTBN1PE=1SV=2;sp|P11277|SPTB1_HUMANSpectrinbetachain,erythrocyticOS=HomosapiensOX=9606GN=SPTBPE=1SV=5	0.00133923	0.00109691	0.00300795	0.00356189	0.00387132	0.00537814	0.819058	1.18416	1.38923
sp|Q01130|SRSF2_HUMANSerine/arginine-richsplicingfactor2OS=HomosapiensOX=9606GN=SRSF2PE=1SV=4;sp|Q9BRL6|SRSF8_HUMANSerine/arginine-richsplicingfactor8OS=HomosapiensOX=9606GN=SRSF8PE=1SV=1	0.000470728	9.13791e-05	0.0023623	0.000174064	0.000395667	0.000132092	0.194123	0.0736839	0.333845
sp|Q01469|FABP5_HUMANFattyacid-bindingprotein5OS=HomosapiensOX=9606GN=FABP5PE=1SV=3	0	6.97486e-05	0	0	0	0.000656474	#DIV/0!	#DIV/0!	#DIV/0!
sp|Q01518|CAP1_HUMANAdenylylcyclase-associatedprotein1OS=HomosapiensOX=9606GN=CAP1PE=1SV=5;sp|P40123|CAP2_HUMANAdenylylcyclase-associatedprotein2OS=HomosapiensOX=9606GN=CAP2PE=1SV=1	0.000725103	0	0	0	0	0	0	#DIV/0!	#DIV/0!
sp|Q01813|PFKAP_HUMANATP-dependent6-phosphofructokinase,platelettypeOS=HomosapiensOX=9606GN=PFKPPE=1SV=2	0.00230012	1.00101e-05	7.38416e-05	0	0	0	0.00435199	0	#DIV/0!
sp|Q02218|ODO1_HUMAN2-oxoglutaratedehydrogenase,mitochondrialOS=HomosapiensOX=9606GN=OGDHPE=1SV=3;sp|Q9ULD0|OGDHL_HUMAN2-oxoglutaratedehydrogenase-like,mitochondrialOS=HomosapiensOX=9606GN=OGDHLPE=1SV=3	0	0	1.70023e-05	0	0	0	#DIV/0!	0	#DIV/0!
sp|Q02413|DSG1_HUMANDesmoglein-1OS=HomosapiensOX=9606GN=DSG1PE=1SV=2	0	0.000260983	1.18031e-05	0	0	0.000400744	#DIV/0!	0	#DIV/0!
sp|Q02790|FKBP4_HUMANPeptidyl-prolylcis-transisomeraseFKBP4OS=HomosapiensOX=9606GN=FKBP4PE=1SV=3	2.66301e-05	0	0	0	0	0	0	#DIV/0!	#DIV/0!
sp|Q02809|PLOD1_HUMANProcollagen-lysine,2-oxoglutarate5-dioxygenase1OS=HomosapiensOX=9606GN=PLOD1PE=1SV=2	2.73489e-05	0	0	0	0	0	0	#DIV/0!	#DIV/0!
sp|Q02878|RL6_HUMAN60SribosomalproteinL6OS=HomosapiensOX=9606GN=RPL6PE=1SV=3	0.00463515	0	0.000147637	0	0.000231225	6.46432e-05	0	0	0.279569
sp|Q02978|M2OM_HUMANMitochondrial2-oxoglutarate/malatecarrierproteinOS=HomosapiensOX=9606GN=SLC25A11PE=1SV=3	9.44751e-05	0.000115693	5.44246e-05	0	0.000391523	0	1.22459	0	0
sp|Q03169|TNAP2_HUMANTumornecrosisfactoralpha-inducedprotein2OS=HomosapiensOX=9606GN=TNFAIP2PE=1SV=2	5.20744e-06	0	1.60565e-05	0	1.35421e-05	0	0	0	0
sp|Q04446|GLGB_HUMAN1,4-alpha-glucan-branchingenzymeOS=HomosapiensOX=9606GN=GBE1PE=1SV=3	1.46779e-05	0	0	0	0	0	0	#DIV/0!	#DIV/0!
sp|Q04637|IF4G1_HUMANEukaryotictranslationinitiationfactor4gamma1OS=HomosapiensOX=9606GN=EIF4G1PE=1SV=4	7.71474e-05	0	0	0	0	0	0	#DIV/0!	#DIV/0!
sp|Q04760|LGUL_HUMANLactoylglutathionelyaseOS=HomosapiensOX=9606GN=GLO1PE=1SV=4	3.52205e-05	0	0	0	0	0	0	#DIV/0!	#DIV/0!
sp|Q04917|1433F_HUMAN14-3-3proteinetaOS=HomosapiensOX=9606GN=YWHAHPE=1SV=4	0.000423845	0	0	0	0	0	0	#DIV/0!	#DIV/0!
sp|Q05519|SRS11_HUMANSerine/arginine-richsplicingfactor11OS=HomosapiensOX=9606GN=SRSF11PE=1SV=1	0.000147633	5.97798e-05	0.000459108	0.000304915	0.000257949	0.000598582	0.404922	0.664147	2.32054
sp|Q05639|EF1A2_HUMANElongationfactor1-alpha2OS=HomosapiensOX=9606GN=EEF1A2PE=1SV=1	0.00132404	0	0	0	0	0	0	#DIV/0!	#DIV/0!
sp|Q06124|PTN11_HUMANTyrosine-proteinphosphatasenon-receptortype11OS=HomosapiensOX=9606GN=PTPN11PE=1SV=3	2.49714e-05	0	0	0	0	0	0	#DIV/0!	#DIV/0!
sp|Q06210|GFPT1_HUMANGlutamine--fructose-6-phosphateaminotransferase[isomerizing]1OS=HomosapiensOX=9606GN=GFPT1PE=1SV=3	0.000560926	0	0	0	0	0	0	#DIV/0!	#DIV/0!
sp|Q06323|PSME1_HUMANProteasomeactivatorcomplexsubunit1OS=HomosapiensOX=9606GN=PSME1PE=1SV=1	0.000238309	0	0	0	0	0	0	#DIV/0!	#DIV/0!
sp|Q06830|PRDX1_HUMANPeroxiredoxin-1OS=HomosapiensOX=9606GN=PRDX1PE=1SV=1;sp|P32119|PRDX2_HUMANPeroxiredoxin-2OS=HomosapiensOX=9606GN=PRDX2PE=1SV=5	0.00691768	0.000137436	6.10385e-05	0	0	0.00013299	0.0198674	0	#DIV/0!
sp|Q07020|RL18_HUMAN60SribosomalproteinL18OS=HomosapiensOX=9606GN=RPL18PE=1SV=2	0.00363047	0.000125511	0	0	0	0	0.0345717	#DIV/0!	#DIV/0!
sp|Q07065|CKAP4_HUMANCytoskeleton-associatedprotein4OS=HomosapiensOX=9606GN=CKAP4PE=1SV=2;sp|Q96K21|ANCHR_HUMANAbscission/NoCutcheckpointregulatorOS=HomosapiensOX=9606GN=ZFYVE19PE=1SV=3	0.000215661	0	0	0	1.7374e-05	3.8257e-05	0	#DIV/0!	2.20197
sp|Q07666|KHDR1_HUMANKHdomain-containing,RNA-binding,signaltransduction-associatedprotein1OS=HomosapiensOX=9606GN=KHDRBS1PE=1SV=1	0.000647642	0	0.000387773	0.000975691	0.000293848	0.000308696	0	2.51614	1.05053
sp|Q07955|SRSF1_HUMANSerine/arginine-richsplicingfactor1OS=HomosapiensOX=9606GN=SRSF1PE=1SV=2	0.000424186	0	0.000579048	0	5.46475e-05	8.94902e-05	0	0	1.63759
sp|Q07960|RHG01_HUMANRhoGTPase-activatingprotein1OS=HomosapiensOX=9606GN=ARHGAP1PE=1SV=1	4.76866e-05	0	0	0	0	0	0	#DIV/0!	#DIV/0!
sp|Q08188|TGM3_HUMANProtein-glutaminegamma-glutamyltransferaseEOS=HomosapiensOX=9606GN=TGM3PE=1SV=4	0	8.29276e-06	0	0	0	0	#DIV/0!	#DIV/0!	#DIV/0!
sp|Q08211|DHX9_HUMANATP-dependentRNAhelicaseAOS=HomosapiensOX=9606GN=DHX9PE=1SV=4	0.000951837	6.05744e-05	0.000489932	0.000174353	0.000459781	0.000346411	0.0636395	0.355872	0.753426
sp|Q08257|QOR_HUMANQuinoneoxidoreductaseOS=HomosapiensOX=9606GN=CRYZPE=1SV=1	0.000806014	0	0	0	0	0	0	#DIV/0!	#DIV/0!
sp|Q08554|DSC1_HUMANDesmocollin-1OS=HomosapiensOX=9606GN=DSC1PE=1SV=2	0	0.000140499	0	2.56058e-05	0	0.000258818	#DIV/0!	#DIV/0!	#DIV/0!
sp|Q08945|SSRP1_HUMANFACTcomplexsubunitSSRP1OS=HomosapiensOX=9606GN=SSRP1PE=1SV=1	7.00885e-05	0	0	0	0	0	0	#DIV/0!	#DIV/0!
sp|Q08J23|NSUN2_HUMANRNAcytosineC(5)-methyltransferaseNSUN2OS=HomosapiensOX=9606GN=NSUN2PE=1SV=2	0	0	0	0	0	0	#DIV/0!	#DIV/0!	#DIV/0!
sp|Q09028|RBBP4_HUMANHistone-bindingproteinRBBP4OS=HomosapiensOX=9606GN=RBBP4PE=1SV=3	0.000893788	0	2.53247e-05	0	0	1.24501e-05	0	0	#DIV/0!
sp|Q09161|NCBP1_HUMANNuclearcap-bindingproteinsubunit1OS=HomosapiensOX=9606GN=NCBP1PE=1SV=1	3.27159e-05	0	0	0	0	0	0	#DIV/0!	#DIV/0!
sp|Q09666|AHNK_HUMANNeuroblastdifferentiation-associatedproteinAHNAKOS=HomosapiensOX=9606GN=AHNAKPE=1SV=2	6.13324e-05	0	0	0	0	0	0	#DIV/0!	#DIV/0!
sp|Q10570|CPSF1_HUMANCleavageandpolyadenylationspecificityfactorsubunit1OS=HomosapiensOX=9606GN=CPSF1PE=1SV=2	0	0	3.45231e-06	0	0	1.54324e-05	#DIV/0!	0	#DIV/0!
sp|Q10589|BST2_HUMANBonemarrowstromalantigen2OS=HomosapiensOX=9606GN=BST2PE=1SV=1	0	0	0	0	7.41984e-05	0	#DIV/0!	#DIV/0!	0
sp|Q12769|NU160_HUMANNuclearporecomplexproteinNup160OS=HomosapiensOX=9606GN=NUP160PE=1SV=3	0	0	0	0	0	0	#DIV/0!	#DIV/0!	#DIV/0!
sp|Q12874|SF3A3_HUMANSplicingfactor3Asubunit3OS=HomosapiensOX=9606GN=SF3A3PE=1SV=1	1.54821e-05	0	0	0	0	0	0	#DIV/0!	#DIV/0!
sp|Q12905|ILF2_HUMANInterleukinenhancer-bindingfactor2OS=HomosapiensOX=9606GN=ILF2PE=1SV=2	0.00100391	0	0.00138785	0.000273212	0.000521176	0.000119342	0	0.19686	0.228985
sp|Q12906|ILF3_HUMANInterleukinenhancer-bindingfactor3OS=HomosapiensOX=9606GN=ILF3PE=1SV=3;sp|Q96SI9|STRBP_HUMANSpermatidperinuclearRNA-bindingproteinOS=HomosapiensOX=9606GN=STRBPPE=1SV=1	0.000913763	3.18274e-05	0.000819359	0	0.000348342	0.00022347	0.0348311	0	0.641525
sp|Q12907|LMAN2_HUMANVesicularintegral-membraneproteinVIP36OS=HomosapiensOX=9606GN=LMAN2PE=1SV=1	2.21432e-05	0	0	0	0	0	0	#DIV/0!	#DIV/0!
sp|Q12931|TRAP1_HUMANHeatshockprotein75kDa,mitochondrialOS=HomosapiensOX=9606GN=TRAP1PE=1SV=3	3.29284e-05	0	0	0	0	0	0	#DIV/0!	#DIV/0!
sp|Q12965|MYO1E_HUMANUnconventionalmyosin-IeOS=HomosapiensOX=9606GN=MYO1EPE=1SV=2;sp|O00160|MYO1F_HUMANUnconventionalmyosin-IfOS=HomosapiensOX=9606GN=MYO1FPE=1SV=3	2.20664e-05	1.42104e-05	1.23517e-05	0	4.97214e-05	0.000122184	0.643983	0	2.45738
sp|Q13045|FLII_HUMANProteinflightless-1homologOS=HomosapiensOX=9606GN=FLIIPE=1SV=2	1.004e-05	0	0	0	0	0	0	#DIV/0!	#DIV/0!
sp|Q13085|ACACA_HUMANAcetyl-CoAcarboxylase1OS=HomosapiensOX=9606GN=ACACAPE=1SV=2;sp|O00763|ACACB_HUMANAcetyl-CoAcarboxylase2OS=HomosapiensOX=9606GN=ACACBPE=1SV=3	0	8.43941e-05	0.000285694	0.000117127	0.000250969	0.000255824	#DIV/0!	0.409973	1.01935
sp|Q13098|CSN1_HUMANCOP9signalosomecomplexsubunit1OS=HomosapiensOX=9606GN=GPS1PE=1SV=4	6.05249e-05	0	0	0	0	0	0	#DIV/0!	#DIV/0!
sp|Q13148|TADBP_HUMANTARDNA-bindingprotein43OS=HomosapiensOX=9606GN=TARDBPPE=1SV=1	0.000221987	0	0.000184591	0	0	0	0	0	#DIV/0!
sp|Q13151|ROA0_HUMANHeterogeneousnuclearribonucleoproteinA0OS=HomosapiensOX=9606GN=HNRNPA0PE=1SV=1	0.000652072	0	0.00466983	0	0.00133183	0	0	0	0
sp|Q13155|AIMP2_HUMANAminoacyltRNAsynthasecomplex-interactingmultifunctionalprotein2OS=HomosapiensOX=9606GN=AIMP2PE=1SV=2	3.7149e-05	0	7.97953e-05	0	0	0	0	0	#DIV/0!
sp|Q13162|PRDX4_HUMANPeroxiredoxin-4OS=HomosapiensOX=9606GN=PRDX4PE=1SV=1	0.000646464	0	0	0	0	0	0	#DIV/0!	#DIV/0!
sp|Q13185|CBX3_HUMANChromoboxproteinhomolog3OS=HomosapiensOX=9606GN=CBX3PE=1SV=4	0.000309829	0	0	0	0	0	0	#DIV/0!	#DIV/0!
sp|Q13200|PSMD2_HUMAN26Sproteasomenon-ATPaseregulatorysubunit2OS=HomosapiensOX=9606GN=PSMD2PE=1SV=3	0.00082004	0	0	0	0	0	0	#DIV/0!	#DIV/0!
sp|Q13243|SRSF5_HUMANSerine/arginine-richsplicingfactor5OS=HomosapiensOX=9606GN=SRSF5PE=1SV=1	0.000120213	0	9.36051e-05	0	0	0	0	0	#DIV/0!
sp|Q13247|SRSF6_HUMANSerine/arginine-richsplicingfactor6OS=HomosapiensOX=9606GN=SRSF6PE=1SV=2;sp|Q08170|SRSF4_HUMANSerine/arginine-richsplicingfactor4OS=HomosapiensOX=9606GN=SRSF4PE=1SV=2	0.000151005	0	0.000192525	0	0	0	0	0	#DIV/0!
sp|Q13263|TIF1B_HUMANTranscriptionintermediaryfactor1-betaOS=HomosapiensOX=9606GN=TRIM28PE=1SV=5	0.000893617	0	7.42205e-05	0	0	8.52285e-06	0	0	#DIV/0!
sp|Q13283|G3BP1_HUMANRasGTPase-activatingprotein-bindingprotein1OS=HomosapiensOX=9606GN=G3BP1PE=1SV=1	0.000340595	0	3.87394e-05	0	0	0	0	0	#DIV/0!
sp|Q13310|PABP4_HUMANPolyadenylate-bindingprotein4OS=HomosapiensOX=9606GN=PABPC4PE=1SV=1;sp|P0CB38|PAB4L_HUMANPolyadenylate-bindingprotein4-likeOS=HomosapiensOX=9606GN=PABPC4LPE=2SV=1	0.000240264	0	0	0	0	0	0	#DIV/0!	#DIV/0!
sp|Q13347|EIF3I_HUMANEukaryotictranslationinitiationfactor3subunitIOS=HomosapiensOX=9606GN=EIF3IPE=1SV=1	0.000286251	0	0	0	0	0	0	#DIV/0!	#DIV/0!
sp|Q13409|DC1I2_HUMANCytoplasmicdynein1intermediatechain2OS=HomosapiensOX=9606GN=DYNC1I2PE=1SV=3	0.000156468	0	0	0	0	0	0	#DIV/0!	#DIV/0!
sp|Q13428|TCOF_HUMANTreacleproteinOS=HomosapiensOX=9606GN=TCOF1PE=1SV=3	1.10866e-05	0	1.7248e-05	1.08141e-05	2.82411e-05	1.57582e-05	0	0.626976	0.557988
sp|Q13435|SF3B2_HUMANSplicingfactor3Bsubunit2OS=HomosapiensOX=9606GN=SF3B2PE=1SV=2	1.49485e-05	0	0.000285045	0	7.86591e-05	1.8774e-05	0	0	0.238675
sp|Q13509|TBB3_HUMANTubulinbeta-3chainOS=HomosapiensOX=9606GN=TUBB3PE=1SV=2	0.000677665	0	0	0	0	0	0	#DIV/0!	#DIV/0!
sp|Q13547|HDAC1_HUMANHistonedeacetylase1OS=HomosapiensOX=9606GN=HDAC1PE=1SV=1;sp|Q92769|HDAC2_HUMANHistonedeacetylase2OS=HomosapiensOX=9606GN=HDAC2PE=1SV=2;sp|O15379|HDAC3_HUMANHistonedeacetylase3OS=HomosapiensOX=9606GN=HDAC3PE=1SV=2	0.000184084	0	0	0	0	0	0	#DIV/0!	#DIV/0!
sp|Q13561|DCTN2_HUMANDynactinsubunit2OS=HomosapiensOX=9606GN=DCTN2PE=1SV=4	5.57085e-05	0	8.4615e-05	6.55327e-05	5.53505e-05	0.000186773	0	0.774481	3.37437
sp|Q13573|SNW1_HUMANSNWdomain-containingprotein1OS=HomosapiensOX=9606GN=SNW1PE=1SV=1	0	0	6.05298e-05	0	3.71839e-05	1.46362e-05	#DIV/0!	0	0.393617
sp|Q13576|IQGA2_HUMANRasGTPase-activating-likeproteinIQGAP2OS=HomosapiensOX=9606GN=IQGAP2PE=1SV=4	0	0	3.47423e-05	0	0	0	#DIV/0!	0	#DIV/0!
sp|Q13595|TRA2A_HUMANTransformer-2proteinhomologalphaOS=HomosapiensOX=9606GN=TRA2APE=1SV=1	0	0	0.000150695	0	0	0	#DIV/0!	0	#DIV/0!
sp|Q13620|CUL4B_HUMANCullin-4BOS=HomosapiensOX=9606GN=CUL4BPE=1SV=4;sp|Q13619|CUL4A_HUMANCullin-4AOS=HomosapiensOX=9606GN=CUL4APE=1SV=3	6.70699e-05	0	0	0	0	0	0	#DIV/0!	#DIV/0!
sp|Q13630|FCL_HUMANGDP-L-fucosesynthaseOS=HomosapiensOX=9606GN=TSTA3PE=1SV=1	7.97084e-05	0	0	0	0	0	0	#DIV/0!	#DIV/0!
sp|Q13813|SPTN1_HUMANSpectrinalphachain,non-erythrocytic1OS=HomosapiensOX=9606GN=SPTAN1PE=1SV=3	0.00143621	0.00163126	0.00420274	0.00455218	0.00504739	0.00605795	1.13581	1.08314	1.20021
sp|Q13835|PKP1_HUMANPlakophilin-1OS=HomosapiensOX=9606GN=PKP1PE=1SV=2	0	3.54532e-05	0	0	0	7.70915e-05	#DIV/0!	#DIV/0!	#DIV/0!
sp|Q13838|DX39B_HUMANSpliceosomeRNAhelicaseDDX39BOS=HomosapiensOX=9606GN=DDX39BPE=1SV=1;sp|O00148|DX39A_HUMANATP-dependentRNAhelicaseDDX39AOS=HomosapiensOX=9606GN=DDX39APE=1SV=2	0.00163024	0	0.000164435	0	0	3.34979e-05	0	0	#DIV/0!
sp|Q9BVA1|TBB2B_HUMANTubulinbeta-2BchainOS=HomosapiensOX=9606GN=TUBB2BPE=1SV=1;sp|Q13885|TBB2A_HUMANTubulinbeta-2AchainOS=HomosapiensOX=9606GN=TUBB2APE=1SV=1	1.8516e-05	0	0	0	0	0	0	#DIV/0!	#DIV/0!
sp|Q14103|HNRPD_HUMANHeterogeneousnuclearribonucleoproteinD0OS=HomosapiensOX=9606GN=HNRNPDPE=1SV=1	0.00154607	0	0.000576341	0	0	0	0	0	#DIV/0!
sp|Q14108|SCRB2_HUMANLysosomemembraneprotein2OS=HomosapiensOX=9606GN=SCARB2PE=1SV=2	8.47596e-05	0	0	0	0	0	0	#DIV/0!	#DIV/0!
sp|Q14126|DSG2_HUMANDesmoglein-2OS=HomosapiensOX=9606GN=DSG2PE=1SV=2	0	0	1.97984e-05	0	0	1.46819e-05	#DIV/0!	0	#DIV/0!
sp|Q14152|EIF3A_HUMANEukaryotictranslationinitiationfactor3subunitAOS=HomosapiensOX=9606GN=EIF3APE=1SV=1	0.000179116	0	0	0	0	0	0	#DIV/0!	#DIV/0!
sp|Q14192|FHL2_HUMANFourandahalfLIMdomainsprotein2OS=HomosapiensOX=9606GN=FHL2PE=1SV=3	0.000168275	0	0	0	0	0	0	#DIV/0!	#DIV/0!
sp|Q14203|DCTN1_HUMANDynactinsubunit1OS=HomosapiensOX=9606GN=DCTN1PE=1SV=3	7.20425e-05	0	2.88834e-05	0	3.11735e-05	3.16734e-05	0	0	1.01604
sp|Q14204|DYHC1_HUMANCytoplasmicdynein1heavychain1OS=HomosapiensOX=9606GN=DYNC1H1PE=1SV=5	8.663e-05	1.6224e-06	8.66176e-05	1.07669e-05	1.44327e-05	1.72642e-05	0.0187279	0.124304	1.19619
sp|Q14244|MAP7_HUMANEnsconsinOS=HomosapiensOX=9606GN=MAP7PE=1SV=1	0	0	3.10943e-05	0	2.9058e-05	0	#DIV/0!	0	0
sp|Q14247|SRC8_HUMANSrcsubstratecortactinOS=HomosapiensOX=9606GN=CTTNPE=1SV=2	4.57163e-05	0	0	0	0	0	0	#DIV/0!	#DIV/0!
sp|Q14315|FLNC_HUMANFilamin-COS=HomosapiensOX=9606GN=FLNCPE=1SV=3	7.90298e-05	0	0	0	0	0	0	#DIV/0!	#DIV/0!
sp|Q14498|RBM39_HUMANRNA-bindingprotein39OS=HomosapiensOX=9606GN=RBM39PE=1SV=2	0.000374631	0.000135566	0.000423413	0	0.00126009	0.000545734	0.361866	0	0.433091
sp|Q14566|MCM6_HUMANDNAreplicationlicensingfactorMCM6OS=HomosapiensOX=9606GN=MCM6PE=1SV=1	0.000250645	0	1.816e-05	0	1.95836e-05	9.91264e-06	0	0	0.506171
sp|Q14574|DSC3_HUMANDesmocollin-3OS=HomosapiensOX=9606GN=DSC3PE=1SV=3	0	1.85309e-05	0	0	0	0	#DIV/0!	#DIV/0!	#DIV/0!
sp|Q14697|GANAB_HUMANNeutralalpha-glucosidaseABOS=HomosapiensOX=9606GN=GANABPE=1SV=3	0.00112505	0	0	0	0	0	0	#DIV/0!	#DIV/0!
sp|Q14764|MVP_HUMANMajorvaultproteinOS=HomosapiensOX=9606GN=MVPPE=1SV=4	8.46042e-05	0	0	0	0	0	0	#DIV/0!	#DIV/0!
sp|Q14839|CHD4_HUMANChromodomain-helicase-DNA-bindingprotein4OS=HomosapiensOX=9606GN=CHD4PE=1SV=2;sp|Q8TDI0|CHD5_HUMANChromodomain-helicase-DNA-bindingprotein5OS=HomosapiensOX=9606GN=CHD5PE=1SV=1	1.51252e-05	0	0	0	0	0	0	#DIV/0!	#DIV/0!
sp|Q14847|LASP1_HUMANLIMandSH3domainprotein1OS=HomosapiensOX=9606GN=LASP1PE=1SV=2	0	0	0	0	0	0	#DIV/0!	#DIV/0!	#DIV/0!
sp|Q14974|IMB1_HUMANImportinsubunitbeta-1OS=HomosapiensOX=9606GN=KPNB1PE=1SV=2	0.000554507	0	2.50008e-05	0	0	1.76508e-05	0	0	#DIV/0!
sp|Q14980|NUMA1_HUMANNuclearmitoticapparatusprotein1OS=HomosapiensOX=9606GN=NUMA1PE=1SV=2	9.61142e-06	0	9.2666e-06	0	0	0	0	0	#DIV/0!
sp|Q15006|EMC2_HUMANERmembraneproteincomplexsubunit2OS=HomosapiensOX=9606GN=EMC2PE=1SV=1	0	0	0	0	0	0	#DIV/0!	#DIV/0!	#DIV/0!
sp|Q15008|PSMD6_HUMAN26Sproteasomenon-ATPaseregulatorysubunit6OS=HomosapiensOX=9606GN=PSMD6PE=1SV=1	0.000105769	0	0	0	0	0	0	#DIV/0!	#DIV/0!
sp|Q15019|SEPT2_HUMANSeptin-2OS=HomosapiensOX=9606GN=SEPTIN2PE=1SV=1	9.17434e-05	0	0	0	0	0	0	#DIV/0!	#DIV/0!
sp|Q15020|SART3_HUMANSquamouscellcarcinomaantigenrecognizedbyT-cells3OS=HomosapiensOX=9606GN=SART3PE=1SV=1	0	0	2.7763e-05	0	0	0	#DIV/0!	0	#DIV/0!
sp|Q15021|CND1_HUMANCondensincomplexsubunit1OS=HomosapiensOX=9606GN=NCAPD2PE=1SV=3	0	0	1.31993e-05	0	0	0	#DIV/0!	0	#DIV/0!
sp|Q15029|U5S1_HUMAN116kDaU5smallnuclearribonucleoproteincomponentOS=HomosapiensOX=9606GN=EFTUD2PE=1SV=1	9.65922e-05	6.17655e-06	0.000314326	5.19467e-05	0.000319137	0.00017029	0.0639446	0.165264	0.533594
sp|Q15031|SYLM_HUMANProbableleucine--tRNAligase,mitochondrialOS=HomosapiensOX=9606GN=LARS2PE=1SV=2	1.40035e-05	0	1.85148e-05	1.17863e-05	0	0	0	0.636589	#DIV/0!
sp|Q15046|SYK_HUMANLysine--tRNAligaseOS=HomosapiensOX=9606GN=KARS1PE=1SV=3	0.000647958	0	0	0	0	0	0	#DIV/0!	#DIV/0!
sp|Q15070|OXA1L_HUMANMitochondrialinnermembraneproteinOXA1LOS=HomosapiensOX=9606GN=OXA1LPE=1SV=3	0	0	0.000523056	0.000196781	0.000210292	0.000131259	#DIV/0!	0.376213	0.624176
sp|Q15084|PDIA6_HUMANProteindisulfide-isomeraseA6OS=HomosapiensOX=9606GN=PDIA6PE=1SV=1	0.00172722	0	0	0	0	0	0	#DIV/0!	#DIV/0!
sp|Q15102|PA1B3_HUMANPlatelet-activatingfactoracetylhydrolaseIBsubunitgammaOS=HomosapiensOX=9606GN=PAFAH1B3PE=1SV=1	3.16906e-05	0	0	0	0	0	0	#DIV/0!	#DIV/0!
sp|Q15149|PLEC_HUMANPlectinOS=HomosapiensOX=9606GN=PLECPE=1SV=3;sp|P58107|EPIPL_HUMANEpiplakinOS=HomosapiensOX=9606GN=EPPK1PE=1SV=3	4.50257e-05	0	4.67633e-06	3.12542e-06	6.02766e-06	8.82622e-06	0	0.668349	1.46429
sp|Q15181|IPYR_HUMANInorganicpyrophosphataseOS=HomosapiensOX=9606GN=PPA1PE=1SV=2	0.00012671	0	0	0	0	0	0	#DIV/0!	#DIV/0!
sp|Q15233|NONO_HUMANNon-POUdomain-containingoctamer-bindingproteinOS=HomosapiensOX=9606GN=NONOPE=1SV=4;sp|Q8WXF1|PSPC1_HUMANParaspecklecomponent1OS=HomosapiensOX=9606GN=PSPC1PE=1SV=1	0.00130679	0	0.000280959	0.00024358	0.00108424	0.000101267	0	0.86696	0.0933991
sp|Q15257|PTPA_HUMANSerine/threonine-proteinphosphatase2AactivatorOS=HomosapiensOX=9606GN=PTPAPE=1SV=3	8.17777e-05	0	0	0	0	0	0	#DIV/0!	#DIV/0!
sp|Q15274|NADC_HUMANNicotinate-nucleotidepyrophosphorylase[carboxylating]OS=HomosapiensOX=9606GN=QPRTPE=1SV=3	0.000452554	0	0	0	0	0	0	#DIV/0!	#DIV/0!
sp|Q15287|RNPS1_HUMANRNA-bindingproteinwithserine-richdomain1OS=HomosapiensOX=9606GN=RNPS1PE=1SV=1	0	0	5.07333e-05	0	0	0	#DIV/0!	0	#DIV/0!
sp|Q15365|PCBP1_HUMANPoly(rC)-bindingprotein1OS=HomosapiensOX=9606GN=PCBP1PE=1SV=2;sp|P57721|PCBP3_HUMANPoly(rC)-bindingprotein3OS=HomosapiensOX=9606GN=PCBP3PE=1SV=2;sp|P57723|PCBP4_HUMANPoly(rC)-bindingprotein4OS=HomosapiensOX=9606GN=PCBP4PE=2SV=1	0.00133752	0	5.47466e-05	0	8.60656e-05	3.62416e-05	0	0	0.421093
sp|Q15366|PCBP2_HUMANPoly(rC)-bindingprotein2OS=HomosapiensOX=9606GN=PCBP2PE=1SV=1	0.000163955	0	4.47932e-05	0	0	0	0	0	#DIV/0!
sp|Q15393|SF3B3_HUMANSplicingfactor3Bsubunit3OS=HomosapiensOX=9606GN=SF3B3PE=1SV=4	0.00014158	1.24924e-05	0.000215314	8.85075e-05	0.00019437	0.000164439	0.0882352	0.411062	0.846009
sp|Q15417|CNN3_HUMANCalponin-3OS=HomosapiensOX=9606GN=CNN3PE=1SV=1	0.000321584	0	0	0	0	0	0	#DIV/0!	#DIV/0!
sp|Q15418|KS6A1_HUMANRibosomalproteinS6kinasealpha-1OS=HomosapiensOX=9606GN=RPS6KA1PE=1SV=2;sp|P51812|KS6A3_HUMANRibosomalproteinS6kinasealpha-3OS=HomosapiensOX=9606GN=RPS6KA3PE=1SV=1;sp|Q15349|KS6A2_HUMANRibosomalproteinS6kinasealpha-2OS=HomosapiensOX=9606GN=RPS6KA2PE=1SV=2;sp|Q9UK32|KS6A6_HUMANRibosomalproteinS6kinasealpha-6OS=HomosapiensOX=9606GN=RPS6KA6PE=1SV=1;sp|Q96GX5|GWL_HUMANSerine/threo…	6.66841e-05	0	0	0	0	0	0	#DIV/0!	#DIV/0!
sp|Q15427|SF3B4_HUMANSplicingfactor3Bsubunit4OS=HomosapiensOX=9606GN=SF3B4PE=1SV=1	8.66812e-05	0	0	0	0	0	0	#DIV/0!	#DIV/0!
sp|Q15436|SC23A_HUMANProteintransportproteinSec23AOS=HomosapiensOX=9606GN=SEC23APE=1SV=2;sp|Q15437|SC23B_HUMANProteintransportproteinSec23BOS=HomosapiensOX=9606GN=SEC23BPE=1SV=2	3.93881e-05	0	0	0	0	0	0	#DIV/0!	#DIV/0!
sp|Q15459|SF3A1_HUMANSplicingfactor3Asubunit1OS=HomosapiensOX=9606GN=SF3A1PE=1SV=1	2.04624e-05	0	0	0	0	0	0	#DIV/0!	#DIV/0!
sp|Q15631|TSN_HUMANTranslinOS=HomosapiensOX=9606GN=TSNPE=1SV=1	0.000151261	0	0	0	0	0	0	#DIV/0!	#DIV/0!
sp|Q15691|MARE1_HUMANMicrotubule-associatedproteinRP/EBfamilymember1OS=HomosapiensOX=9606GN=MAPRE1PE=1SV=3	0.00013085	0	0	0	0	0	0	#DIV/0!	#DIV/0!
sp|Q15717|ELAV1_HUMANELAV-likeprotein1OS=HomosapiensOX=9606GN=ELAVL1PE=1SV=2	0.000389374	6.06762e-05	0.00248822	6.1579e-05	0.0019444	0	0.15583	0.0247482	0
sp|Q15746|MYLK_HUMANMyosinlightchainkinase,smoothmuscleOS=HomosapiensOX=9606GN=MYLKPE=1SV=4	6.54386e-06	0	0	0	0	0	0	#DIV/0!	#DIV/0!
sp|Q15758|AAAT_HUMANNeutralaminoacidtransporterB(0)OS=HomosapiensOX=9606GN=SLC1A5PE=1SV=2	0.000188498	0	4.57755e-05	3.02279e-05	5.62813e-05	8.69822e-05	0	0.66035	1.54549
sp|Q16186|ADRM1_HUMANProteasomalubiquitinreceptorADRM1OS=HomosapiensOX=9606GN=ADRM1PE=1SV=2	9.09068e-05	0	0	0	0	0	0	#DIV/0!	#DIV/0!
sp|Q16352|AINX_HUMANAlpha-internexinOS=HomosapiensOX=9606GN=INAPE=1SV=2	5.37527e-05	0	0	0	0	0	0	#DIV/0!	#DIV/0!
sp|Q16531|DDB1_HUMANDNAdamage-bindingprotein1OS=HomosapiensOX=9606GN=DDB1PE=1SV=1	5.13258e-05	0	0	0	0	0	0	#DIV/0!	#DIV/0!
sp|Q16543|CDC37_HUMANHsp90co-chaperoneCdc37OS=HomosapiensOX=9606GN=CDC37PE=1SV=1	0.00039383	0	0	0	0	0	0	#DIV/0!	#DIV/0!
sp|Q16576|RBBP7_HUMANHistone-bindingproteinRBBP7OS=HomosapiensOX=9606GN=RBBP7PE=1SV=1	0.000193722	0	0	0	0	0	0	#DIV/0!	#DIV/0!
sp|Q16629|SRSF7_HUMANSerine/arginine-richsplicingfactor7OS=HomosapiensOX=9606GN=SRSF7PE=1SV=1	8.76031e-05	0.000110501	0.00209967	0.00039246	0.000625738	0.000423113	1.26138	0.186915	0.676183
sp|Q16630|CPSF6_HUMANCleavageandpolyadenylationspecificityfactorsubunit6OS=HomosapiensOX=9606GN=CPSF6PE=1SV=2	6.98836e-05	1.98202e-05	0	0	0	0	0.283617	#DIV/0!	#DIV/0!
sp|Q16643|DREB_HUMANDrebrinOS=HomosapiensOX=9606GN=DBN1PE=1SV=4	0.000274044	0.000248528	0.000507928	0.000307237	0.00166636	0.00143592	0.906893	0.604883	0.861713
sp|Q16658|FSCN1_HUMANFascinOS=HomosapiensOX=9606GN=FSCN1PE=1SV=3	0.000843652	0	0	0	0	0	0	#DIV/0!	#DIV/0!
sp|Q16836|HCDH_HUMANHydroxyacyl-coenzymeAdehydrogenase,mitochondrialOS=HomosapiensOX=9606GN=HADHPE=1SV=3	6.17746e-05	0	0	0	0	0	0	#DIV/0!	#DIV/0!
sp|Q16851|UGPA_HUMANUTP--glucose-1-phosphateuridylyltransferaseOS=HomosapiensOX=9606GN=UGP2PE=1SV=5	4.98063e-05	0	0	0	0	0	0	#DIV/0!	#DIV/0!
sp|Q16881|TRXR1_HUMANThioredoxinreductase1,cytoplasmicOS=HomosapiensOX=9606GN=TXNRD1PE=1SV=3	0.000882178	0	0	0	0	0	0	#DIV/0!	#DIV/0!
sp|Q16891|MIC60_HUMANMICOScomplexsubunitMIC60OS=HomosapiensOX=9606GN=IMMTPE=1SV=1	0.00013394	0	0.000176472	0.000108833	0.00020551	0.000184939	0	0.616716	0.899906
sp|Q1KMD3|HNRL2_HUMANHeterogeneousnuclearribonucleoproteinU-likeprotein2OS=HomosapiensOX=9606GN=HNRNPUL2PE=1SV=1	4.20268e-05	0	2.71947e-05	0	1.35901e-05	0	0	0	0
sp|Q27J81|INF2_HUMANInvertedformin-2OS=HomosapiensOX=9606GN=INF2PE=1SV=2	3.65488e-06	0	0	0	0	0	0	#DIV/0!	#DIV/0!
sp|Q29RF7|PDS5A_HUMANSisterchromatidcohesionproteinPDS5homologAOS=HomosapiensOX=9606GN=PDS5APE=1SV=1	0	0	4.64548e-05	1.13817e-05	1.61729e-05	2.37132e-05	#DIV/0!	0.245006	1.46623
sp|Q2NL82|TSR1_HUMANPre-rRNA-processingproteinTSR1homologOS=HomosapiensOX=9606GN=TSR1PE=1SV=1	3.97407e-05	2.85541e-05	0.000115661	0.000127523	0.000177706	0.000168925	0.718511	1.10256	0.950587
sp|Q2TAY7|SMU1_HUMANWD40repeat-containingproteinSMU1OS=HomosapiensOX=9606GN=SMU1PE=1SV=2	4.55055e-05	0	0	0	0	0	0	#DIV/0!	#DIV/0!
sp|Q2TB90|HKDC1_HUMANHexokinaseHKDC1OS=HomosapiensOX=9606GN=HKDC1PE=1SV=3	2.66941e-05	0	0	0	0	0	0	#DIV/0!	#DIV/0!
sp|Q32P28|P3H1_HUMANProlyl3-hydroxylase1OS=HomosapiensOX=9606GN=P3H1PE=1SV=2	3.14857e-05	0	0	0	0	0	0	#DIV/0!	#DIV/0!
sp|Q3ZCQ8|TIM50_HUMANMitochondrialimportinnermembranetranslocasesubunitTIM50OS=HomosapiensOX=9606GN=TIMM50PE=1SV=2	0	0	6.17963e-05	0	4.63573e-05	0	#DIV/0!	0	0
sp|Q53GS9|SNUT2_HUMANU4/U6.U5tri-snRNP-associatedprotein2OS=HomosapiensOX=9606GN=USP39PE=1SV=2	4.46271e-05	0	0	0	0	0	0	#DIV/0!	#DIV/0!
sp|Q53H82|LACB2_HUMANEndoribonucleaseLACTB2OS=HomosapiensOX=9606GN=LACTB2PE=1SV=2	0.000154565	0	0	0	0	0	0	#DIV/0!	#DIV/0!
sp|Q58FF6|H90B4_HUMANPutativeheatshockproteinHSP90-beta4OS=HomosapiensOX=9606GN=HSP90AB4PPE=5SV=1	0	0	0	0	0	0	#DIV/0!	#DIV/0!	#DIV/0!
sp|Q58FF8|H90B2_HUMANPutativeheatshockproteinHSP90-beta2OS=HomosapiensOX=9606GN=HSP90AB2PPE=1SV=2	0.000446697	0	0	0	0	0	0	#DIV/0!	#DIV/0!
sp|Q5JTZ9|SYAM_HUMANAlanine--tRNAligase,mitochondrialOS=HomosapiensOX=9606GN=AARS2PE=1SV=1	0	0	3.52403e-05	1.90708e-05	2.12208e-05	1.49099e-05	#DIV/0!	0.541165	0.702605
sp|Q5SSJ5|HP1B3_HUMANHeterochromatinprotein1-bindingprotein3OS=HomosapiensOX=9606GN=HP1BP3PE=1SV=1	2.1345e-05	0	0	0	0	0	0	#DIV/0!	#DIV/0!
sp|Q5SXH7|PKHS1_HUMANPleckstrinhomologydomain-containingfamilySmember1OS=HomosapiensOX=9606GN=PLEKHS1PE=1SV=3	0.000198571	0	0	0	0	0	0	#DIV/0!	#DIV/0!
sp|Q5T749|KPRP_HUMANKeratinocyteproline-richproteinOS=HomosapiensOX=9606GN=KPRPPE=1SV=1	0	8.2382e-05	0	0	0	0	#DIV/0!	#DIV/0!	#DIV/0!
sp|Q5T9A4|ATD3B_HUMANATPasefamilyAAAdomain-containingprotein3BOS=HomosapiensOX=9606GN=ATAD3BPE=1SV=1	3.044e-05	0	0	0	0	0	0	#DIV/0!	#DIV/0!
sp|Q5TZA2|CROCC_HUMANRootletinOS=HomosapiensOX=9606GN=CROCCPE=1SV=1	3.00055e-05	0	0	0	0	0	0	#DIV/0!	#DIV/0!
sp|Q5UIP0|RIF1_HUMANTelomere-associatedproteinRIF1OS=HomosapiensOX=9606GN=RIF1PE=1SV=2	0	0	3.52781e-06	0	1.06924e-05	0	#DIV/0!	0	0
sp|Q5VT66|MARC1_HUMANMitochondrialamidoxime-reducingcomponent1OS=HomosapiensOX=9606GN=MTARC1PE=1SV=1	0	0	6.29708e-05	0	0	0	#DIV/0!	0	#DIV/0!
sp|Q5VTL8|PR38B_HUMANPre-mRNA-splicingfactor38BOS=HomosapiensOX=9606GN=PRPF38BPE=1SV=1	1.35707e-05	0	0	0	0	3.18596e-05	0	#DIV/0!	#DIV/0!
sp|Q5VYK3|ECM29_HUMANProteasomeadapterandscaffoldproteinECM29OS=HomosapiensOX=9606GN=ECPASPE=1SV=2	8.62714e-06	0	0	0	0	0	0	#DIV/0!	#DIV/0!
sp|Q5VZF2|MBNL2_HUMANMuscleblind-likeprotein2OS=HomosapiensOX=9606GN=MBNL2PE=1SV=2	0	0	1.6451e-05	0	0	0	#DIV/0!	0	#DIV/0!
sp|Q6DD88|ATLA3_HUMANAtlastin-3OS=HomosapiensOX=9606GN=ATL3PE=1SV=1	8.1391e-05	0	0	0	0	0	0	#DIV/0!	#DIV/0!
sp|Q6NUK1|SCMC1_HUMANCalcium-bindingmitochondrialcarrierproteinSCaMC-1OS=HomosapiensOX=9606GN=SLC25A24PE=1SV=2	0	2.67877e-05	3.84309e-05	0	0	0	#DIV/0!	0	#DIV/0!
sp|Q6NUQ4|TM214_HUMANTransmembraneprotein214OS=HomosapiensOX=9606GN=TMEM214PE=1SV=2	0	0	1.98111e-05	0	0	0	#DIV/0!	0	#DIV/0!
sp|Q6NZI2|CAVN1_HUMANCaveolae-associatedprotein1OS=HomosapiensOX=9606GN=CAVIN1PE=1SV=1	0.000455217	0	0	0	0	0	0	#DIV/0!	#DIV/0!
sp|Q6P1L8|RM14_HUMAN39SribosomalproteinL14,mitochondrialOS=HomosapiensOX=9606GN=MRPL14PE=1SV=1	0.000147479	0	0.00126683	0	0	0.00267021	0	0	#DIV/0!
sp|Q6P1M0|S27A4_HUMANLong-chainfattyacidtransportprotein4OS=HomosapiensOX=9606GN=SLC27A4PE=1SV=1	0	0	2.80932e-05	1.88871e-05	1.94727e-05	1.00496e-05	#DIV/0!	0.672301	0.516087
sp|Q6P2Q9|PRP8_HUMANPre-mRNA-processing-splicingfactor8OS=HomosapiensOX=9606GN=PRPF8PE=1SV=2	6.2327e-05	2.77753e-05	0.000200503	0.000199367	0.00020598	0.000160319	0.445638	0.994334	0.778321
sp|Q6PIU2|NCEH1_HUMANNeutralcholesterolesterhydrolase1OS=HomosapiensOX=9606GN=NCEH1PE=1SV=3	0.000425919	0	0	0	0	0	0	#DIV/0!	#DIV/0!
sp|Q6UWP8|SBSN_HUMANSuprabasinOS=HomosapiensOX=9606GN=SBSNPE=1SV=2	0	0.000173947	0	0	0	8.36987e-05	#DIV/0!	#DIV/0!	#DIV/0!
sp|Q6ZVX7|FBX50_HUMANF-boxonlyprotein50OS=HomosapiensOX=9606GN=NCCRP1PE=1SV=1	0	2.07464e-05	0	0	0	0	#DIV/0!	#DIV/0!	#DIV/0!
sp|Q70UQ0|IKIP_HUMANInhibitorofnuclearfactorkappa-Bkinase-interactingproteinOS=HomosapiensOX=9606GN=IKBIPPE=1SV=1	0.000138883	0	0	0	0	0	0	#DIV/0!	#DIV/0!
sp|Q71U36|TBA1A_HUMANTubulinalpha-1AchainOS=HomosapiensOX=9606GN=TUBA1APE=1SV=1;sp|P0DPH8|TBA3D_HUMANTubulinalpha-3DchainOS=HomosapiensOX=9606GN=TUBA3DPE=1SV=1;sp|P0DPH7|TBA3C_HUMANTubulinalpha-3CchainOS=HomosapiensOX=9606GN=TUBA3CPE=1SV=1;sp|Q6PEY2|TBA3E_HUMANTubulinalpha-3EchainOS=HomosapiensOX=9606GN=TUBA3EPE=1SV=2	8.71678e-05	0.000122903	0	0	0	0	1.40996	#DIV/0!	#DIV/0!
sp|Q7KZF4|SND1_HUMANStaphylococcalnucleasedomain-containingprotein1OS=HomosapiensOX=9606GN=SND1PE=1SV=1	0.000259122	0	0	0	0	0	0	#DIV/0!	#DIV/0!
sp|Q7L014|DDX46_HUMANProbableATP-dependentRNAhelicaseDDX46OS=HomosapiensOX=9606GN=DDX46PE=1SV=2	1.84938e-05	9.7559e-06	0.000130104	1.33627e-05	0.000140589	0.000216535	0.527522	0.102708	1.5402
sp|Q7L1Q6|BZW1_HUMANBasicleucinezipperandW2domain-containingprotein1OS=HomosapiensOX=9606GN=BZW1PE=1SV=1	0.000214987	0	0	0	0	0	0	#DIV/0!	#DIV/0!
sp|Q7L2E3|DHX30_HUMANATP-dependentRNAhelicaseDHX30OS=HomosapiensOX=9606GN=DHX30PE=1SV=1	0	0	1.43158e-05	0	3.06616e-05	7.92059e-06	#DIV/0!	0	0.258323
sp|Q7L2H7|EIF3M_HUMANEukaryotictranslationinitiationfactor3subunitMOS=HomosapiensOX=9606GN=EIF3MPE=1SV=1	3.12937e-05	0	0	0	0	0	0	#DIV/0!	#DIV/0!
sp|Q7L4I2|RSRC2_HUMANArginine/serine-richcoiled-coilprotein2OS=HomosapiensOX=9606GN=RSRC2PE=1SV=1	0	0	0	0	0	0	#DIV/0!	#DIV/0!	#DIV/0!
sp|Q9H8S9|MOB1A_HUMANMOBkinaseactivator1AOS=HomosapiensOX=9606GN=MOB1APE=1SV=4;sp|Q7L9L4|MOB1B_HUMANMOBkinaseactivator1BOS=HomosapiensOX=9606GN=MOB1BPE=1SV=3	9.67118e-05	0	0	0	0	0	0	#DIV/0!	#DIV/0!
sp|Q7Z406|MYH14_HUMANMyosin-14OS=HomosapiensOX=9606GN=MYH14PE=1SV=2	5.30365e-05	3.35885e-05	0	0.000112584	0	8.4618e-05	0.633309	#DIV/0!	#DIV/0!
sp|Q7Z5H4|VN1R5_HUMANVomeronasaltype-1receptor5OS=HomosapiensOX=9606GN=VN1R5PE=2SV=2	0.000963447	0	0	0	0	0	0	#DIV/0!	#DIV/0!
sp|Q7Z7H8|RM10_HUMAN39SribosomalproteinL10,mitochondrialOS=HomosapiensOX=9606GN=MRPL10PE=1SV=3	0	0	0	0	7.54411e-05	0	#DIV/0!	#DIV/0!	0
sp|Q86U42|PABP2_HUMANPolyadenylate-bindingprotein2OS=HomosapiensOX=9606GN=PABPN1PE=1SV=3	4.47807e-05	0	4.24821e-05	0	0	0	0	0	#DIV/0!
sp|Q86V81|THOC4_HUMANTHOcomplexsubunit4OS=HomosapiensOX=9606GN=ALYREFPE=1SV=3	0	0	0.000283611	0	0	0	#DIV/0!	0	#DIV/0!
sp|Q86VP6|CAND1_HUMANCullin-associatedNEDD8-dissociatedprotein1OS=HomosapiensOX=9606GN=CAND1PE=1SV=2;sp|O75155|CAND2_HUMANCullin-associatedNEDD8-dissociatedprotein2OS=HomosapiensOX=9606GN=CAND2PE=1SV=3	0.000233708	0	0	0	0	0	0	#DIV/0!	#DIV/0!
sp|Q8IX01|SUGP2_HUMANSURPandG-patchdomain-containingprotein2OS=HomosapiensOX=9606GN=SUGP2PE=1SV=2	0	0	4.23197e-05	0	0	0	#DIV/0!	0	#DIV/0!
sp|Q8IYT4|KATL2_HUMANKataninp60ATPase-containingsubunitA-like2OS=HomosapiensOX=9606GN=KATNAL2PE=1SV=3	0.000154385	0	0	0	0	0	0	#DIV/0!	#DIV/0!
sp|Q8IZL8|PELP1_HUMANProline-,glutamicacid-andleucine-richprotein1OS=HomosapiensOX=9606GN=PELP1PE=1SV=2	4.95211e-05	0	0	0	0	0	0	#DIV/0!	#DIV/0!
sp|Q8N1F7|NUP93_HUMANNuclearporecomplexproteinNup93OS=HomosapiensOX=9606GN=NUP93PE=1SV=2	0.000175462	0	3.52754e-05	0	5.29048e-05	0	0	0	0
sp|Q8N1G4|LRC47_HUMANLeucine-richrepeat-containingprotein47OS=HomosapiensOX=9606GN=LRRC47PE=1SV=1	2.90758e-05	0	0	0	0	0	0	#DIV/0!	#DIV/0!
sp|Q8N5K1|CISD2_HUMANCDGSHiron-sulfurdomain-containingprotein2OS=HomosapiensOX=9606GN=CISD2PE=1SV=1	0	4.18909e-05	0.000945577	0	0.000803028	0.000217292	#DIV/0!	0	0.27059
sp|Q8N684|CPSF7_HUMANCleavageandpolyadenylationspecificityfactorsubunit7OS=HomosapiensOX=9606GN=CPSF7PE=1SV=1	1.25489e-05	3.99491e-05	0.000310159	0	0	0	3.18348	0	#DIV/0!
sp|Q8N8S7|ENAH_HUMANProteinenabledhomologOS=HomosapiensOX=9606GN=ENAHPE=1SV=2	5.05985e-05	0	0	0	0	0	0	#DIV/0!	#DIV/0!
sp|Q8NBM4|UBAC2_HUMANUbiquitin-associateddomain-containingprotein2OS=HomosapiensOX=9606GN=UBAC2PE=1SV=1	0	0	5.4817e-05	0	0	0	#DIV/0!	0	#DIV/0!
sp|Q8NBS9|TXND5_HUMANThioredoxindomain-containingprotein5OS=HomosapiensOX=9606GN=TXNDC5PE=1SV=2	0.000155922	0	0	0	0	0	0	#DIV/0!	#DIV/0!
sp|Q8NC51|PAIRB_HUMANPlasminogenactivatorinhibitor1RNA-bindingproteinOS=HomosapiensOX=9606GN=SERBP1PE=1SV=2	6.76999e-06	0	0	0	0	0	0	#DIV/0!	#DIV/0!
sp|Q8NE71|ABCF1_HUMANATP-bindingcassettesub-familyFmember1OS=HomosapiensOX=9606GN=ABCF1PE=1SV=2	5.34079e-05	0	0	0	0	0	0	#DIV/0!	#DIV/0!
sp|Q8TB61|S35B2_HUMANAdenosine3'-phospho5'-phosphosulfatetransporter1OS=HomosapiensOX=9606GN=SLC35B2PE=1SV=1	2.39223e-05	0	8.65473e-05	0	0	0	0	0	#DIV/0!
sp|Q8TBX8|PI42C_HUMANPhosphatidylinositol5-phosphate4-kinasetype-2gammaOS=HomosapiensOX=9606GN=PIP4K2CPE=1SV=3	1.6976e-05	0	0	0	0	0	0	#DIV/0!	#DIV/0!
sp|Q8TCT9|HM13_HUMANMinorhistocompatibilityantigenH13OS=HomosapiensOX=9606GN=HM13PE=1SV=1	0.000144765	0	0	0	0	0	0	#DIV/0!	#DIV/0!
sp|Q8TEM1|PO210_HUMANNuclearporemembraneglycoprotein210OS=HomosapiensOX=9606GN=NUP210PE=1SV=3	0	0	2.22686e-05	1.68394e-05	9.17888e-06	9.72548e-06	#DIV/0!	0.756195	1.05955
sp|Q8TEQ6|GEMI5_HUMANGem-associatedprotein5OS=HomosapiensOX=9606GN=GEMIN5PE=1SV=3	0	0	1.33984e-05	0	0	0	#DIV/0!	0	#DIV/0!
sp|Q8WUK0|PTPM1_HUMANPhosphatidylglycerophosphataseandprotein-tyrosinephosphatase1OS=HomosapiensOX=9606GN=PTPMT1PE=1SV=1	0	1.08926e-05	0.000149897	0.000173051	8.54467e-05	3.75498e-05	#DIV/0!	1.15446	0.439453
sp|Q8WUM4|PDC6I_HUMANProgrammedcelldeath6-interactingproteinOS=HomosapiensOX=9606GN=PDCD6IPPE=1SV=1	7.98467e-05	0	0	0	0	0	0	#DIV/0!	#DIV/0!
sp|Q8WVM0|TFB1M_HUMANDimethyladenosinetransferase1,mitochondrialOS=HomosapiensOX=9606GN=TFB1MPE=1SV=1	0	0	5.86408e-05	0	0	0	#DIV/0!	0	#DIV/0!
sp|Q8WVX9|FACR1_HUMANFattyacyl-CoAreductase1OS=HomosapiensOX=9606GN=FAR1PE=1SV=1	0	0	5.64759e-05	0	0	0	#DIV/0!	0	#DIV/0!
sp|Q8WWY3|PRP31_HUMANU4/U6smallnuclearribonucleoproteinPrp31OS=HomosapiensOX=9606GN=PRPF31PE=1SV=2	0	0	0	0	0	0	#DIV/0!	#DIV/0!	#DIV/0!
sp|Q8WXA9|SREK1_HUMANSplicingregulatoryglutamine/lysine-richprotein1OS=HomosapiensOX=9606GN=SREK1PE=1SV=1	0	0	0	0	0	0.000165952	#DIV/0!	#DIV/0!	#DIV/0!
sp|Q8WYA6|CTBL1_HUMANBeta-catenin-likeprotein1OS=HomosapiensOX=9606GN=CTNNBL1PE=1SV=1	1.10456e-05	0	0	0	0	0	0	#DIV/0!	#DIV/0!
sp|Q92499|DDX1_HUMANATP-dependentRNAhelicaseDDX1OS=HomosapiensOX=9606GN=DDX1PE=1SV=2	5.15375e-05	0	6.54388e-05	1.87813e-05	0	1.6949e-05	0	0.287006	#DIV/0!
sp|Q92598|HS105_HUMANHeatshockprotein105kDaOS=HomosapiensOX=9606GN=HSPH1PE=1SV=1;sp|O95757|HS74L_HUMANHeatshock70kDaprotein4LOS=HomosapiensOX=9606GN=HSPA4LPE=1SV=3	0.000282606	8.5322e-06	0	0	0	0	0.0301912	#DIV/0!	#DIV/0!
sp|Q92616|GCN1_HUMANeIF-2-alphakinaseactivatorGCN1OS=HomosapiensOX=9606GN=GCN1PE=1SV=6	1.48487e-05	0	0	0	0	0	0	#DIV/0!	#DIV/0!
sp|Q92620|PRP16_HUMANPre-mRNA-splicingfactorATP-dependentRNAhelicasePRP16OS=HomosapiensOX=9606GN=DHX38PE=1SV=2	0	0	4.66226e-05	0	1.30197e-05	7.08261e-06	#DIV/0!	0	0.54399
sp|Q92621|NU205_HUMANNuclearporecomplexproteinNup205OS=HomosapiensOX=9606GN=NUP205PE=1SV=3	1.58876e-05	0	4.38379e-05	0	1.55338e-05	0	0	0	0
sp|Q92688|AN32B_HUMANAcidicleucine-richnuclearphosphoprotein32familymemberBOS=HomosapiensOX=9606GN=ANP32BPE=1SV=1	0.000484506	0	0	0	0	0	0	#DIV/0!	#DIV/0!
sp|Q92841|DDX17_HUMANProbableATP-dependentRNAhelicaseDDX17OS=HomosapiensOX=9606GN=DDX17PE=1SV=2	0.000222508	0	0.000123595	0	0	0	0	0	#DIV/0!
sp|Q92896|GSLG1_HUMANGolgiapparatusprotein1OS=HomosapiensOX=9606GN=GLG1PE=1SV=2	8.85592e-06	0	0	0	0	0	0	#DIV/0!	#DIV/0!
sp|Q92900|RENT1_HUMANRegulatorofnonsensetranscripts1OS=HomosapiensOX=9606GN=UPF1PE=1SV=2	2.27749e-05	0	0	0	0	0	0	#DIV/0!	#DIV/0!
sp|Q92930|RAB8B_HUMANRas-relatedproteinRab-8BOS=HomosapiensOX=9606GN=RAB8BPE=1SV=2;sp|P59190|RAB15_HUMANRas-relatedproteinRab-15OS=HomosapiensOX=9606GN=RAB15PE=1SV=1	3.38128e-05	0	0	0	0	0	0	#DIV/0!	#DIV/0!
sp|Q92945|FUBP2_HUMANFarupstreamelement-bindingprotein2OS=HomosapiensOX=9606GN=KHSRPPE=1SV=4	0.000385754	0	1.4816e-05	0	0	0	0	0	#DIV/0!
sp|Q92973|TNPO1_HUMANTransportin-1OS=HomosapiensOX=9606GN=TNPO1PE=1SV=2;sp|O14787|TNPO2_HUMANTransportin-2OS=HomosapiensOX=9606GN=TNPO2PE=1SV=3	0.000117516	0	0	0	0	0	0	#DIV/0!	#DIV/0!
sp|Q969G5|CAVN3_HUMANCaveolae-associatedprotein3OS=HomosapiensOX=9606GN=CAVIN3PE=1SV=3	0	0	8.26503e-05	5.53894e-05	0.000162829	0	#DIV/0!	0.670166	0
sp|Q969X5|ERGI1_HUMANEndoplasmicreticulum-Golgiintermediatecompartmentprotein1OS=HomosapiensOX=9606GN=ERGIC1PE=1SV=1	0	0	0.000208922	0	0	0	#DIV/0!	0	#DIV/0!
sp|Q969Z0|FAKD4_HUMANFASTkinasedomain-containingprotein4OS=HomosapiensOX=9606GN=TBRG4PE=1SV=1	2.02908e-05	0	0.000181587	0	0	0	0	0	#DIV/0!
sp|Q96AE4|FUBP1_HUMANFarupstreamelement-bindingprotein1OS=HomosapiensOX=9606GN=FUBP1PE=1SV=3	0.000311409	0	0.000235792	0	0	0	0	0	#DIV/0!
sp|Q96AG4|LRC59_HUMANLeucine-richrepeat-containingprotein59OS=HomosapiensOX=9606GN=LRRC59PE=1SV=1	0.000878592	0.00129409	0.00655254	0.00539377	0.0086422	0.00372811	1.47291	0.823156	0.431384
sp|Q96AY3|FKB10_HUMANPeptidyl-prolylcis-transisomeraseFKBP10OS=HomosapiensOX=9606GN=FKBP10PE=1SV=1	3.19945e-05	0	0	0	0	0	0	#DIV/0!	#DIV/0!
sp|Q96BW9|TAM41_HUMANPhosphatidatecytidylyltransferase,mitochondrialOS=HomosapiensOX=9606GN=TAMM41PE=1SV=2	0	0	2.28669e-05	0	0	0	#DIV/0!	0	#DIV/0!
sp|Q96CW1|AP2M1_HUMANAP-2complexsubunitmuOS=HomosapiensOX=9606GN=AP2M1PE=1SV=2	0.000109611	0	6.20588e-05	0	0	0	0	0	#DIV/0!
sp|Q96DI7|SNR40_HUMANU5smallnuclearribonucleoprotein40kDaproteinOS=HomosapiensOX=9606GN=SNRNP40PE=1SV=1	0	0	3.4745e-05	0	4.70781e-05	0	#DIV/0!	0	0
sp|Q96EP5|DAZP1_HUMANDAZ-associatedprotein1OS=HomosapiensOX=9606GN=DAZAP1PE=1SV=1	0	0	0	0	0	0	#DIV/0!	#DIV/0!	#DIV/0!
sp|Q96FW1|OTUB1_HUMANUbiquitinthioesteraseOTUB1OS=HomosapiensOX=9606GN=OTUB1PE=1SV=2	6.47352e-05	0	0	0	0	0	0	#DIV/0!	#DIV/0!
sp|Q96G23|CERS2_HUMANCeramidesynthase2OS=HomosapiensOX=9606GN=CERS2PE=1SV=1	0	0	7.9089e-05	0	0	0	#DIV/0!	0	#DIV/0!
sp|Q96HE7|ERO1A_HUMANERO1-likeproteinalphaOS=HomosapiensOX=9606GN=ERO1APE=1SV=2	0.000100229	0	0	0	0	0	0	#DIV/0!	#DIV/0!
sp|Q96I24|FUBP3_HUMANFarupstreamelement-bindingprotein3OS=HomosapiensOX=9606GN=FUBP3PE=1SV=2	3.79309e-05	0	0.000256446	0	0	0	0	0	#DIV/0!
sp|Q96I99|SUCB2_HUMANSuccinate--CoAligase[GDP-forming]subunitbeta,mitochondrialOS=HomosapiensOX=9606GN=SUCLG2PE=1SV=2	0	0	0	0	0	0	#DIV/0!	#DIV/0!	#DIV/0!
sp|Q96IX5|ATPMD_HUMANATPsynthasemembranesubunitDAPIT,mitochondrialOS=HomosapiensOX=9606GN=ATP5MDPE=1SV=1	0	0	0.000399301	0	0	0	#DIV/0!	0	#DIV/0!
sp|Q96JB3|HIC2_HUMANHypermethylatedincancer2proteinOS=HomosapiensOX=9606GN=HIC2PE=1SV=2	0	0	5.38346e-05	4.32343e-05	0	2.51582e-05	#DIV/0!	0.803096	#DIV/0!
sp|Q96KA5|CLP1L_HUMANCleftlipandpalatetransmembraneprotein1-likeproteinOS=HomosapiensOX=9606GN=CLPTM1LPE=1SV=1	0	0	9.44765e-05	5.8167e-05	0.000113795	0	#DIV/0!	0.615678	0
sp|Q96KP4|CNDP2_HUMANCytosolicnon-specificdipeptidaseOS=HomosapiensOX=9606GN=CNDP2PE=1SV=2	5.49615e-05	0	0	0	0	0	0	#DIV/0!	#DIV/0!
sp|Q96MR6|CFA57_HUMANCilia-andflagella-associatedprotein57OS=HomosapiensOX=9606GN=CFAP57PE=2SV=3	0.000686142	0	0	0	0	0	0	#DIV/0!	#DIV/0!
sp|Q96P70|IPO9_HUMANImportin-9OS=HomosapiensOX=9606GN=IPO9PE=1SV=3	0.000106145	0	0	0	0	0	0	#DIV/0!	#DIV/0!
sp|Q96PK6|RBM14_HUMANRNA-bindingprotein14OS=HomosapiensOX=9606GN=RBM14PE=1SV=2	9.67886e-05	0	7.90917e-05	0	0	1.99882e-05	0	0	#DIV/0!
sp|Q96QK1|VPS35_HUMANVacuolarproteinsorting-associatedprotein35OS=HomosapiensOX=9606GN=VPS35PE=1SV=2	0.000293857	0	0	0	0	0	0	#DIV/0!	#DIV/0!
sp|Q96RP9|EFGM_HUMANElongationfactorG,mitochondrialOS=HomosapiensOX=9606GN=GFM1PE=1SV=2	2.34288e-05	0	0	0	0	0	0	#DIV/0!	#DIV/0!
sp|Q96TA1|NIBA2_HUMANProteinNiban2OS=HomosapiensOX=9606GN=NIBAN2PE=1SV=3	0.000103737	0	0	0	0	0	0	#DIV/0!	#DIV/0!
sp|Q99426|TBCB_HUMANTubulin-foldingcofactorBOS=HomosapiensOX=9606GN=TBCBPE=1SV=2	0.000194337	0	0	0	0	0	0	#DIV/0!	#DIV/0!
sp|Q99439|CNN2_HUMANCalponin-2OS=HomosapiensOX=9606GN=CNN2PE=1SV=4	0.000341765	0	0	0	0	0	0	#DIV/0!	#DIV/0!
sp|Q99459|CDC5L_HUMANCelldivisioncycle5-likeproteinOS=HomosapiensOX=9606GN=CDC5LPE=1SV=2	0	0	7.56791e-05	5.04427e-05	8.15603e-05	4.00131e-05	#DIV/0!	0.666534	0.490595
sp|Q99460|PSMD1_HUMAN26Sproteasomenon-ATPaseregulatorysubunit1OS=HomosapiensOX=9606GN=PSMD1PE=1SV=2	8.22626e-05	0	0	0	0	0	0	#DIV/0!	#DIV/0!
sp|Q99536|VAT1_HUMANSynapticvesiclemembraneproteinVAT-1homologOS=HomosapiensOX=9606GN=VAT1PE=1SV=2	0.000107775	0	0	0	0	0	0	#DIV/0!	#DIV/0!
sp|Q99623|PHB2_HUMANProhibitin-2OS=HomosapiensOX=9606GN=PHB2PE=1SV=2	5.35223e-05	0	0	0	0	0	0	#DIV/0!	#DIV/0!
sp|Q99714|HCD2_HUMAN3-hydroxyacyl-CoAdehydrogenasetype-2OS=HomosapiensOX=9606GN=HSD17B10PE=1SV=3	9.49788e-05	0	0	0	0	0	0	#DIV/0!	#DIV/0!
sp|Q99729|ROAA_HUMANHeterogeneousnuclearribonucleoproteinA/BOS=HomosapiensOX=9606GN=HNRNPABPE=1SV=2	0.000339272	0	0.00069325	0	0	0	0	0	#DIV/0!
sp|Q99798|ACON_HUMANAconitatehydratase,mitochondrialOS=HomosapiensOX=9606GN=ACO2PE=1SV=2	2.70842e-05	0	0	0	0	0	0	#DIV/0!	#DIV/0!
sp|Q99829|CPNE1_HUMANCopine-1OS=HomosapiensOX=9606GN=CPNE1PE=1SV=1	0.000349678	0	0	0	0	0	0	#DIV/0!	#DIV/0!
sp|Q99832|TCPH_HUMANT-complexprotein1subunitetaOS=HomosapiensOX=9606GN=CCT7PE=1SV=2	0.00102611	0	1.39765e-05	0	1.66651e-05	0	0	0	0
sp|Q99873|ANM1_HUMANProteinarginineN-methyltransferase1OS=HomosapiensOX=9606GN=PRMT1PE=1SV=3;sp|Q9NR22|ANM8_HUMANProteinarginineN-methyltransferase8OS=HomosapiensOX=9606GN=PRMT8PE=1SV=2	0.000869885	0	0	0	0	0	0	#DIV/0!	#DIV/0!
sp|Q9BPX3|CND3_HUMANCondensincomplexsubunit3OS=HomosapiensOX=9606GN=NCAPGPE=1SV=1	2.36841e-05	0	0	0	0	0	0	#DIV/0!	#DIV/0!
sp|Q9BQE3|TBA1C_HUMANTubulinalpha-1CchainOS=HomosapiensOX=9606GN=TUBA1CPE=1SV=1	0.00050222	0	0	0	0	0	0	#DIV/0!	#DIV/0!
sp|Q9BR76|COR1B_HUMANCoronin-1BOS=HomosapiensOX=9606GN=CORO1BPE=1SV=1	0.000140872	0	0	0	0	0	0	#DIV/0!	#DIV/0!
sp|Q9BSJ8|ESYT1_HUMANExtendedsynaptotagmin-1OS=HomosapiensOX=9606GN=ESYT1PE=1SV=1	6.52098e-05	0	6.98743e-06	0	0	0	0	0	#DIV/0!
sp|Q9BUF5|TBB6_HUMANTubulinbeta-6chainOS=HomosapiensOX=9606GN=TUBB6PE=1SV=1	0.000329148	0	0	0	0	0	0	#DIV/0!	#DIV/0!
sp|Q9BUJ2|HNRL1_HUMANHeterogeneousnuclearribonucleoproteinU-likeprotein1OS=HomosapiensOX=9606GN=HNRNPUL1PE=1SV=2	8.67836e-05	0	0	0	0	0	0	#DIV/0!	#DIV/0!
sp|Q9BUQ8|DDX23_HUMANProbableATP-dependentRNAhelicaseDDX23OS=HomosapiensOX=9606GN=DDX23PE=1SV=3	0	1.97184e-05	9.93991e-05	5.77121e-05	0.000204658	0.000111106	#DIV/0!	0.58061	0.542883
sp|Q9BVK6|TMED9_HUMANTransmembraneemp24domain-containingprotein9OS=HomosapiensOX=9606GN=TMED9PE=1SV=2	0.000323992	0	0	0	0	0	0	#DIV/0!	#DIV/0!
sp|Q9BW92|SYTM_HUMANThreonine--tRNAligase,mitochondrialOS=HomosapiensOX=9606GN=TARS2PE=1SV=1	0	0	2.03407e-05	0	0	0	#DIV/0!	0	#DIV/0!
sp|Q9BWD1|THIC_HUMANAcetyl-CoAacetyltransferase,cytosolicOS=HomosapiensOX=9606GN=ACAT2PE=1SV=2	0.000100587	0	0	0	0	0	0	#DIV/0!	#DIV/0!
sp|Q9BWM7|SFXN3_HUMANSideroflexin-3OS=HomosapiensOX=9606GN=SFXN3PE=1SV=3	0	6.74542e-05	0.000957159	0.000421463	0.000849467	0.000145697	#DIV/0!	0.440327	0.171516
sp|Q9BX79|STRA6_HUMANReceptorforretinoluptakeSTRA6OS=HomosapiensOX=9606GN=STRA6PE=1SV=1	0	0	1.62995e-05	0	6.76831e-05	0	#DIV/0!	0	0
sp|Q9BXW9|FACD2_HUMANFanconianemiagroupD2proteinOS=HomosapiensOX=9606GN=FANCD2PE=1SV=2	0	0	3.55894e-06	0	0	0	#DIV/0!	0	#DIV/0!
sp|Q9BY77|PDIP3_HUMANPolymerasedelta-interactingprotein3OS=HomosapiensOX=9606GN=POLDIP3PE=1SV=2	4.00326e-05	0	0.000168508	0	0.0001979	7.43949e-05	0	0	0.375921
sp|Q9GZT3|SLIRP_HUMANSRAstem-loop-interactingRNA-bindingprotein,mitochondrialOS=HomosapiensOX=9606GN=SLIRPPE=1SV=1	0	0	0.000232209	0	0	0.00018319	#DIV/0!	0	#DIV/0!
sp|Q9H0D6|XRN2_HUMAN5'-3'exoribonuclease2OS=HomosapiensOX=9606GN=XRN2PE=1SV=1	0.000102585	0	0	0	0	0	0	#DIV/0!	#DIV/0!
sp|Q9H0U3|MAGT1_HUMANMagnesiumtransporterprotein1OS=HomosapiensOX=9606GN=MAGT1PE=1SV=1	0	0	0	0	0	0	#DIV/0!	#DIV/0!	#DIV/0!
sp|Q9H1K4|GHC2_HUMANMitochondrialglutamatecarrier2OS=HomosapiensOX=9606GN=SLC25A18PE=1SV=1;sp|Q9H936|GHC1_HUMANMitochondrialglutamatecarrier1OS=HomosapiensOX=9606GN=SLC25A22PE=1SV=1	0	0	4.67822e-05	0	0	0	#DIV/0!	0	#DIV/0!
sp|Q9H2W6|RM46_HUMAN39SribosomalproteinL46,mitochondrialOS=HomosapiensOX=9606GN=MRPL46PE=1SV=1	0	0	8.62063e-05	0	0.000125217	3.04759e-05	#DIV/0!	0	0.243385
sp|Q9H307|PININ_HUMANPininOS=HomosapiensOX=9606GN=PNNPE=1SV=5	7.33e-06	0	0	0	0	0	0	#DIV/0!	#DIV/0!
sp|Q9H4A4|AMPB_HUMANAminopeptidaseBOS=HomosapiensOX=9606GN=RNPEPPE=1SV=2	2.74718e-05	0	0	0	0	0	0	#DIV/0!	#DIV/0!
sp|Q9H4G0|E41L1_HUMANBand4.1-likeprotein1OS=HomosapiensOX=9606GN=EPB41L1PE=1SV=2	0	0	5.3131e-05	2.84596e-05	0	0	#DIV/0!	0.535649	#DIV/0!
sp|Q9H6F5|CCD86_HUMANCoiled-coildomain-containingprotein86OS=HomosapiensOX=9606GN=CCDC86PE=1SV=1	0	7.64127e-05	0.000204684	0.000191721	0.00036108	0.000281753	#DIV/0!	0.936669	0.780307
sp|Q9H7H0|MET17_HUMANMethyltransferase-likeprotein17,mitochondrialOS=HomosapiensOX=9606GN=METTL17PE=1SV=1	0	0	0	0	5.28008e-05	5.28196e-05	#DIV/0!	#DIV/0!	1.00036
sp|Q9H9B4|SFXN1_HUMANSideroflexin-1OS=HomosapiensOX=9606GN=SFXN1PE=1SV=4	8.5947e-05	0.000404806	0.00259263	0.00149384	0.00140302	0.00102141	4.70995	0.576186	0.728009
sp|Q9HB71|CYBP_HUMANCalcyclin-bindingproteinOS=HomosapiensOX=9606GN=CACYBPPE=1SV=2	0.000712939	0	0	0	0	0	0	#DIV/0!	#DIV/0!
sp|Q9HC38|GLOD4_HUMANGlyoxalasedomain-containingprotein4OS=HomosapiensOX=9606GN=GLOD4PE=1SV=1	3.00422e-05	0	0	0	0	0	0	#DIV/0!	#DIV/0!
sp|Q9HDC9|APMAP_HUMANAdipocyteplasmamembrane-associatedproteinOS=HomosapiensOX=9606GN=APMAPPE=1SV=2	0.000399046	0	0	0	0	0	0	#DIV/0!	#DIV/0!
sp|Q9NP56|PDE7B_HUMANcAMP-specific3',5'-cyclicphosphodiesterase7BOS=HomosapiensOX=9606GN=PDE7BPE=1SV=1	0	0	0	0	5.73011e-05	0	#DIV/0!	#DIV/0!	0
sp|Q9NP79|VTA1_HUMANVacuolarproteinsorting-associatedproteinVTA1homologOS=HomosapiensOX=9606GN=VTA1PE=1SV=1	2.88232e-05	0	0	0	0	0	0	#DIV/0!	#DIV/0!
sp|Q9NPH2|INO1_HUMANInositol-3-phosphatesynthase1OS=HomosapiensOX=9606GN=ISYNA1PE=1SV=1	6.3441e-05	0	0	0	0	0	0	#DIV/0!	#DIV/0!
sp|Q9NQ29|LUC7L_HUMANPutativeRNA-bindingproteinLuc7-like1OS=HomosapiensOX=9606GN=LUC7LPE=1SV=1	0	0	0.00014236	0	0	0	#DIV/0!	0	#DIV/0!
sp|Q9NQC3|RTN4_HUMANReticulon-4OS=HomosapiensOX=9606GN=RTN4PE=1SV=2	0.000223396	0	0	0	0	0	0	#DIV/0!	#DIV/0!
sp|Q9NR12|PDLI7_HUMANPDZandLIMdomainprotein7OS=HomosapiensOX=9606GN=PDLIM7PE=1SV=1	6.73405e-05	0	0	0	0	0	0	#DIV/0!	#DIV/0!
sp|Q9NR30|DDX21_HUMANNucleolarRNAhelicase2OS=HomosapiensOX=9606GN=DDX21PE=1SV=5	0.000170349	0	0	0	0	0	0	#DIV/0!	#DIV/0!
sp|Q9NR45|SIAS_HUMANSialicacidsynthaseOS=HomosapiensOX=9606GN=NANSPE=1SV=2	0.000170793	0	0	0	0	0	0	#DIV/0!	#DIV/0!
sp|Q9NSD9|SYFB_HUMANPhenylalanine--tRNAligasebetasubunitOS=HomosapiensOX=9606GN=FARSBPE=1SV=3	1.89309e-05	0	0	0	0	0	0	#DIV/0!	#DIV/0!
sp|Q9NT62|ATG3_HUMANUbiquitin-like-conjugatingenzymeATG3OS=HomosapiensOX=9606GN=ATG3PE=1SV=1	2.66207e-05	0	0	0	0	0	0	#DIV/0!	#DIV/0!
sp|Q9NTK5|OLA1_HUMANObg-likeATPase1OS=HomosapiensOX=9606GN=OLA1PE=1SV=2	0.000444205	0	0	0	0	0	0	#DIV/0!	#DIV/0!
sp|Q9NUQ8|ABCF3_HUMANATP-bindingcassettesub-familyFmember3OS=HomosapiensOX=9606GN=ABCF3PE=1SV=2	6.83965e-06	0	0	0	0	0	0	#DIV/0!	#DIV/0!
sp|Q9NUQ9|CYRIB_HUMANCYFIP-relatedRac1interactorBOS=HomosapiensOX=9606GN=CYRIBPE=1SV=1	4.17408e-05	0	0	0	0	0	0	#DIV/0!	#DIV/0!
sp|Q9NUU7|DD19A_HUMANATP-dependentRNAhelicaseDDX19AOS=HomosapiensOX=9606GN=DDX19APE=1SV=1;sp|Q9UMR2|DD19B_HUMANATP-dependentRNAhelicaseDDX19BOS=HomosapiensOX=9606GN=DDX19BPE=1SV=1	6.57152e-05	0	0	0	0	0	0	#DIV/0!	#DIV/0!
sp|Q9NVH1|DJC11_HUMANDnaJhomologsubfamilyCmember11OS=HomosapiensOX=9606GN=DNAJC11PE=1SV=2	0	0	0	0	0	0	#DIV/0!	#DIV/0!	#DIV/0!
sp|Q9NVI7|ATD3A_HUMANATPasefamilyAAAdomain-containingprotein3AOS=HomosapiensOX=9606GN=ATAD3APE=1SV=2;sp|Q5T2N8|ATD3C_HUMANATPasefamilyAAAdomain-containingprotein3COS=HomosapiensOX=9606GN=ATAD3CPE=2SV=2	3.11067e-05	3.92123e-05	0.000460597	0.000420129	0.000599498	0.000461488	1.26057	0.912141	0.76979
sp|Q9NWB6|ARGL1_HUMANArginineandglutamate-richprotein1OS=HomosapiensOX=9606GN=ARGLU1PE=1SV=1	4.60365e-05	6.39564e-05	0.00065926	0.000174831	0.000794067	0.000360577	1.38926	0.265194	0.45409
sp|Q9NX20|RM16_HUMAN39SribosomalproteinL16,mitochondrialOS=HomosapiensOX=9606GN=MRPL16PE=1SV=1	6.12863e-05	0.000284892	0.00185208	0.00147521	0.0025237	0.000665031	4.64854	0.796517	0.263515
sp|Q9NYF8|BCLF1_HUMANBcl-2-associatedtranscriptionfactor1OS=HomosapiensOX=9606GN=BCLAF1PE=1SV=2	7.44465e-06	0	3.02744e-05	0	2.7345e-05	9.92725e-06	0	0	0.363037
sp|Q9NYU2|UGGG1_HUMANUDP-glucose:glycoproteinglucosyltransferase1OS=HomosapiensOX=9606GN=UGGT1PE=1SV=3	8.39913e-06	0	0	0	0	0	0	#DIV/0!	#DIV/0!
sp|Q9NZ01|TECR_HUMANVery-long-chainenoyl-CoAreductaseOS=HomosapiensOX=9606GN=TECRPE=1SV=1	0.000261222	0	0.000118681	0	0	0.000175457	0	0	#DIV/0!
sp|Q9NZB2|F120A_HUMANConstitutivecoactivatorofPPAR-gamma-likeprotein1OS=HomosapiensOX=9606GN=FAM120APE=1SV=2	1.50254e-05	0	0	0	0	0	0	#DIV/0!	#DIV/0!
sp|Q9NZI8|IF2B1_HUMANInsulin-likegrowthfactor2mRNA-bindingprotein1OS=HomosapiensOX=9606GN=IGF2BP1PE=1SV=2	5.12233e-05	0	0	0	0	0	0	#DIV/0!	#DIV/0!
sp|Q9NZL4|HPBP1_HUMANHsp70-bindingprotein1OS=HomosapiensOX=9606GN=HSPBP1PE=1SV=2	4.50454e-05	0	0	0	0	0	0	#DIV/0!	#DIV/0!
sp|Q9NZM1|MYOF_HUMANMyoferlinOS=HomosapiensOX=9606GN=MYOFPE=1SV=1	4.0019e-05	0	0	0	0	0	0	#DIV/0!	#DIV/0!
sp|Q9NZN4|EHD2_HUMANEHdomain-containingprotein2OS=HomosapiensOX=9606GN=EHD2PE=1SV=2;sp|Q9H4M9|EHD1_HUMANEHdomain-containingprotein1OS=HomosapiensOX=9606GN=EHD1PE=1SV=2;sp|Q9NZN3|EHD3_HUMANEHdomain-containingprotein3OS=HomosapiensOX=9606GN=EHD3PE=1SV=2	9.42617e-05	0	0	0	0	0	0	#DIV/0!	#DIV/0!
sp|Q9NZT1|CALL5_HUMANCalmodulin-likeprotein5OS=HomosapiensOX=9606GN=CALML5PE=1SV=2	0	0.000473271	0	0	0	0	#DIV/0!	#DIV/0!	#DIV/0!
sp|Q9P0L0|VAPA_HUMANVesicle-associatedmembraneprotein-associatedproteinAOS=HomosapiensOX=9606GN=VAPAPE=1SV=3	6.19701e-05	0	0	0	0	0	0	#DIV/0!	#DIV/0!
sp|Q9P258|RCC2_HUMANProteinRCC2OS=HomosapiensOX=9606GN=RCC2PE=1SV=2	2.39001e-05	0	0	0	0	0	0	#DIV/0!	#DIV/0!
sp|Q9P2E9|RRBP1_HUMANRibosome-bindingprotein1OS=HomosapiensOX=9606GN=RRBP1PE=1SV=5	0.000117866	0	0	0	0	0	0	#DIV/0!	#DIV/0!
sp|Q9P2J5|SYLC_HUMANLeucine--tRNAligase,cytoplasmicOS=HomosapiensOX=9606GN=LARS1PE=1SV=2	1.9998e-05	0	0	0	0	0	0	#DIV/0!	#DIV/0!
sp|Q9UBB4|ATX10_HUMANAtaxin-10OS=HomosapiensOX=9606GN=ATXN10PE=1SV=1	6.73644e-05	0	0	0	0	0	0	#DIV/0!	#DIV/0!
sp|Q9UBM7|DHCR7_HUMAN7-dehydrocholesterolreductaseOS=HomosapiensOX=9606GN=DHCR7PE=1SV=1	0	0	0.000180431	0.000627035	0.000145372	0	#DIV/0!	3.4752	0
sp|Q9UBR2|CATZ_HUMANCathepsinZOS=HomosapiensOX=9606GN=CTSZPE=1SV=1	0.000166525	0	0	0	0	0	0	#DIV/0!	#DIV/0!
sp|Q9UBU9|NXF1_HUMANNuclearRNAexportfactor1OS=HomosapiensOX=9606GN=NXF1PE=1SV=1	6.5401e-05	0	0	0	0	0	0	#DIV/0!	#DIV/0!
sp|Q9UBX3|DIC_HUMANMitochondrialdicarboxylatecarrierOS=HomosapiensOX=9606GN=SLC25A10PE=1SV=2	0	0	0.000335678	0.000126673	0.000183483	0.000170646	#DIV/0!	0.377365	0.930032
sp|Q9UDY8|MALT1_HUMANMucosa-associatedlymphoidtissuelymphomatranslocationprotein1OS=HomosapiensOX=9606GN=MALT1PE=1SV=1	6.30961e-05	0	0	0	0	0	0	#DIV/0!	#DIV/0!
sp|Q9UH62|ARMX3_HUMANArmadillorepeat-containingX-linkedprotein3OS=HomosapiensOX=9606GN=ARMCX3PE=1SV=1	0	0	3.09563e-05	0	0	0	#DIV/0!	0	#DIV/0!
sp|Q9UHB6|LIMA1_HUMANLIMdomainandactin-bindingprotein1OS=HomosapiensOX=9606GN=LIMA1PE=1SV=1;sp|Q9BT23|LIMD2_HUMANLIMdomain-containingprotein2OS=HomosapiensOX=9606GN=LIMD2PE=1SV=1	0.000304741	9.64153e-05	0.000427527	6.23448e-05	0.000862686	0.000446709	0.316384	0.145827	0.517812
sp|Q9UHX1|PUF60_HUMANPoly(U)-binding-splicingfactorPUF60OS=HomosapiensOX=9606GN=PUF60PE=1SV=1	0.000366086	5.64662e-05	0.00045559	0.000309119	0.000665097	0.000503069	0.154243	0.678502	0.756384
sp|Q9UJS0|CMC2_HUMANCalcium-bindingmitochondrialcarrierproteinAralar2OS=HomosapiensOX=9606GN=SLC25A13PE=1SV=2	4.29436e-05	0	0.000439948	0.00010794	0.000356927	0.000139538	0	0.245346	0.390943
sp|Q9UKF6|CPSF3_HUMANCleavageandpolyadenylationspecificityfactorsubunit3OS=HomosapiensOX=9606GN=CPSF3PE=1SV=1	1.07844e-05	0	0	0	0	0	0	#DIV/0!	#DIV/0!
sp|Q9UKM9|RALY_HUMANRNA-bindingproteinRalyOS=HomosapiensOX=9606GN=RALYPE=1SV=1	0	0	0.000373917	0	0.00024877	2.5995e-05	#DIV/0!	0	0.104494
sp|Q9UKV3|ACINU_HUMANApoptoticchromatincondensationinducerinthenucleusOS=HomosapiensOX=9606GN=ACIN1PE=1SV=2	0	0	1.68865e-05	0	0	0	#DIV/0!	0	#DIV/0!
sp|Q9UL25|RAB21_HUMANRas-relatedproteinRab-21OS=HomosapiensOX=9606GN=RAB21PE=1SV=3	0.000127017	1.75626e-05	3.09672e-05	7.77029e-05	0.000105131	2.75884e-05	0.13827	2.5092	0.262419
sp|Q9ULV4|COR1C_HUMANCoronin-1COS=HomosapiensOX=9606GN=CORO1CPE=1SV=1	0.000541471	0	0	0	0	0	0	#DIV/0!	#DIV/0!
sp|Q9UM00|TMCO1_HUMANCalciumload-activatedcalciumchannelOS=HomosapiensOX=9606GN=TMCO1PE=1SV=2	0	5.89974e-05	0.000166524	0.000160836	0.000231908	7.58681e-05	#DIV/0!	0.965846	0.327148
sp|Q9UMS4|PRP19_HUMANPre-mRNA-processingfactor19OS=HomosapiensOX=9606GN=PRPF19PE=1SV=1	0.000120657	0	0	0	0	0	0	#DIV/0!	#DIV/0!
sp|Q9UNF0|PACN2_HUMANProteinkinaseCandcaseinkinasesubstrateinneuronsprotein2OS=HomosapiensOX=9606GN=PACSIN2PE=1SV=2	8.68263e-05	0	0	0	0	0	0	#DIV/0!	#DIV/0!
sp|Q9UNM6|PSD13_HUMAN26Sproteasomenon-ATPaseregulatorysubunit13OS=HomosapiensOX=9606GN=PSMD13PE=1SV=2	0.000182445	0	0	0	0	0	0	#DIV/0!	#DIV/0!
sp|Q9UNZ2|NSF1C_HUMANNSFL1cofactorp47OS=HomosapiensOX=9606GN=NSFL1CPE=1SV=2	5.56931e-05	0	0	0	0	0	0	#DIV/0!	#DIV/0!
sp|Q9UPN7|PP6R1_HUMANSerine/threonine-proteinphosphatase6regulatorysubunit1OS=HomosapiensOX=9606GN=PPP6R1PE=1SV=5	1.29817e-05	0	0	0	0	0	0	#DIV/0!	#DIV/0!
sp|Q9UQ80|PA2G4_HUMANProliferation-associatedprotein2G4OS=HomosapiensOX=9606GN=PA2G4PE=1SV=3	0.000959861	0	0	0	0	0	0	#DIV/0!	#DIV/0!
sp|Q9Y230|RUVB2_HUMANRuvB-like2OS=HomosapiensOX=9606GN=RUVBL2PE=1SV=3	0.000328448	0	9.64033e-06	0	0	0	0	0	#DIV/0!
sp|Q9Y262|EIF3L_HUMANEukaryotictranslationinitiationfactor3subunitLOS=HomosapiensOX=9606GN=EIF3LPE=1SV=1	0.000421497	0	0	0	0	0	0	#DIV/0!	#DIV/0!
sp|Q9Y265|RUVB1_HUMANRuvB-like1OS=HomosapiensOX=9606GN=RUVBL1PE=1SV=1	0.000564964	0	1.40044e-05	0	0	0	0	0	#DIV/0!
sp|Q9Y266|NUDC_HUMANNuclearmigrationproteinnudCOS=HomosapiensOX=9606GN=NUDCPE=1SV=1	0.000263475	0	0	0	0	0	0	#DIV/0!	#DIV/0!
sp|Q9Y285|SYFA_HUMANPhenylalanine--tRNAligasealphasubunitOS=HomosapiensOX=9606GN=FARSAPE=1SV=3	1.83325e-05	0	0	0	0	0	0	#DIV/0!	#DIV/0!
sp|Q9Y295|DRG1_HUMANDevelopmentally-regulatedGTP-bindingprotein1OS=HomosapiensOX=9606GN=DRG1PE=1SV=1	3.28789e-05	0	0	0	0	0	0	#DIV/0!	#DIV/0!
sp|Q9Y2J2|E41L3_HUMANBand4.1-likeprotein3OS=HomosapiensOX=9606GN=EPB41L3PE=1SV=2	1.17609e-05	0	0	0	0	0	0	#DIV/0!	#DIV/0!
sp|Q9Y2W1|TR150_HUMANThyroidhormonereceptor-associatedprotein3OS=HomosapiensOX=9606GN=THRAP3PE=1SV=2	4.22872e-05	0	9.6682e-05	0	5.16522e-05	2.47598e-05	0	0	0.479356
sp|Q9Y2W2|WBP11_HUMANWWdomain-bindingprotein11OS=HomosapiensOX=9606GN=WBP11PE=1SV=1	0	0	3.48289e-05	0	4.9208e-05	0	#DIV/0!	0	0
sp|Q9Y2X3|NOP58_HUMANNucleolarprotein58OS=HomosapiensOX=9606GN=NOP58PE=1SV=1	4.73673e-05	0	0	0	0	0	0	#DIV/0!	#DIV/0!
sp|Q9Y305|ACOT9_HUMANAcyl-coenzymeAthioesterase9,mitochondrialOS=HomosapiensOX=9606GN=ACOT9PE=1SV=2	0.000119701	0	0	0	0	0	0	#DIV/0!	#DIV/0!
sp|Q9Y376|CAB39_HUMANCalcium-bindingprotein39OS=HomosapiensOX=9606GN=CAB39PE=1SV=1	2.15858e-05	0	0	0	0	0	0	#DIV/0!	#DIV/0!
sp|Q9Y383|LC7L2_HUMANPutativeRNA-bindingproteinLuc7-like2OS=HomosapiensOX=9606GN=LUC7L2PE=1SV=2	0.000271099	6.80138e-05	0.001397	0.000277252	0.00103017	0.00152785	0.250882	0.198463	1.4831
sp|Q9Y399|RT02_HUMAN28SribosomalproteinS2,mitochondrialOS=HomosapiensOX=9606GN=MRPS2PE=1SV=1	0	1.2097e-05	0.000102825	0	0	1.27212e-05	#DIV/0!	0	#DIV/0!
sp|Q9Y3B7|RM11_HUMAN39SribosomalproteinL11,mitochondrialOS=HomosapiensOX=9606GN=MRPL11PE=1SV=1	0	0	0	0	0	0	#DIV/0!	#DIV/0!	#DIV/0!
sp|Q9Y3D9|RT23_HUMAN28SribosomalproteinS23,mitochondrialOS=HomosapiensOX=9606GN=MRPS23PE=1SV=2	0	0	0.000114056	0	8.15653e-05	4.65048e-05	#DIV/0!	0	0.570154
sp|Q9Y3F4|STRAP_HUMANSerine-threoninekinasereceptor-associatedproteinOS=HomosapiensOX=9606GN=STRAPPE=1SV=1	0.000386207	0	0	0	0	0	0	#DIV/0!	#DIV/0!
sp|Q9Y3I0|RTCB_HUMANRNA-splicingligaseRtcBhomologOS=HomosapiensOX=9606GN=RTCBPE=1SV=1	3.99404e-05	0	4.22737e-05	0	0	0	0	0	#DIV/0!
sp|Q9Y3Y2|CHTOP_HUMANChromatintargetofPRMT1proteinOS=HomosapiensOX=9606GN=CHTOPPE=1SV=2	3.90467e-05	0	0.000331267	0	0.000242621	3.44643e-05	0	0	0.14205
sp|Q9Y490|TLN1_HUMANTalin-1OS=HomosapiensOX=9606GN=TLN1PE=1SV=3;sp|Q9Y4G6|TLN2_HUMANTalin-2OS=HomosapiensOX=9606GN=TLN2PE=1SV=4	7.99142e-05	0	0	0	0	0	0	#DIV/0!	#DIV/0!
sp|Q9Y4L1|HYOU1_HUMANHypoxiaup-regulatedprotein1OS=HomosapiensOX=9606GN=HYOU1PE=1SV=1	0.000103968	0	0	0	0	0	0	#DIV/0!	#DIV/0!
sp|Q9Y4W6|AFG32_HUMANAFG3-likeprotein2OS=HomosapiensOX=9606GN=AFG3L2PE=1SV=2	3.83356e-06	0	1.80353e-05	2.64881e-05	2.47245e-05	1.25996e-05	0	1.46868	0.509598
sp|Q9Y512|SAM50_HUMANSortingandassemblymachinerycomponent50homologOS=HomosapiensOX=9606GN=SAMM50PE=1SV=3	0	0	1.80239e-05	0	0	0	#DIV/0!	0	#DIV/0!
sp|Q9Y5B9|SP16H_HUMANFACTcomplexsubunitSPT16OS=HomosapiensOX=9606GN=SUPT16HPE=1SV=1	0	0	0	0	0	0	#DIV/0!	#DIV/0!	#DIV/0!
sp|Q9Y5K6|CD2AP_HUMANCD2-associatedproteinOS=HomosapiensOX=9606GN=CD2APPE=1SV=1	6.13231e-05	0	0	0	0	0	0	#DIV/0!	#DIV/0!
sp|Q9Y5Y5|PEX16_HUMANPeroxisomalmembraneproteinPEX16OS=HomosapiensOX=9606GN=PEX16PE=1SV=2	0	0	6.71167e-05	0	2.33244e-05	1.63805e-05	#DIV/0!	0	0.702289
sp|Q9Y678|COPG1_HUMANCoatomersubunitgamma-1OS=HomosapiensOX=9606GN=COPG1PE=1SV=1	0.000127213	0	1.5958e-05	0	0	0	0	0	#DIV/0!
sp|Q9Y696|CLIC4_HUMANChlorideintracellularchannelprotein4OS=HomosapiensOX=9606GN=CLIC4PE=1SV=4	0.000358949	0	0	0	0	0	0	#DIV/0!	#DIV/0!
sp|Q9Y6C9|MTCH2_HUMANMitochondrialcarrierhomolog2OS=HomosapiensOX=9606GN=MTCH2PE=1SV=1	0	5.76853e-05	0.000438974	0	0.000397524	0.000164491	#DIV/0!	0	0.413789
sp|Q9Y6E2|BZW2_HUMANBasicleucinezipperandW2domain-containingprotein2OS=HomosapiensOX=9606GN=BZW2PE=1SV=1	7.91425e-05	0	0	0	0	0	0	#DIV/0!	#DIV/0!
sp|Q9Y6G9|DC1L1_HUMANCytoplasmicdynein1lightintermediatechain1OS=HomosapiensOX=9606GN=DYNC1LI1PE=1SV=3	1.16961e-05	0	0	0	0	0	0	#DIV/0!	#DIV/0!
sp|Q9Y6M1|IF2B2_HUMANInsulin-likegrowthfactor2mRNA-bindingprotein2OS=HomosapiensOX=9606GN=IGF2BP2PE=1SV=2	0.000223498	0	0	0	0	0	0	#DIV/0!	#DIV/0!
sp|Q9Y6N5|SQOR_HUMANSulfide:quinoneoxidoreductase,mitochondrialOS=HomosapiensOX=9606GN=SQORPE=1SV=1	2.27229e-05	2.3246e-05	0.000131338	8.26427e-05	0.000108315	0	1.02302	0.629238	0
sp|Q9Y6Y8|S23IP_HUMANSEC23-interactingproteinOS=HomosapiensOX=9606GN=SEC23IPPE=1SV=1	1.04659e-05	0	0	0	0	0	0	#DIV/0!	#DIV/0!

## Sheet: 15956-2vs15956-1
ID	Normalized		Fold Change	Sig
Protein IDs	iBAQ 15956-1	iBAQ 15956-2	15956-2/15956-1	up/down
CON__P01966	0	4.42415e-05	#DIV/0!	up
sp|P02538|K2C6A_HUMANKeratin,typeIIcytoskeletal6AOS=HomosapiensOX=9606GN=KRT6APE=1SV=3;CON__P02538;CON__Q8VED5;sp|Q14CN4|K2C72_HUMANKeratin,typeIIcytoskeletal72OS=HomosapiensOX=9606GN=KRT72PE=1SV=2;CON__Q14CN4-1;CON__Q6IME9	0	0.000619111	#DIV/0!	up
sp|P08729|K2C7_HUMANKeratin,typeIIcytoskeletal7OS=HomosapiensOX=9606GN=KRT7PE=1SV=5;CON__Q3KNV1;CON__P08729;CON__Q9DCV7	0	7.72178e-05	#DIV/0!	up
sp|P20930|FILA_HUMANFilaggrinOS=HomosapiensOX=9606GN=FLGPE=1SV=3;CON__P20930	0	1.61244e-05	#DIV/0!	up
sp|Q04695|K1C17_HUMANKeratin,typeIcytoskeletal17OS=HomosapiensOX=9606GN=KRT17PE=1SV=2;CON__Q04695;sp|Q9C075|K1C23_HUMANKeratin,typeIcytoskeletal23OS=HomosapiensOX=9606GN=KRT23PE=1SV=2;CON__Q9C075;CON__Q99PS0	0	0.0004351	#DIV/0!	up
sp|Q5D862|FILA2_HUMANFilaggrin-2OS=HomosapiensOX=9606GN=FLG2PE=1SV=1;CON__Q5D862	0	0.000284892	#DIV/0!	up
sp|Q6KB66|K2C80_HUMANKeratin,typeIIcytoskeletal80OS=HomosapiensOX=9606GN=KRT80PE=1SV=2;CON__Q6KB66-1;CON__Q0VBK2	0	6.31828e-05	#DIV/0!	up
sp|Q8N1N4|K2C78_HUMANKeratin,typeIIcytoskeletal78OS=HomosapiensOX=9606GN=KRT78PE=1SV=2;CON__Q8N1N4-2;CON__Q7RTT2	0	0.000660772	#DIV/0!	up
sp|Q7Z794|K2C1B_HUMANKeratin,typeIIcytoskeletal1bOS=HomosapiensOX=9606GN=KRT77PE=1SV=3;CON__Q7Z794	0	7.58952e-05	#DIV/0!	up
sp|F5GYI3|UBA1L_HUMANUbiquitin-associatedprotein1-likeOS=HomosapiensOX=9606GN=UBAP1LPE=2SV=1	0	4.53326e-05	#DIV/0!	up
sp|O15020|SPTN2_HUMANSpectrinbetachain,non-erythrocytic2OS=HomosapiensOX=9606GN=SPTBN2PE=1SV=3	0	3.59303e-05	#DIV/0!	up
sp|Q99880|H2B1L_HUMANHistoneH2Btype1-LOS=HomosapiensOX=9606GN=H2BC13PE=1SV=3;sp|Q99879|H2B1M_HUMANHistoneH2Btype1-MOS=HomosapiensOX=9606GN=H2BC14PE=1SV=3;sp|Q99877|H2B1N_HUMANHistoneH2Btype1-NOS=HomosapiensOX=9606GN=H2BC15PE=1SV=3;sp|Q93079|H2B1H_HUMANHistoneH2Btype1-HOS=HomosapiensOX=9606GN=H2BC9PE=1SV=3;sp|Q5QNW6|H2B2F_HUMANHistoneH2Btype2-FOS=HomosapiensOX=9606GN=H2BC18PE=1SV=3;sp|P62807|H2B1C…	0	6.16444e-05	#DIV/0!	up
sp|O75132|ZBED4_HUMANZincfingerBEDdomain-containingprotein4OS=HomosapiensOX=9606GN=ZBED4PE=1SV=2	0	0.000608814	#DIV/0!	up
sp|O94832|MYO1D_HUMANUnconventionalmyosin-IdOS=HomosapiensOX=9606GN=MYO1DPE=1SV=2	0	6.88698e-06	#DIV/0!	up
sp|P01040|CYTA_HUMANCystatin-AOS=HomosapiensOX=9606GN=CSTAPE=1SV=1	0	0.000765512	#DIV/0!	up
sp|P05089|ARGI1_HUMANArginase-1OS=HomosapiensOX=9606GN=ARG1PE=1SV=2	0	0.000303398	#DIV/0!	up
sp|P05109|S10A8_HUMANProteinS100-A8OS=HomosapiensOX=9606GN=S100A8PE=1SV=1	0	0.000147182	#DIV/0!	up
sp|P15144|AMPN_HUMANAminopeptidaseNOS=HomosapiensOX=9606GN=ANPEPPE=1SV=4	0	1.34305e-05	#DIV/0!	up
sp|P15924|DESP_HUMANDesmoplakinOS=HomosapiensOX=9606GN=DSPPE=1SV=3	0	0.000272771	#DIV/0!	up
sp|P31944|CASPE_HUMANCaspase-14OS=HomosapiensOX=9606GN=CASP14PE=1SV=2	0	0.000518686	#DIV/0!	up
sp|P35268|RL22_HUMAN60SribosomalproteinL22OS=HomosapiensOX=9606GN=RPL22PE=1SV=2	0	0.000180362	#DIV/0!	up
sp|P46776|RL27A_HUMAN60SribosomalproteinL27aOS=HomosapiensOX=9606GN=RPL27APE=1SV=2	0	4.90777e-05	#DIV/0!	up
sp|P46782|RS5_HUMAN40SribosomalproteinS5OS=HomosapiensOX=9606GN=RPS5PE=1SV=4	0	0.000161828	#DIV/0!	up
sp|P47929|LEG7_HUMANGalectin-7OS=HomosapiensOX=9606GN=LGALS7PE=1SV=2	0	0.000109561	#DIV/0!	up
sp|P62834|RAP1A_HUMANRas-relatedproteinRap-1AOS=HomosapiensOX=9606GN=RAP1APE=1SV=1;sp|P61224|RAP1B_HUMANRas-relatedproteinRap-1bOS=HomosapiensOX=9606GN=RAP1BPE=1SV=1;sp|A6NIZ1|RP1BL_HUMANRas-relatedproteinRap-1b-likeproteinOS=HomosapiensOX=9606PE=2SV=1	0	3.80213e-05	#DIV/0!	up
sp|P62263|RS14_HUMAN40SribosomalproteinS14OS=HomosapiensOX=9606GN=RPS14PE=1SV=3	0	0.000496513	#DIV/0!	up
sp|P62280|RS11_HUMAN40SribosomalproteinS11OS=HomosapiensOX=9606GN=RPS11PE=1SV=3	0	0.000290312	#DIV/0!	up
sp|P62750|RL23A_HUMAN60SribosomalproteinL23aOS=HomosapiensOX=9606GN=RPL23APE=1SV=1	0	0.000214761	#DIV/0!	up
sp|P67812|SC11A_HUMANSignalpeptidasecomplexcatalyticsubunitSEC11AOS=HomosapiensOX=9606GN=SEC11APE=1SV=1	0	1.0934e-05	#DIV/0!	up
sp|Q6NXT2|H3C_HUMANHistoneH3.3COS=HomosapiensOX=9606GN=H3-5PE=1SV=3;sp|Q71DI3|H32_HUMANHistoneH3.2OS=HomosapiensOX=9606GN=H3C15PE=1SV=3;sp|Q16695|H31T_HUMANHistoneH3.1tOS=HomosapiensOX=9606GN=H3-4PE=1SV=3;sp|P84243|H33_HUMANHistoneH3.3OS=HomosapiensOX=9606GN=H3-3APE=1SV=2;sp|P68431|H31_HUMANHistoneH3.1OS=HomosapiensOX=9606GN=H3C1PE=1SV=2	0	5.42244e-05	#DIV/0!	up
sp|Q01469|FABP5_HUMANFattyacid-bindingprotein5OS=HomosapiensOX=9606GN=FABP5PE=1SV=3	0	6.97486e-05	#DIV/0!	up
sp|Q02413|DSG1_HUMANDesmoglein-1OS=HomosapiensOX=9606GN=DSG1PE=1SV=2	0	0.000260983	#DIV/0!	up
sp|Q08188|TGM3_HUMANProtein-glutaminegamma-glutamyltransferaseEOS=HomosapiensOX=9606GN=TGM3PE=1SV=4	0	8.29276e-06	#DIV/0!	up
sp|Q08554|DSC1_HUMANDesmocollin-1OS=HomosapiensOX=9606GN=DSC1PE=1SV=2	0	0.000140499	#DIV/0!	up
sp|Q13085|ACACA_HUMANAcetyl-CoAcarboxylase1OS=HomosapiensOX=9606GN=ACACAPE=1SV=2;sp|O00763|ACACB_HUMANAcetyl-CoAcarboxylase2OS=HomosapiensOX=9606GN=ACACBPE=1SV=3	0	8.43941e-05	#DIV/0!	up
sp|Q13835|PKP1_HUMANPlakophilin-1OS=HomosapiensOX=9606GN=PKP1PE=1SV=2	0	3.54532e-05	#DIV/0!	up
sp|Q14574|DSC3_HUMANDesmocollin-3OS=HomosapiensOX=9606GN=DSC3PE=1SV=3	0	1.85309e-05	#DIV/0!	up
sp|Q5T749|KPRP_HUMANKeratinocyteproline-richproteinOS=HomosapiensOX=9606GN=KPRPPE=1SV=1	0	8.2382e-05	#DIV/0!	up
sp|Q6NUK1|SCMC1_HUMANCalcium-bindingmitochondrialcarrierproteinSCaMC-1OS=HomosapiensOX=9606GN=SLC25A24PE=1SV=2	0	2.67877e-05	#DIV/0!	up
sp|Q6UWP8|SBSN_HUMANSuprabasinOS=HomosapiensOX=9606GN=SBSNPE=1SV=2	0	0.000173947	#DIV/0!	up
sp|Q6ZVX7|FBX50_HUMANF-boxonlyprotein50OS=HomosapiensOX=9606GN=NCCRP1PE=1SV=1	0	2.07464e-05	#DIV/0!	up
sp|Q8N5K1|CISD2_HUMANCDGSHiron-sulfurdomain-containingprotein2OS=HomosapiensOX=9606GN=CISD2PE=1SV=1	0	4.18909e-05	#DIV/0!	up
sp|Q8WUK0|PTPM1_HUMANPhosphatidylglycerophosphataseandprotein-tyrosinephosphatase1OS=HomosapiensOX=9606GN=PTPMT1PE=1SV=1	0	1.08926e-05	#DIV/0!	up
sp|Q9BUQ8|DDX23_HUMANProbableATP-dependentRNAhelicaseDDX23OS=HomosapiensOX=9606GN=DDX23PE=1SV=3	0	1.97184e-05	#DIV/0!	up
sp|Q9BWM7|SFXN3_HUMANSideroflexin-3OS=HomosapiensOX=9606GN=SFXN3PE=1SV=3	0	6.74542e-05	#DIV/0!	up
sp|Q9H6F5|CCD86_HUMANCoiled-coildomain-containingprotein86OS=HomosapiensOX=9606GN=CCDC86PE=1SV=1	0	7.64127e-05	#DIV/0!	up
sp|Q9NZT1|CALL5_HUMANCalmodulin-likeprotein5OS=HomosapiensOX=9606GN=CALML5PE=1SV=2	0	0.000473271	#DIV/0!	up
sp|Q9UM00|TMCO1_HUMANCalciumload-activatedcalciumchannelOS=HomosapiensOX=9606GN=TMCO1PE=1SV=2	0	5.89974e-05	#DIV/0!	up
sp|Q9Y399|RT02_HUMAN28SribosomalproteinS2,mitochondrialOS=HomosapiensOX=9606GN=MRPS2PE=1SV=1	0	1.2097e-05	#DIV/0!	up
sp|Q9Y6C9|MTCH2_HUMANMitochondrialcarrierhomolog2OS=HomosapiensOX=9606GN=MTCH2PE=1SV=1	0	5.76853e-05	#DIV/0!	up
CON__P00761	0.0396101	0.219953	5.55296	up
sp|P02533|K1C14_HUMANKeratin,typeIcytoskeletal14OS=HomosapiensOX=9606GN=KRT14PE=1SV=4;CON__P02533;CON__Q61782	0.0020896	0.0472639	22.6186	up
sp|P08779|K1C16_HUMANKeratin,typeIcytoskeletal16OS=HomosapiensOX=9606GN=KRT16PE=1SV=4;CON__P08779;CON__Q9Z2K1;CON__Q3ZAW8;CON__A2A4G1;sp|P19012|K1C15_HUMANKeratin,typeIcytoskeletal15OS=HomosapiensOX=9606GN=KRT15PE=1SV=3;CON__P19012;sp|P35900|K1C20_HUMANKeratin,typeIcytoskeletal20OS=HomosapiensOX=9606GN=KRT20PE=1SV=1;CON__P35900;CON__Q9D312;sp|Q8N1A0|KT222_HUMANKeratin-likeproteinKRT222OS=Homosapi…	0.00016124	0.00325816	20.2069	up
sp|P13645|K1C10_HUMANKeratin,typeIcytoskeletal10OS=HomosapiensOX=9606GN=KRT10PE=1SV=6;CON__P13645;CON__P02535-1;sp|Q7Z3Y7|K1C28_HUMANKeratin,typeIcytoskeletal28OS=HomosapiensOX=9606GN=KRT28PE=1SV=2;CON__Q7Z3Y7;CON__Q148H6;sp|Q7Z3Z0|K1C25_HUMANKeratin,typeIcytoskeletal25OS=HomosapiensOX=9606GN=KRT25PE=1SV=1;CON__Q7Z3Z0;sp|Q7Z3Y8|K1C27_HUMANKeratin,typeIcytoskeletal27OS=HomosapiensOX=9606GN=KRT27PE…	0.00986923	0.149956	15.1943	up
sp|P13647|K2C5_HUMANKeratin,typeIIcytoskeletal5OS=HomosapiensOX=9606GN=KRT5PE=1SV=3;CON__P13647	0.000626983	0.013647	21.7661	up
CON__P35908;sp|P35908|K22E_HUMANKeratin,typeIIcytoskeletal2epidermalOS=HomosapiensOX=9606GN=KRT2PE=1SV=2;CON__Q6NXH9	0.00270646	0.0454308	16.7861	up
sp|P48668|K2C6C_HUMANKeratin,typeIIcytoskeletal6COS=HomosapiensOX=9606GN=KRT6CPE=1SV=3;CON__P48668	0.000343763	0.00348954	10.151	up
sp|Q86YZ3|HORN_HUMANHornerinOS=HomosapiensOX=9606GN=HRNRPE=1SV=2;CON__Q86YZ3	1.65773e-05	0.00102013	61.5375	up
sp|P19105|ML12A_HUMANMyosinregulatorylightchain12AOS=HomosapiensOX=9606GN=MYL12APE=1SV=2;sp|O14950|ML12B_HUMANMyosinregulatorylightchain12BOS=HomosapiensOX=9606GN=MYL12BPE=1SV=2;sp|P24844|MYL9_HUMANMyosinregulatorylightpolypeptide9OS=HomosapiensOX=9606GN=MYL9PE=1SV=4	5.29273e-05	0.00014073	2.65894	up
sp|P00403|COX2_HUMANCytochromecoxidasesubunit2OS=HomosapiensOX=9606GN=MT-CO2PE=1SV=1	6.00972e-05	9.59645e-05	1.59682	up
sp|P04264|K2C1_HUMANKeratin,typeIIcytoskeletal1OS=HomosapiensOX=9606GN=KRT1PE=1SV=6;CON__P04264	0.0164109	0.293137	17.8623	up
sp|P11498|PYC_HUMANPyruvatecarboxylase,mitochondrialOS=HomosapiensOX=9606GN=PCPE=1SV=2	0.000168129	0.00044987	2.67574	up
sp|P14923|PLAK_HUMANJunctionplakoglobinOS=HomosapiensOX=9606GN=JUPPE=1SV=3	1.75718e-05	0.000295119	16.795	up
sp|P31327|CPSM_HUMANCarbamoyl-phosphatesynthase[ammonia],mitochondrialOS=HomosapiensOX=9606GN=CPS1PE=1SV=2	4.16512e-05	9.33087e-05	2.24024	up
sp|P35527|K1C9_HUMANKeratin,typeIcytoskeletal9OS=HomosapiensOX=9606GN=KRT9PE=1SV=3;CON__P35527	0.00777578	0.12414	15.9649	up
sp|P35580|MYH10_HUMANMyosin-10OS=HomosapiensOX=9606GN=MYH10PE=1SV=3	2.81334e-05	7.59022e-05	2.69794	up
sp|P39019|RS19_HUMAN40SribosomalproteinS19OS=HomosapiensOX=9606GN=RPS19PE=1SV=2	0.00116645	0.00223356	1.91484	up
sp|P81605|DCD_HUMANDermcidinOS=HomosapiensOX=9606GN=DCDPE=1SV=2	0.00101287	0.0154943	15.2973	up
sp|Q8N684|CPSF7_HUMANCleavageandpolyadenylationspecificityfactorsubunit7OS=HomosapiensOX=9606GN=CPSF7PE=1SV=1	1.25489e-05	3.99491e-05	3.18348	up
sp|Q9H9B4|SFXN1_HUMANSideroflexin-1OS=HomosapiensOX=9606GN=SFXN1PE=1SV=4	8.5947e-05	0.000404806	4.70995	up
sp|Q9NX20|RM16_HUMAN39SribosomalproteinL16,mitochondrialOS=HomosapiensOX=9606GN=MRPL16PE=1SV=1	6.12863e-05	0.000284892	4.64854	up
CON__P02666	0.00449728	0	0	down
CON__P12763	0.00129433	0	0	down
CON__P34955	0.000348031	0	0	down
CON__Q29443;CON__Q0IIK2;sp|P02788|TRFL_HUMANLactotransferrinOS=HomosapiensOX=9606GN=LTFPE=1SV=6	0.000255545	0	0	down
CON__Q3SX14;sp|P06396|GELS_HUMANGelsolinOS=HomosapiensOX=9606GN=GSNPE=1SV=1	0.000155734	0	0	down
sp|A0AVT1|UBA6_HUMANUbiquitin-likemodifier-activatingenzyme6OS=HomosapiensOX=9606GN=UBA6PE=1SV=1	1.14861e-05	0	0	down
sp|A0FGR8|ESYT2_HUMANExtendedsynaptotagmin-2OS=HomosapiensOX=9606GN=ESYT2PE=1SV=1	9.15044e-05	0	0	down
sp|A3KN83|SBNO1_HUMANProteinstrawberrynotchhomolog1OS=HomosapiensOX=9606GN=SBNO1PE=1SV=1;sp|Q9Y2G9|SBNO2_HUMANProteinstrawberrynotchhomolog2OS=HomosapiensOX=9606GN=SBNO2PE=2SV=3	3.14857e-05	0	0	down
sp|A5YKK6|CNOT1_HUMANCCR4-NOTtranscriptioncomplexsubunit1OS=HomosapiensOX=9606GN=CNOT1PE=1SV=2	7.77288e-06	0	0	down
sp|A6NGU5|GGT3_HUMANPutativeglutathionehydrolase3proenzymeOS=HomosapiensOX=9606GN=GGT3PPE=5SV=2;sp|P36268|GGT2_HUMANInactiveglutathionehydrolase2OS=HomosapiensOX=9606GN=GGT2PE=1SV=3;sp|P19440|GGT1_HUMANGlutathionehydrolase1proenzymeOS=HomosapiensOX=9606GN=GGT1PE=1SV=2;sp|Q14390|GGTL2_HUMANGlutathionehydrolaselightchain2OS=HomosapiensOX=9606GN=GGTLC2PE=1SV=4;sp|B5MD39|GGTL3_HUMANPutativeglutathion…	4.58862e-05	0	0	down
sp|B2RPK0|HGB1A_HUMANPutativehighmobilitygroupproteinB1-like1OS=HomosapiensOX=9606GN=HMGB1P1PE=5SV=1;sp|P09429|HMGB1_HUMANHighmobilitygroupproteinB1OS=HomosapiensOX=9606GN=HMGB1PE=1SV=3	0.00108663	0	0	down
sp|Q99613|EIF3C_HUMANEukaryotictranslationinitiationfactor3subunitCOS=HomosapiensOX=9606GN=EIF3CPE=1SV=1;sp|B5ME19|EIFCL_HUMANEukaryotictranslationinitiationfactor3subunitC-likeproteinOS=HomosapiensOX=9606GN=EIF3CLPE=1SV=1	0.000269238	0	0	down
sp|Q9BZK3|NACP4_HUMANPutativenascentpolypeptide-associatedcomplexsubunitalpha-likeproteinOS=HomosapiensOX=9606GN=NACA4PPE=5SV=1;sp|Q13765|NACA_HUMANNascentpolypeptide-associatedcomplexsubunitalphaOS=HomosapiensOX=9606GN=NACAPE=1SV=1;sp|E9PAV3|NACAM_HUMANNascentpolypeptide-associatedcomplexsubunitalpha,muscle-specificformOS=HomosapiensOX=9606GN=NACAPE=1SV=1	0.000435882	0	0	down
sp|P63165|SUMO1_HUMANSmallubiquitin-relatedmodifier1OS=HomosapiensOX=9606GN=SUMO1PE=1SV=1;sp|G2XKQ0|SUMO5_HUMANSmallubiquitin-relatedmodifier5OS=HomosapiensOX=9606GN=SUMO1P1PE=1SV=2	0.000458418	0	0	down
sp|O00116|ADAS_HUMANAlkyldihydroxyacetonephosphatesynthase,peroxisomalOS=HomosapiensOX=9606GN=AGPSPE=1SV=1	5.70453e-05	0	0	down
sp|O00151|PDLI1_HUMANPDZandLIMdomainprotein1OS=HomosapiensOX=9606GN=PDLIM1PE=1SV=4	4.81066e-05	0	0	down
sp|O00154|BACH_HUMANCytosolicacylcoenzymeAthioesterhydrolaseOS=HomosapiensOX=9606GN=ACOT7PE=1SV=3	0.000120102	0	0	down
sp|O00231|PSD11_HUMAN26Sproteasomenon-ATPaseregulatorysubunit11OS=HomosapiensOX=9606GN=PSMD11PE=1SV=3	0.000159106	0	0	down
sp|O00232|PSD12_HUMAN26Sproteasomenon-ATPaseregulatorysubunit12OS=HomosapiensOX=9606GN=PSMD12PE=1SV=3	0.000207108	0	0	down
sp|O00264|PGRC1_HUMANMembrane-associatedprogesteronereceptorcomponent1OS=HomosapiensOX=9606GN=PGRMC1PE=1SV=3	0.000158842	0	0	down
sp|O00299|CLIC1_HUMANChlorideintracellularchannelprotein1OS=HomosapiensOX=9606GN=CLIC1PE=1SV=4	0.00320799	0	0	down
sp|O00303|EIF3F_HUMANEukaryotictranslationinitiationfactor3subunitFOS=HomosapiensOX=9606GN=EIF3FPE=1SV=1	0.00016305	0	0	down
sp|O00410|IPO5_HUMANImportin-5OS=HomosapiensOX=9606GN=IPO5PE=1SV=4	7.13306e-05	0	0	down
sp|O00425|IF2B3_HUMANInsulin-likegrowthfactor2mRNA-bindingprotein3OS=HomosapiensOX=9606GN=IGF2BP3PE=1SV=2	1.21664e-05	0	0	down
sp|O00429|DNM1L_HUMANDynamin-1-likeproteinOS=HomosapiensOX=9606GN=DNM1LPE=1SV=2	1.22996e-05	0	0	down
sp|O00469|PLOD2_HUMANProcollagen-lysine,2-oxoglutarate5-dioxygenase2OS=HomosapiensOX=9606GN=PLOD2PE=1SV=2	5.25021e-05	0	0	down
sp|O00487|PSDE_HUMAN26Sproteasomenon-ATPaseregulatorysubunit14OS=HomosapiensOX=9606GN=PSMD14PE=1SV=1	9.45776e-05	0	0	down
sp|O00571|DDX3X_HUMANATP-dependentRNAhelicaseDDX3XOS=HomosapiensOX=9606GN=DDX3XPE=1SV=3;sp|O15523|DDX3Y_HUMANATP-dependentRNAhelicaseDDX3YOS=HomosapiensOX=9606GN=DDX3YPE=1SV=2	0.000353392	0	0	down
sp|O00629|IMA3_HUMANImportinsubunitalpha-3OS=HomosapiensOX=9606GN=KPNA4PE=1SV=1	9.66093e-05	0	0	down
sp|O00764|PDXK_HUMANPyridoxalkinaseOS=HomosapiensOX=9606GN=PDXKPE=1SV=1	0.00020272	0	0	down
sp|O14776|TCRG1_HUMANTranscriptionelongationregulator1OS=HomosapiensOX=9606GN=TCERG1PE=1SV=2	2.3119e-05	0	0	down
sp|O14818|PSA7_HUMANProteasomesubunitalphatype-7OS=HomosapiensOX=9606GN=PSMA7PE=1SV=1;sp|Q8TAA3|PSMA8_HUMANProteasomesubunitalpha-type8OS=HomosapiensOX=9606GN=PSMA8PE=2SV=3	0.00102858	0	0	down
sp|O14929|HAT1_HUMANHistoneacetyltransferasetypeBcatalyticsubunitOS=HomosapiensOX=9606GN=HAT1PE=1SV=1	0.000181856	0	0	down
sp|O14979|HNRDL_HUMANHeterogeneousnuclearribonucleoproteinD-likeOS=HomosapiensOX=9606GN=HNRNPDLPE=1SV=3	3.97911e-05	0	0	down
sp|O15067|PUR4_HUMANPhosphoribosylformylglycinamidinesynthaseOS=HomosapiensOX=9606GN=PFASPE=1SV=4	5.64085e-06	0	0	down
sp|O60684|IMA7_HUMANImportinsubunitalpha-7OS=HomosapiensOX=9606GN=KPNA6PE=1SV=1;sp|O15131|IMA6_HUMANImportinsubunitalpha-6OS=HomosapiensOX=9606GN=KPNA5PE=1SV=2	3.54442e-05	0	0	down
sp|O15143|ARC1B_HUMANActin-relatedprotein2/3complexsubunit1BOS=HomosapiensOX=9606GN=ARPC1BPE=1SV=3	0.000144637	0	0	down
sp|O15144|ARPC2_HUMANActin-relatedprotein2/3complexsubunit2OS=HomosapiensOX=9606GN=ARPC2PE=1SV=1	0.000187926	0	0	down
sp|O15347|HMGB3_HUMANHighmobilitygroupproteinB3OS=HomosapiensOX=9606GN=HMGB3PE=1SV=4	0.000197137	0	0	down
sp|O15371|EIF3D_HUMANEukaryotictranslationinitiationfactor3subunitDOS=HomosapiensOX=9606GN=EIF3DPE=1SV=1	5.06557e-05	0	0	down
sp|O15427|MOT4_HUMANMonocarboxylatetransporter4OS=HomosapiensOX=9606GN=SLC16A3PE=1SV=1	1.00033e-05	0	0	down
sp|O15533|TPSN_HUMANTapasinOS=HomosapiensOX=9606GN=TAPBPPE=1SV=1	2.37524e-05	0	0	down
sp|O43175|SERA_HUMAND-3-phosphoglyceratedehydrogenaseOS=HomosapiensOX=9606GN=PHGDHPE=1SV=4	0.000666081	0	0	down
sp|O43242|PSMD3_HUMAN26Sproteasomenon-ATPaseregulatorysubunit3OS=HomosapiensOX=9606GN=PSMD3PE=1SV=2	0.000373982	0	0	down
sp|Q8NHP1|ARK74_HUMANAflatoxinB1aldehydereductasemember4OS=HomosapiensOX=9606GN=AKR7LPE=2SV=7;sp|O43488|ARK72_HUMANAflatoxinB1aldehydereductasemember2OS=HomosapiensOX=9606GN=AKR7A2PE=1SV=3	8.36549e-05	0	0	down
sp|O43491|E41L2_HUMANBand4.1-likeprotein2OS=HomosapiensOX=9606GN=EPB41L2PE=1SV=1	2.68888e-05	0	0	down
sp|O43681|GET3_HUMANATPaseGET3OS=HomosapiensOX=9606GN=GET3PE=1SV=2	7.48955e-05	0	0	down
sp|O43684|BUB3_HUMANMitoticcheckpointproteinBUB3OS=HomosapiensOX=9606GN=BUB3PE=1SV=1	3.38871e-05	0	0	down
sp|O43776|SYNC_HUMANAsparagine--tRNAligase,cytoplasmicOS=HomosapiensOX=9606GN=NARS1PE=1SV=1	0.000215107	0	0	down
sp|O43809|CPSF5_HUMANCleavageandpolyadenylationspecificityfactorsubunit5OS=HomosapiensOX=9606GN=NUDT21PE=1SV=1	4.8495e-05	0	0	down
sp|O60488|ACSL4_HUMANLong-chain-fatty-acid--CoAligase4OS=HomosapiensOX=9606GN=ACSL4PE=1SV=2	0.000101424	0	0	down
sp|O60506|HNRPQ_HUMANHeterogeneousnuclearribonucleoproteinQOS=HomosapiensOX=9606GN=SYNCRIPPE=1SV=2	0.000462132	0	0	down
sp|Q13492|PICAL_HUMANPhosphatidylinositol-bindingclathrinassemblyproteinOS=HomosapiensOX=9606GN=PICALMPE=1SV=2;sp|O60641|AP180_HUMANClathrincoatassemblyproteinAP180OS=HomosapiensOX=9606GN=SNAP91PE=1SV=2	3.09624e-05	0	0	down
sp|O60664|PLIN3_HUMANPerilipin-3OS=HomosapiensOX=9606GN=PLIN3PE=1SV=3	0.000522853	0	0	down
sp|O60701|UGDH_HUMANUDP-glucose6-dehydrogenaseOS=HomosapiensOX=9606GN=UGDHPE=1SV=1	0.000247597	0	0	down
sp|O60762|DPM1_HUMANDolichol-phosphatemannosyltransferasesubunit1OS=HomosapiensOX=9606GN=DPM1PE=1SV=1	0.000156972	0	0	down
sp|O60763|USO1_HUMANGeneralvesiculartransportfactorp115OS=HomosapiensOX=9606GN=USO1PE=1SV=2	2.14705e-05	0	0	down
sp|O60832|DKC1_HUMANH/ACAribonucleoproteincomplexsubunitDKC1OS=HomosapiensOX=9606GN=DKC1PE=1SV=3	9.048e-06	0	0	down
sp|O60841|IF2P_HUMANEukaryotictranslationinitiationfactor5BOS=HomosapiensOX=9606GN=EIF5BPE=1SV=4	3.26433e-05	0	0	down
sp|Q9BZK7|TBL1R_HUMANF-box-like/WDrepeat-containingproteinTBL1XR1OS=HomosapiensOX=9606GN=TBL1XR1PE=1SV=1;sp|Q9BQ87|TBL1Y_HUMANF-box-like/WDrepeat-containingproteinTBL1YOS=HomosapiensOX=9606GN=TBL1YPE=1SV=1;sp|O60907|TBL1X_HUMANF-box-like/WDrepeat-containingproteinTBL1XOS=HomosapiensOX=9606GN=TBL1XPE=1SV=3	0.000113341	0	0	down
sp|O75131|CPNE3_HUMANCopine-3OS=HomosapiensOX=9606GN=CPNE3PE=1SV=1;sp|Q96FN4|CPNE2_HUMANCopine-2OS=HomosapiensOX=9606GN=CPNE2PE=1SV=3;sp|Q8IYJ1|CPNE9_HUMANCopine-9OS=HomosapiensOX=9606GN=CPNE9PE=1SV=3;sp|Q96A23|CPNE4_HUMANCopine-4OS=HomosapiensOX=9606GN=CPNE4PE=1SV=1;sp|O95741|CPNE6_HUMANCopine-6OS=HomosapiensOX=9606GN=CPNE6PE=1SV=3;sp|Q86YQ8|CPNE8_HUMANCopine-8OS=HomosapiensOX=9606GN=CPNE8PE=1SV…	8.90288e-05	0	0	down
sp|O75369|FLNB_HUMANFilamin-BOS=HomosapiensOX=9606GN=FLNBPE=1SV=2	4.77173e-05	0	0	down
sp|O75390|CISY_HUMANCitratesynthase,mitochondrialOS=HomosapiensOX=9606GN=CSPE=1SV=2	0.000820065	0	0	down
sp|O75436|VP26A_HUMANVacuolarproteinsorting-associatedprotein26AOS=HomosapiensOX=9606GN=VPS26APE=1SV=2	0.000197495	0	0	down
sp|O94905|ERLN2_HUMANErlin-2OS=HomosapiensOX=9606GN=ERLIN2PE=1SV=1;sp|O75477|ERLN1_HUMANErlin-1OS=HomosapiensOX=9606GN=ERLIN1PE=1SV=2	3.85959e-05	0	0	down
sp|O75533|SF3B1_HUMANSplicingfactor3Bsubunit1OS=HomosapiensOX=9606GN=SF3B1PE=1SV=3	6.44415e-05	0	0	down
sp|O75534|CSDE1_HUMANColdshockdomain-containingproteinE1OS=HomosapiensOX=9606GN=CSDE1PE=1SV=2	1.49605e-05	0	0	down
sp|O75694|NU155_HUMANNuclearporecomplexproteinNup155OS=HomosapiensOX=9606GN=NUP155PE=1SV=1	1.48819e-05	0	0	down
sp|O75718|CRTAP_HUMANCartilage-associatedproteinOS=HomosapiensOX=9606GN=CRTAPPE=1SV=1	3.7038e-05	0	0	down
sp|O75821|EIF3G_HUMANEukaryotictranslationinitiationfactor3subunitGOS=HomosapiensOX=9606GN=EIF3GPE=1SV=2	0.000134051	0	0	down
sp|O75915|PRAF3_HUMANPRA1familyprotein3OS=HomosapiensOX=9606GN=ARL6IP5PE=1SV=1	0.000156426	0	0	down
sp|O76003|GLRX3_HUMANGlutaredoxin-3OS=HomosapiensOX=9606GN=GLRX3PE=1SV=2	0.000282999	0	0	down
sp|O76021|RL1D1_HUMANRibosomalL1domain-containingprotein1OS=HomosapiensOX=9606GN=RSL1D1PE=1SV=3	3.0498e-05	0	0	down
sp|O76031|CLPX_HUMANATP-dependentClpproteaseATP-bindingsubunitclpX-like,mitochondrialOS=HomosapiensOX=9606GN=CLPXPE=1SV=2	2.0091e-05	0	0	down
sp|O94776|MTA2_HUMANMetastasis-associatedproteinMTA2OS=HomosapiensOX=9606GN=MTA2PE=1SV=1	1.8329e-05	0	0	down
sp|O94906|PRP6_HUMANPre-mRNA-processingfactor6OS=HomosapiensOX=9606GN=PRPF6PE=1SV=1	1.58935e-05	0	0	down
sp|O94925|GLSK_HUMANGlutaminasekidneyisoform,mitochondrialOS=HomosapiensOX=9606GN=GLSPE=1SV=1	0.00157604	0	0	down
sp|O95104|SCAF4_HUMANSR-relatedandCTD-associatedfactor4OS=HomosapiensOX=9606GN=SCAF4PE=1SV=3;sp|Q9UPN6|SCAF8_HUMANSR-relatedandCTD-associatedfactor8OS=HomosapiensOX=9606GN=SCAF8PE=1SV=1	1.02252e-05	0	0	down
sp|O95197|RTN3_HUMANReticulon-3OS=HomosapiensOX=9606GN=RTN3PE=1SV=2	8.99678e-05	0	0	down
sp|O95202|LETM1_HUMANMitochondrialproton/calciumexchangerproteinOS=HomosapiensOX=9606GN=LETM1PE=1SV=1	3.42388e-05	0	0	down
sp|O95302|FKBP9_HUMANPeptidyl-prolylcis-transisomeraseFKBP9OS=HomosapiensOX=9606GN=FKBP9PE=1SV=2	2.66881e-05	0	0	down
sp|O95340|PAPS2_HUMANBifunctional3'-phosphoadenosine5'-phosphosulfatesynthase2OS=HomosapiensOX=9606GN=PAPSS2PE=1SV=2	9.26227e-05	0	0	down
sp|O95347|SMC2_HUMANStructuralmaintenanceofchromosomesprotein2OS=HomosapiensOX=9606GN=SMC2PE=1SV=2	7.31702e-05	0	0	down
sp|O95373|IPO7_HUMANImportin-7OS=HomosapiensOX=9606GN=IPO7PE=1SV=1	2.57645e-05	0	0	down
sp|O95394|AGM1_HUMANPhosphoacetylglucosaminemutaseOS=HomosapiensOX=9606GN=PGM3PE=1SV=1	5.39602e-05	0	0	down
sp|O95399|UTS2_HUMANUrotensin-2OS=HomosapiensOX=9606GN=UTS2PE=1SV=1	0.00138046	0	0	down
sp|O95433|AHSA1_HUMANActivatorof90kDaheatshockproteinATPasehomolog1OS=HomosapiensOX=9606GN=AHSA1PE=1SV=1	0.000245753	0	0	down
sp|O95456|PSMG1_HUMANProteasomeassemblychaperone1OS=HomosapiensOX=9606GN=PSMG1PE=1SV=1	3.19288e-05	0	0	down
sp|O95573|ACSL3_HUMANLong-chain-fatty-acid--CoAligase3OS=HomosapiensOX=9606GN=ACSL3PE=1SV=3	7.12734e-05	0	0	down
sp|O95758|PTBP3_HUMANPolypyrimidinetract-bindingprotein3OS=HomosapiensOX=9606GN=PTBP3PE=1SV=2	6.0857e-05	0	0	down
sp|O95782|AP2A1_HUMANAP-2complexsubunitalpha-1OS=HomosapiensOX=9606GN=AP2A1PE=1SV=3;sp|O94973|AP2A2_HUMANAP-2complexsubunitalpha-2OS=HomosapiensOX=9606GN=AP2A2PE=1SV=2	1.42724e-05	0	0	down
sp|O95831|AIFM1_HUMANApoptosis-inducingfactor1,mitochondrialOS=HomosapiensOX=9606GN=AIFM1PE=1SV=1	4.61201e-05	0	0	down
sp|P00338|LDHA_HUMANL-lactatedehydrogenaseAchainOS=HomosapiensOX=9606GN=LDHAPE=1SV=2	0.0094202	0	0	down
sp|P00367|DHE3_HUMANGlutamatedehydrogenase1,mitochondrialOS=HomosapiensOX=9606GN=GLUD1PE=1SV=2;sp|P49448|DHE4_HUMANGlutamatedehydrogenase2,mitochondrialOS=HomosapiensOX=9606GN=GLUD2PE=1SV=2	0.000537442	0	0	down
sp|P00390|GSHR_HUMANGlutathionereductase,mitochondrialOS=HomosapiensOX=9606GN=GSRPE=1SV=2	2.38634e-05	0	0	down
sp|P00491|PNPH_HUMANPurinenucleosidephosphorylaseOS=HomosapiensOX=9606GN=PNPPE=1SV=2	4.22027e-05	0	0	down
sp|P00492|HPRT_HUMANHypoxanthine-guaninephosphoribosyltransferaseOS=HomosapiensOX=9606GN=HPRT1PE=1SV=2;sp|Q9NRG1|PRDC1_HUMANPhosphoribosyltransferasedomain-containingprotein1OS=HomosapiensOX=9606GN=PRTFDC1PE=1SV=1	0.000431724	0	0	down
sp|P00533|EGFR_HUMANEpidermalgrowthfactorreceptorOS=HomosapiensOX=9606GN=EGFRPE=1SV=2	1.75923e-05	0	0	down
sp|P00966|ASSY_HUMANArgininosuccinatesynthaseOS=HomosapiensOX=9606GN=ASS1PE=1SV=2	6.09056e-05	0	0	down
sp|P02751|FINC_HUMANFibronectinOS=HomosapiensOX=9606GN=FN1PE=1SV=5	0.000255818	0	0	down
sp|P04083|ANXA1_HUMANAnnexinA1OS=HomosapiensOX=9606GN=ANXA1PE=1SV=2	2.4997e-05	0	0	down
sp|P04179|SODM_HUMANSuperoxidedismutase[Mn],mitochondrialOS=HomosapiensOX=9606GN=SOD2PE=1SV=3	0.000880556	0	0	down
sp|P04181|OAT_HUMANOrnithineaminotransferase,mitochondrialOS=HomosapiensOX=9606GN=OATPE=1SV=1	0.000572033	0	0	down
sp|P04439|HLAA_HUMANHLAclassIhistocompatibilityantigen,AalphachainOS=HomosapiensOX=9606GN=HLA-APE=1SV=2;sp|P01893|HLAH_HUMANPutativeHLAclassIhistocompatibilityantigen,alphachainHOS=HomosapiensOX=9606GN=HLA-HPE=5SV=3	0.000230481	0	0	down
sp|P04632|CPNS1_HUMANCalpainsmallsubunit1OS=HomosapiensOX=9606GN=CAPNS1PE=1SV=1;sp|Q96L46|CPNS2_HUMANCalpainsmallsubunit2OS=HomosapiensOX=9606GN=CAPNS2PE=1SV=2	0.000362407	0	0	down
sp|P04843|RPN1_HUMANDolichyl-diphosphooligosaccharide--proteinglycosyltransferasesubunit1OS=HomosapiensOX=9606GN=RPN1PE=1SV=1	0.000708687	0	0	down
sp|P04844|RPN2_HUMANDolichyl-diphosphooligosaccharide--proteinglycosyltransferasesubunit2OS=HomosapiensOX=9606GN=RPN2PE=1SV=3	0.000465393	0	0	down
sp|P04899|GNAI2_HUMANGuaninenucleotide-bindingproteinG(i)subunitalpha-2OS=HomosapiensOX=9606GN=GNAI2PE=1SV=3	0.000199732	0	0	down
sp|P05023|AT1A1_HUMANSodium/potassium-transportingATPasesubunitalpha-1OS=HomosapiensOX=9606GN=ATP1A1PE=1SV=1;sp|P13637|AT1A3_HUMANSodium/potassium-transportingATPasesubunitalpha-3OS=HomosapiensOX=9606GN=ATP1A3PE=1SV=3;sp|P50993|AT1A2_HUMANSodium/potassium-transportingATPasesubunitalpha-2OS=HomosapiensOX=9606GN=ATP1A2PE=1SV=1;sp|Q13733|AT1A4_HUMANSodium/potassium-transportingATPasesubunitalpha-4OS…	0.000276067	0	0	down
sp|P05556|ITB1_HUMANIntegrinbeta-1OS=HomosapiensOX=9606GN=ITGB1PE=1SV=2	0.000142613	0	0	down
sp|P06737|PYGL_HUMANGlycogenphosphorylase,liverformOS=HomosapiensOX=9606GN=PYGLPE=1SV=4	2.12033e-05	0	0	down
sp|P06744|G6PI_HUMANGlucose-6-phosphateisomeraseOS=HomosapiensOX=9606GN=GPIPE=1SV=4;CON__Q3ZBD7;sp|Q8N196|SIX5_HUMANHomeoboxproteinSIX5OS=HomosapiensOX=9606GN=SIX5PE=1SV=3	0.00200552	0	0	down
sp|P06748|NPM_HUMANNucleophosminOS=HomosapiensOX=9606GN=NPM1PE=1SV=2	0.000802949	0	0	down
sp|P06756|ITAV_HUMANIntegrinalpha-VOS=HomosapiensOX=9606GN=ITGAVPE=1SV=2	1.69879e-05	0	0	down
sp|P07099|HYEP_HUMANEpoxidehydrolase1OS=HomosapiensOX=9606GN=EPHX1PE=1SV=1	7.1363e-05	0	0	down
sp|P07237|PDIA1_HUMANProteindisulfide-isomeraseOS=HomosapiensOX=9606GN=P4HBPE=1SV=3	0.00158807	0	0	down
sp|P07384|CAN1_HUMANCalpain-1catalyticsubunitOS=HomosapiensOX=9606GN=CAPN1PE=1SV=1	4.68765e-05	0	0	down
sp|P07814|SYEP_HUMANBifunctionalglutamate/proline--tRNAligaseOS=HomosapiensOX=9606GN=EPRS1PE=1SV=5	0.000100152	0	0	down
sp|P07900|HS90A_HUMANHeatshockproteinHSP90-alphaOS=HomosapiensOX=9606GN=HSP90AA1PE=1SV=5;sp|Q14568|HS902_HUMANHeatshockproteinHSP90-alphaA2OS=HomosapiensOX=9606GN=HSP90AA2PPE=1SV=2;sp|Q58FG0|HS905_HUMANPutativeheatshockproteinHSP90-alphaA5OS=HomosapiensOX=9606GN=HSP90AA5PPE=2SV=1;sp|Q58FG1|HS904_HUMANPutativeheatshockproteinHSP90-alphaA4OS=HomosapiensOX=9606GN=HSP90AA4PPE=5SV=1	0.00671015	0	0	down
sp|P07942|LAMB1_HUMANLamininsubunitbeta-1OS=HomosapiensOX=9606GN=LAMB1PE=1SV=2	5.9089e-06	0	0	down
sp|P07954|FUMH_HUMANFumaratehydratase,mitochondrialOS=HomosapiensOX=9606GN=FHPE=1SV=3	0.000130193	0	0	down
sp|P08133|ANXA6_HUMANAnnexinA6OS=HomosapiensOX=9606GN=ANXA6PE=1SV=3	0.000174609	0	0	down
sp|P61586|RHOA_HUMANTransformingproteinRhoAOS=HomosapiensOX=9606GN=RHOAPE=1SV=1;sp|P08134|RHOC_HUMANRho-relatedGTP-bindingproteinRhoCOS=HomosapiensOX=9606GN=RHOCPE=1SV=1	0.000151483	0	0	down
sp|P08237|PFKAM_HUMANATP-dependent6-phosphofructokinase,muscletypeOS=HomosapiensOX=9606GN=PFKMPE=1SV=2	2.00125e-05	0	0	down
sp|P08559|ODPA_HUMANPyruvatedehydrogenaseE1componentsubunitalpha,somaticform,mitochondrialOS=HomosapiensOX=9606GN=PDHA1PE=1SV=3	3.9593e-05	0	0	down
sp|P08621|RU17_HUMANU1smallnuclearribonucleoprotein70kDaOS=HomosapiensOX=9606GN=SNRNP70PE=1SV=2	0.000185467	0	0	down
sp|P08754|GNAI3_HUMANGuaninenucleotide-bindingproteinG(i)subunitalphaOS=HomosapiensOX=9606GN=GNAI3PE=1SV=3	0.00021754	0	0	down
sp|P08758|ANXA5_HUMANAnnexinA5OS=HomosapiensOX=9606GN=ANXA5PE=1SV=2	0.00327304	0	0	down
sp|P08865|RSSA_HUMAN40SribosomalproteinSAOS=HomosapiensOX=9606GN=RPSAPE=1SV=4	0.00107758	0	0	down
sp|P08962|CD63_HUMANCD63antigenOS=HomosapiensOX=9606GN=CD63PE=1SV=2	0.00039657	0	0	down
sp|P09012|SNRPA_HUMANU1smallnuclearribonucleoproteinAOS=HomosapiensOX=9606GN=SNRPAPE=1SV=3;sp|P08579|RU2B_HUMANU2smallnuclearribonucleoproteinB''OS=HomosapiensOX=9606GN=SNRPB2PE=1SV=1	4.89995e-05	0	0	down
sp|P09211|GSTP1_HUMANGlutathioneS-transferasePOS=HomosapiensOX=9606GN=GSTP1PE=1SV=2	0.00478087	0	0	down
sp|P09525|ANXA4_HUMANAnnexinA4OS=HomosapiensOX=9606GN=ANXA4PE=1SV=4	0.00066043	0	0	down
sp|P09661|RU2A_HUMANU2smallnuclearribonucleoproteinA'OS=HomosapiensOX=9606GN=SNRPA1PE=1SV=2	4.5613e-05	0	0	down
sp|P09874|PARP1_HUMANPoly[ADP-ribose]polymerase1OS=HomosapiensOX=9606GN=PARP1PE=1SV=4	4.5549e-05	0	0	down
sp|P09936|UCHL1_HUMANUbiquitincarboxyl-terminalhydrolaseisozymeL1OS=HomosapiensOX=9606GN=UCHL1PE=1SV=2	0.000931093	0	0	down
sp|P09960|LKHA4_HUMANLeukotrieneA-4hydrolaseOS=HomosapiensOX=9606GN=LTA4HPE=1SV=2	1.67327e-05	0	0	down
sp|P09972|ALDOC_HUMANFructose-bisphosphatealdolaseCOS=HomosapiensOX=9606GN=ALDOCPE=1SV=2	0.000369193	0	0	down
sp|Q01081|U2AF1_HUMANSplicingfactorU2AF35kDasubunitOS=HomosapiensOX=9606GN=U2AF1PE=1SV=3;sp|P0DN76|U2AF5_HUMANSplicingfactorU2AF35kDasubunit-likeproteinOS=HomosapiensOX=9606GN=U2AF1L5PE=1SV=1;sp|Q8WU68|U2AF4_HUMANSplicingfactorU2AF26kDasubunitOS=HomosapiensOX=9606GN=U2AF1L4PE=1SV=2	5.54797e-05	0	0	down
sp|P10321|HLAC_HUMANHLAclassIhistocompatibilityantigen,CalphachainOS=HomosapiensOX=9606GN=HLA-CPE=1SV=3	5.41318e-05	0	0	down
sp|P10768|ESTD_HUMANS-formylglutathionehydrolaseOS=HomosapiensOX=9606GN=ESDPE=1SV=2	0.000119974	0	0	down
sp|P11021|BIP_HUMANEndoplasmicreticulumchaperoneBiPOS=HomosapiensOX=9606GN=HSPA5PE=1SV=2	0.00612172	0	0	down
sp|P11047|LAMC1_HUMANLamininsubunitgamma-1OS=HomosapiensOX=9606GN=LAMC1PE=1SV=3	2.40879e-05	0	0	down
sp|P11166|GTR1_HUMANSolutecarrierfamily2,facilitatedglucosetransportermember1OS=HomosapiensOX=9606GN=SLC2A1PE=1SV=2	9.97679e-05	0	0	down
sp|P11172|UMPS_HUMANUridine5'-monophosphatesynthaseOS=HomosapiensOX=9606GN=UMPSPE=1SV=1	5.45347e-05	0	0	down
sp|P11177|ODPB_HUMANPyruvatedehydrogenaseE1componentsubunitbeta,mitochondrialOS=HomosapiensOX=9606GN=PDHBPE=1SV=3	9.12141e-05	0	0	down
sp|P11216|PYGB_HUMANGlycogenphosphorylase,brainformOS=HomosapiensOX=9606GN=PYGBPE=1SV=5	5.43051e-05	0	0	down
sp|P11233|RALA_HUMANRas-relatedproteinRal-AOS=HomosapiensOX=9606GN=RALAPE=1SV=1;sp|P11234|RALB_HUMANRas-relatedproteinRal-BOS=HomosapiensOX=9606GN=RALBPE=1SV=1	0.000602261	0	0	down
sp|P11279|LAMP1_HUMANLysosome-associatedmembraneglycoprotein1OS=HomosapiensOX=9606GN=LAMP1PE=1SV=3	0.000672688	0	0	down
sp|P11413|G6PD_HUMANGlucose-6-phosphate1-dehydrogenaseOS=HomosapiensOX=9606GN=G6PDPE=1SV=4	0.000660028	0	0	down
sp|P11586|C1TC_HUMANC-1-tetrahydrofolatesynthase,cytoplasmicOS=HomosapiensOX=9606GN=MTHFD1PE=1SV=3	0.000624772	0	0	down
sp|P11766|ADHX_HUMANAlcoholdehydrogenaseclass-3OS=HomosapiensOX=9606GN=ADH5PE=1SV=4	0.000192134	0	0	down
sp|P11802|CDK4_HUMANCyclin-dependentkinase4OS=HomosapiensOX=9606GN=CDK4PE=1SV=2;sp|Q00535|CDK5_HUMANCyclin-dependent-likekinase5OS=HomosapiensOX=9606GN=CDK5PE=1SV=3;sp|Q00534|CDK6_HUMANCyclin-dependentkinase6OS=HomosapiensOX=9606GN=CDK6PE=1SV=1;sp|P50750|CDK9_HUMANCyclin-dependentkinase9OS=HomosapiensOX=9606GN=CDK9PE=1SV=3;sp|Q96Q40|CDK15_HUMANCyclin-dependentkinase15OS=HomosapiensOX=9606GN=CDK15…	0.000147411	0	0	down
sp|P11940|PABP1_HUMANPolyadenylate-bindingprotein1OS=HomosapiensOX=9606GN=PABPC1PE=1SV=2;sp|Q9H361|PABP3_HUMANPolyadenylate-bindingprotein3OS=HomosapiensOX=9606GN=PABPC3PE=1SV=2;sp|Q4VXU2|PAP1L_HUMANPolyadenylate-bindingprotein1-likeOS=HomosapiensOX=9606GN=PABPC1LPE=2SV=1;sp|Q96DU9|PABP5_HUMANPolyadenylate-bindingprotein5OS=HomosapiensOX=9606GN=PABPC5PE=1SV=1	0.000684691	0	0	down
sp|P12004|PCNA_HUMANProliferatingcellnuclearantigenOS=HomosapiensOX=9606GN=PCNAPE=1SV=1	0.00257047	0	0	down
sp|P12235|ADT1_HUMANADP/ATPtranslocase1OS=HomosapiensOX=9606GN=SLC25A4PE=1SV=4	1.06409e-05	0	0	down
sp|P12268|IMDH2_HUMANInosine-5'-monophosphatedehydrogenase2OS=HomosapiensOX=9606GN=IMPDH2PE=1SV=2;sp|P20839|IMDH1_HUMANInosine-5'-monophosphatedehydrogenase1OS=HomosapiensOX=9606GN=IMPDH1PE=1SV=2	0.00043198	0	0	down
sp|P12429|ANXA3_HUMANAnnexinA3OS=HomosapiensOX=9606GN=ANXA3PE=1SV=3	0.000232914	0	0	down
sp|P12814|ACTN1_HUMANAlpha-actinin-1OS=HomosapiensOX=9606GN=ACTN1PE=1SV=2;sp|P35609|ACTN2_HUMANAlpha-actinin-2OS=HomosapiensOX=9606GN=ACTN2PE=1SV=1	0.00265157	0	0	down
sp|P12956|XRCC6_HUMANX-rayrepaircross-complementingprotein6OS=HomosapiensOX=9606GN=XRCC6PE=1SV=2	0.00190222	0	0	down
sp|P13010|XRCC5_HUMANX-rayrepaircross-complementingprotein5OS=HomosapiensOX=9606GN=XRCC5PE=1SV=3	0.000807687	0	0	down
sp|P13473|LAMP2_HUMANLysosome-associatedmembraneglycoprotein2OS=HomosapiensOX=9606GN=LAMP2PE=1SV=2	9.51154e-05	0	0	down
sp|P13489|RINI_HUMANRibonucleaseinhibitorOS=HomosapiensOX=9606GN=RNH1PE=1SV=2	0.000120956	0	0	down
sp|P13667|PDIA4_HUMANProteindisulfide-isomeraseA4OS=HomosapiensOX=9606GN=PDIA4PE=1SV=2	0.00036443	0	0	down
sp|P13797|PLST_HUMANPlastin-3OS=HomosapiensOX=9606GN=PLS3PE=1SV=4;sp|Q14651|PLSI_HUMANPlastin-1OS=HomosapiensOX=9606GN=PLS1PE=1SV=2;sp|P13796|PLSL_HUMANPlastin-2OS=HomosapiensOX=9606GN=LCP1PE=1SV=6	0.000445793	0	0	down
sp|P13798|ACPH_HUMANAcylamino-acid-releasingenzymeOS=HomosapiensOX=9606GN=APEHPE=1SV=4	1.78527e-05	0	0	down
sp|P14314|GLU2B_HUMANGlucosidase2subunitbetaOS=HomosapiensOX=9606GN=PRKCSHPE=1SV=2	0.000915044	0	0	down
sp|P14324|FPPS_HUMANFarnesylpyrophosphatesynthaseOS=HomosapiensOX=9606GN=FDPSPE=1SV=4	0.000118344	0	0	down
sp|P14550|AK1A1_HUMANAldo-ketoreductasefamily1memberA1OS=HomosapiensOX=9606GN=AKR1A1PE=1SV=3	0.000248041	0	0	down
sp|P14625|ENPL_HUMANEndoplasminOS=HomosapiensOX=9606GN=HSP90B1PE=1SV=1;sp|Q58FF3|ENPLL_HUMANPutativeendoplasmin-likeproteinOS=HomosapiensOX=9606GN=HSP90B2PPE=5SV=1	0.00520847	0	0	down
sp|P14866|HNRPL_HUMANHeterogeneousnuclearribonucleoproteinLOS=HomosapiensOX=9606GN=HNRNPLPE=1SV=2	0.00164092	0	0	down
sp|P14868|SYDC_HUMANAspartate--tRNAligase,cytoplasmicOS=HomosapiensOX=9606GN=DARS1PE=1SV=2	0.000346076	0	0	down
sp|P15121|ALDR_HUMANAldo-ketoreductasefamily1memberB1OS=HomosapiensOX=9606GN=AKR1B1PE=1SV=3;sp|C9JRZ8|AK1BF_HUMANAldo-ketoreductasefamily1memberB15OS=HomosapiensOX=9606GN=AKR1B15PE=1SV=2	0.00211419	0	0	down
sp|P15170|ERF3A_HUMANEukaryoticpeptidechainreleasefactorGTP-bindingsubunitERF3AOS=HomosapiensOX=9606GN=GSPT1PE=1SV=1;sp|Q8IYD1|ERF3B_HUMANEukaryoticpeptidechainreleasefactorGTP-bindingsubunitERF3BOS=HomosapiensOX=9606GN=GSPT2PE=1SV=2	9.18629e-05	0	0	down
sp|P15311|EZRI_HUMANEzrinOS=HomosapiensOX=9606GN=EZRPE=1SV=4	0.00111531	0	0	down
sp|P15559|NQO1_HUMANNAD(P)Hdehydrogenase[quinone]1OS=HomosapiensOX=9606GN=NQO1PE=1SV=1	0.00064281	0	0	down
sp|P15880|RS2_HUMAN40SribosomalproteinS2OS=HomosapiensOX=9606GN=RPS2PE=1SV=2	0.00217582	0	0	down
sp|P16070|CD44_HUMANCD44antigenOS=HomosapiensOX=9606GN=CD44PE=1SV=3	0.000634803	0	0	down
sp|P16152|CBR1_HUMANCarbonylreductase[NADPH]1OS=HomosapiensOX=9606GN=CBR1PE=1SV=3;sp|O75828|CBR3_HUMANCarbonylreductase[NADPH]3OS=HomosapiensOX=9606GN=CBR3PE=1SV=3	0.00037913	0	0	down
sp|P16615|AT2A2_HUMANSarcoplasmic/endoplasmicreticulumcalciumATPase2OS=HomosapiensOX=9606GN=ATP2A2PE=1SV=1;sp|O14983|AT2A1_HUMANSarcoplasmic/endoplasmicreticulumcalciumATPase1OS=HomosapiensOX=9606GN=ATP2A1PE=1SV=1;sp|Q93084|AT2A3_HUMANSarcoplasmic/endoplasmicreticulumcalciumATPase3OS=HomosapiensOX=9606GN=ATP2A3PE=1SV=2	4.71326e-05	0	0	down
sp|P17174|AATC_HUMANAspartateaminotransferase,cytoplasmicOS=HomosapiensOX=9606GN=GOT1PE=1SV=3	0.000123175	0	0	down
sp|P17655|CAN2_HUMANCalpain-2catalyticsubunitOS=HomosapiensOX=9606GN=CAPN2PE=1SV=6	0.000164903	0	0	down
sp|P17812|PYRG1_HUMANCTPsynthase1OS=HomosapiensOX=9606GN=CTPS1PE=1SV=2;sp|Q9NRF8|PYRG2_HUMANCTPsynthase2OS=HomosapiensOX=9606GN=CTPS2PE=1SV=1	0.000371857	0	0	down
sp|P17858|PFKAL_HUMANATP-dependent6-phosphofructokinase,livertypeOS=HomosapiensOX=9606GN=PFKLPE=1SV=6	9.94008e-05	0	0	down
sp|P17980|PRS6A_HUMAN26Sproteasomeregulatorysubunit6AOS=HomosapiensOX=9606GN=PSMC3PE=1SV=3	0.000207731	0	0	down
sp|P18031|PTN1_HUMANTyrosine-proteinphosphatasenon-receptortype1OS=HomosapiensOX=9606GN=PTPN1PE=1SV=1	0.000115398	0	0	down
sp|P18206|VINC_HUMANVinculinOS=HomosapiensOX=9606GN=VCLPE=1SV=4	0.00129911	0	0	down
sp|P18564|ITB6_HUMANIntegrinbeta-6OS=HomosapiensOX=9606GN=ITGB6PE=1SV=2	6.95899e-05	0	0	down
sp|P18669|PGAM1_HUMANPhosphoglyceratemutase1OS=HomosapiensOX=9606GN=PGAM1PE=1SV=2;sp|P15259|PGAM2_HUMANPhosphoglyceratemutase2OS=HomosapiensOX=9606GN=PGAM2PE=1SV=3;sp|Q8N0Y7|PGAM4_HUMANProbablephosphoglyceratemutase4OS=HomosapiensOX=9606GN=PGAM4PE=3SV=1	0.00856141	0	0	down
sp|P18858|DNLI1_HUMANDNAligase1OS=HomosapiensOX=9606GN=LIG1PE=1SV=1	5.99708e-06	0	0	down
sp|P19367|HXK1_HUMANHexokinase-1OS=HomosapiensOX=9606GN=HK1PE=1SV=3	9.80179e-06	0	0	down
sp|P19525|E2AK2_HUMANInterferon-induced,double-strandedRNA-activatedproteinkinaseOS=HomosapiensOX=9606GN=EIF2AK2PE=1SV=2	4.46271e-05	0	0	down
sp|P19623|SPEE_HUMANSpermidinesynthaseOS=HomosapiensOX=9606GN=SRMPE=1SV=1	0.000113111	0	0	down
sp|P19784|CSK22_HUMANCaseinkinaseIIsubunitalpha'OS=HomosapiensOX=9606GN=CSNK2A2PE=1SV=1	6.62197e-05	0	0	down
sp|P20073|ANXA7_HUMANAnnexinA7OS=HomosapiensOX=9606GN=ANXA7PE=1SV=3	0.000190538	0	0	down
sp|Q9NRW1|RAB6B_HUMANRas-relatedproteinRab-6BOS=HomosapiensOX=9606GN=RAB6BPE=1SV=1;sp|P20340|RAB6A_HUMANRas-relatedproteinRab-6AOS=HomosapiensOX=9606GN=RAB6APE=1SV=3;sp|Q14964|RB39A_HUMANRas-relatedproteinRab-39AOS=HomosapiensOX=9606GN=RAB39APE=1SV=2	0.0009188	0	0	down
sp|P20618|PSB1_HUMANProteasomesubunitbetatype-1OS=HomosapiensOX=9606GN=PSMB1PE=1SV=2	0.000106315	0	0	down
sp|P20700|LMNB1_HUMANLamin-B1OS=HomosapiensOX=9606GN=LMNB1PE=1SV=2	0.00012811	0	0	down
sp|Q9UQ88|CD11A_HUMANCyclin-dependentkinase11AOS=HomosapiensOX=9606GN=CDK11APE=1SV=4;sp|P21127|CD11B_HUMANCyclin-dependentkinase11BOS=HomosapiensOX=9606GN=CDK11BPE=1SV=4;sp|Q13882|PTK6_HUMANProtein-tyrosinekinase6OS=HomosapiensOX=9606GN=PTK6PE=1SV=1	1.15714e-05	0	0	down
sp|P21281|VATB2_HUMANV-typeprotonATPasesubunitB,brainisoformOS=HomosapiensOX=9606GN=ATP6V1B2PE=1SV=3;sp|P15313|VATB1_HUMANV-typeprotonATPasesubunitB,kidneyisoformOS=HomosapiensOX=9606GN=ATP6V1B1PE=1SV=3	7.20716e-05	0	0	down
sp|P21291|CSRP1_HUMANCysteineandglycine-richprotein1OS=HomosapiensOX=9606GN=CSRP1PE=1SV=3	8.66044e-05	0	0	down
sp|P21399|ACOC_HUMANCytoplasmicaconitatehydrataseOS=HomosapiensOX=9606GN=ACO1PE=1SV=3	3.29566e-05	0	0	down
sp|P21980|TGM2_HUMANProtein-glutaminegamma-glutamyltransferase2OS=HomosapiensOX=9606GN=TGM2PE=1SV=2	0.000285013	0	0	down
sp|P22087|FBRL_HUMANrRNA2'-O-methyltransferasefibrillarinOS=HomosapiensOX=9606GN=FBLPE=1SV=2;sp|A6NHQ2|FBLL1_HUMANrRNA/tRNA2'-O-methyltransferasefibrillarin-likeprotein1OS=HomosapiensOX=9606GN=FBLL1PE=3SV=2	0.000246171	0	0	down
sp|P22102|PUR2_HUMANTrifunctionalpurinebiosyntheticproteinadenosine-3OS=HomosapiensOX=9606GN=GARTPE=1SV=1	0.000286243	0	0	down
sp|P22234|PUR6_HUMANMultifunctionalproteinADE2OS=HomosapiensOX=9606GN=PAICSPE=1SV=3	0.000187106	0	0	down
sp|P22314|UBA1_HUMANUbiquitin-likemodifier-activatingenzyme1OS=HomosapiensOX=9606GN=UBA1PE=1SV=3	0.0008873	0	0	down
sp|P23381|SYWC_HUMANTryptophan--tRNAligase,cytoplasmicOS=HomosapiensOX=9606GN=WARS1PE=1SV=2	0.000238796	0	0	down
sp|P23919|KTHY_HUMANThymidylatekinaseOS=HomosapiensOX=9606GN=DTYMKPE=1SV=4	6.34205e-05	0	0	down
sp|P24534|EF1B_HUMANElongationfactor1-betaOS=HomosapiensOX=9606GN=EEF1B2PE=1SV=3	9.85386e-05	0	0	down
sp|P24752|THIL_HUMANAcetyl-CoAacetyltransferase,mitochondrialOS=HomosapiensOX=9606GN=ACAT1PE=1SV=1	0.00011667	0	0	down
sp|P25205|MCM3_HUMANDNAreplicationlicensingfactorMCM3OS=HomosapiensOX=9606GN=MCM3PE=1SV=3	0.000113375	0	0	down
sp|P25786|PSA1_HUMANProteasomesubunitalphatype-1OS=HomosapiensOX=9606GN=PSMA1PE=1SV=1	0.000140658	0	0	down
sp|P25787|PSA2_HUMANProteasomesubunitalphatype-2OS=HomosapiensOX=9606GN=PSMA2PE=1SV=2	9.91874e-05	0	0	down
sp|P25788|PSA3_HUMANProteasomesubunitalphatype-3OS=HomosapiensOX=9606GN=PSMA3PE=1SV=2	0.000713528	0	0	down
sp|P25789|PSA4_HUMANProteasomesubunitalphatype-4OS=HomosapiensOX=9606GN=PSMA4PE=1SV=1	0.000479094	0	0	down
sp|P26038|MOES_HUMANMoesinOS=HomosapiensOX=9606GN=MSNPE=1SV=3	0.00317	0	0	down
sp|P26373|RL13_HUMAN60SribosomalproteinL13OS=HomosapiensOX=9606GN=RPL13PE=1SV=4	0.00441336	0	0	down
sp|P26639|SYTC_HUMANThreonine--tRNAligase1,cytoplasmicOS=HomosapiensOX=9606GN=TARS1PE=1SV=3	0.000149135	0	0	down
sp|P26640|SYVC_HUMANValine--tRNAligaseOS=HomosapiensOX=9606GN=VARS1PE=1SV=4	3.21422e-05	0	0	down
sp|P27348|1433T_HUMAN14-3-3proteinthetaOS=HomosapiensOX=9606GN=YWHAQPE=1SV=1	0.00189223	0	0	down
sp|P28482|MK01_HUMANMitogen-activatedproteinkinase1OS=HomosapiensOX=9606GN=MAPK1PE=1SV=3;sp|P27361|MK03_HUMANMitogen-activatedproteinkinase3OS=HomosapiensOX=9606GN=MAPK3PE=1SV=4;sp|P31152|MK04_HUMANMitogen-activatedproteinkinase4OS=HomosapiensOX=9606GN=MAPK4PE=1SV=2;sp|Q16659|MK06_HUMANMitogen-activatedproteinkinase6OS=HomosapiensOX=9606GN=MAPK6PE=1SV=1	1.84716e-05	0	0	down
sp|P27635|RL10_HUMAN60SribosomalproteinL10OS=HomosapiensOX=9606GN=RPL10PE=1SV=4;sp|Q96L21|RL10L_HUMAN60SribosomalproteinL10-likeOS=HomosapiensOX=9606GN=RPL10LPE=1SV=3	0.00259975	0	0	down
sp|P27694|RFA1_HUMANReplicationproteinA70kDaDNA-bindingsubunitOS=HomosapiensOX=9606GN=RPA1PE=1SV=2	7.26401e-05	0	0	down
sp|P27708|PYR1_HUMANCADproteinOS=HomosapiensOX=9606GN=CADPE=1SV=3	0.000123705	0	0	down
sp|P27797|CALR_HUMANCalreticulinOS=HomosapiensOX=9606GN=CALRPE=1SV=1	0.00453117	0	0	down
sp|P27824|CALX_HUMANCalnexinOS=HomosapiensOX=9606GN=CANXPE=1SV=2	0.000281394	0	0	down
sp|P28066|PSA5_HUMANProteasomesubunitalphatype-5OS=HomosapiensOX=9606GN=PSMA5PE=1SV=3	0.000470344	0	0	down
sp|P28070|PSB4_HUMANProteasomesubunitbetatype-4OS=HomosapiensOX=9606GN=PSMB4PE=1SV=4	0.000305655	0	0	down
sp|P28072|PSB6_HUMANProteasomesubunitbetatype-6OS=HomosapiensOX=9606GN=PSMB6PE=1SV=4	0.00035323	0	0	down
sp|P28074|PSB5_HUMANProteasomesubunitbetatype-5OS=HomosapiensOX=9606GN=PSMB5PE=1SV=3	0.000121186	0	0	down
sp|P29692|EF1D_HUMANElongationfactor1-deltaOS=HomosapiensOX=9606GN=EEF1DPE=1SV=5	0.000196693	0	0	down
sp|P30040|ERP29_HUMANEndoplasmicreticulumresidentprotein29OS=HomosapiensOX=9606GN=ERP29PE=1SV=4	4.27797e-05	0	0	down
sp|P30041|PRDX6_HUMANPeroxiredoxin-6OS=HomosapiensOX=9606GN=PRDX6PE=1SV=3	0.000295641	0	0	down
sp|P30084|ECHM_HUMANEnoyl-CoAhydratase,mitochondrialOS=HomosapiensOX=9606GN=ECHS1PE=1SV=4	0.000165893	0	0	down
sp|P30153|2AAA_HUMANSerine/threonine-proteinphosphatase2A65kDaregulatorysubunitAalphaisoformOS=HomosapiensOX=9606GN=PPP2R1APE=1SV=4	0.000510048	0	0	down
sp|P30520|PURA2_HUMANAdenylosuccinatesynthetaseisozyme2OS=HomosapiensOX=9606GN=ADSS2PE=1SV=3	4.72734e-05	0	0	down
sp|P30566|PUR8_HUMANAdenylosuccinatelyaseOS=HomosapiensOX=9606GN=ADSLPE=1SV=2	6.94397e-05	0	0	down
sp|P30740|ILEU_HUMANLeukocyteelastaseinhibitorOS=HomosapiensOX=9606GN=SERPINB1PE=1SV=1	4.33918e-05	0	0	down
sp|P31040|SDHA_HUMANSuccinatedehydrogenase[ubiquinone]flavoproteinsubunit,mitochondrialOS=HomosapiensOX=9606GN=SDHAPE=1SV=2	1.67685e-05	0	0	down
sp|P31350|RIR2_HUMANRibonucleoside-diphosphatereductasesubunitM2OS=HomosapiensOX=9606GN=RRM2PE=1SV=1	5.49675e-05	0	0	down
sp|P31483|TIA1_HUMANNucleolysinTIA-1isoformp40OS=HomosapiensOX=9606GN=TIA1PE=1SV=3;sp|Q01085|TIAR_HUMANNucleolysinTIAROS=HomosapiensOX=9606GN=TIAL1PE=1SV=1	5.35718e-05	0	0	down
sp|P31689|DNJA1_HUMANDnaJhomologsubfamilyAmember1OS=HomosapiensOX=9606GN=DNAJA1PE=1SV=2	0.000126095	0	0	down
sp|P31939|PUR9_HUMANBifunctionalpurinebiosynthesisproteinPURHOS=HomosapiensOX=9606GN=ATICPE=1SV=3	0.00054148	0	0	down
sp|P31942|HNRH3_HUMANHeterogeneousnuclearribonucleoproteinH3OS=HomosapiensOX=9606GN=HNRNPH3PE=1SV=2	6.26693e-05	0	0	down
sp|P31943|HNRH1_HUMANHeterogeneousnuclearribonucleoproteinHOS=HomosapiensOX=9606GN=HNRNPH1PE=1SV=4;sp|P55795|HNRH2_HUMANHeterogeneousnuclearribonucleoproteinH2OS=HomosapiensOX=9606GN=HNRNPH2PE=1SV=1	0.00116935	0	0	down
sp|P31946|1433B_HUMAN14-3-3proteinbeta/alphaOS=HomosapiensOX=9606GN=YWHABPE=1SV=3	0.00285082	0	0	down
sp|P31947|1433S_HUMAN14-3-3proteinsigmaOS=HomosapiensOX=9606GN=SFNPE=1SV=1	0.000438178	0	0	down
sp|P31948|STIP1_HUMANStress-induced-phosphoprotein1OS=HomosapiensOX=9606GN=STIP1PE=1SV=1	0.000152541	0	0	down
sp|P32969|RL9_HUMAN60SribosomalproteinL9OS=HomosapiensOX=9606GN=RPL9PE=1SV=1	0.000413951	0	0	down
sp|P33176|KINH_HUMANKinesin-1heavychainOS=HomosapiensOX=9606GN=KIF5BPE=1SV=1;sp|O60282|KIF5C_HUMANKinesinheavychainisoform5COS=HomosapiensOX=9606GN=KIF5CPE=1SV=1;sp|Q12840|KIF5A_HUMANKinesinheavychainisoform5AOS=HomosapiensOX=9606GN=KIF5APE=1SV=2	5.38014e-05	0	0	down
sp|P33991|MCM4_HUMANDNAreplicationlicensingfactorMCM4OS=HomosapiensOX=9606GN=MCM4PE=1SV=5	0.000118779	0	0	down
sp|P34897|GLYM_HUMANSerinehydroxymethyltransferase,mitochondrialOS=HomosapiensOX=9606GN=SHMT2PE=1SV=3	0.000595321	0	0	down
sp|P34932|HSP74_HUMANHeatshock70kDaprotein4OS=HomosapiensOX=9606GN=HSPA4PE=1SV=4	0.000222397	0	0	down
sp|P35221|CTNA1_HUMANCateninalpha-1OS=HomosapiensOX=9606GN=CTNNA1PE=1SV=1	5.40643e-05	0	0	down
sp|P35222|CTNB1_HUMANCateninbeta-1OS=HomosapiensOX=9606GN=CTNNB1PE=1SV=1	2.9664e-05	0	0	down
sp|P35232|PHB_HUMANProhibitinOS=HomosapiensOX=9606GN=PHBPE=1SV=1	0.000165415	0	0	down
sp|P35241|RADI_HUMANRadixinOS=HomosapiensOX=9606GN=RDXPE=1SV=1	4.00711e-05	0	0	down
sp|P35606|COPB2_HUMANCoatomersubunitbeta'OS=HomosapiensOX=9606GN=COPB2PE=1SV=2	0.000230302	0	0	down
sp|P35613|BASI_HUMANBasiginOS=HomosapiensOX=9606GN=BSGPE=1SV=2	0.000427994	0	0	down
sp|P35637|FUS_HUMANRNA-bindingproteinFUSOS=HomosapiensOX=9606GN=FUSPE=1SV=1;sp|Q92804|RBP56_HUMANTATA-bindingprotein-associatedfactor2NOS=HomosapiensOX=9606GN=TAF15PE=1SV=1	0.000353093	0	0	down
sp|P35659|DEK_HUMANProteinDEKOS=HomosapiensOX=9606GN=DEKPE=1SV=1	0.000148256	0	0	down
sp|P35998|PRS7_HUMAN26Sproteasomeregulatorysubunit7OS=HomosapiensOX=9606GN=PSMC2PE=1SV=3	0.000262698	0	0	down
sp|P36405|ARL3_HUMANADP-ribosylationfactor-likeprotein3OS=HomosapiensOX=9606GN=ARL3PE=1SV=2	5.12157e-05	0	0	down
sp|P36776|LONM_HUMANLonproteasehomolog,mitochondrialOS=HomosapiensOX=9606GN=LONP1PE=1SV=2	1.53993e-05	0	0	down
sp|P36871|PGM1_HUMANPhosphoglucomutase-1OS=HomosapiensOX=9606GN=PGM1PE=1SV=3	0.000324282	0	0	down
sp|P36957|ODO2_HUMANDihydrolipoyllysine-residuesuccinyltransferasecomponentof2-oxoglutaratedehydrogenasecomplex,mitochondrialOS=HomosapiensOX=9606GN=DLSTPE=1SV=4	0.00012134	0	0	down
sp|P37837|TALDO_HUMANTransaldolaseOS=HomosapiensOX=9606GN=TALDO1PE=1SV=2	0.00148034	0	0	down
sp|P38117|ETFB_HUMANElectrontransferflavoproteinsubunitbetaOS=HomosapiensOX=9606GN=ETFBPE=1SV=3	3.97637e-05	0	0	down
sp|P38606|VATA_HUMANV-typeprotonATPasecatalyticsubunitAOS=HomosapiensOX=9606GN=ATP6V1APE=1SV=2	0.000127683	0	0	down
sp|P38919|IF4A3_HUMANEukaryoticinitiationfactor4A-IIIOS=HomosapiensOX=9606GN=EIF4A3PE=1SV=4	0.000364592	0	0	down
sp|P39023|RL3_HUMAN60SribosomalproteinL3OS=HomosapiensOX=9606GN=RPL3PE=1SV=2	0.000877739	0	0	down
sp|P39748|FEN1_HUMANFlapendonuclease1OS=HomosapiensOX=9606GN=FEN1PE=1SV=1	9.67288e-05	0	0	down
sp|P40121|CAPG_HUMANMacrophage-cappingproteinOS=HomosapiensOX=9606GN=CAPGPE=1SV=2	0.000710676	0	0	down
sp|P40227|TCPZ_HUMANT-complexprotein1subunitzetaOS=HomosapiensOX=9606GN=CCT6APE=1SV=3;sp|Q92526|TCPW_HUMANT-complexprotein1subunitzeta-2OS=HomosapiensOX=9606GN=CCT6BPE=1SV=5	0.00110396	0	0	down
sp|P40261|NNMT_HUMANNicotinamideN-methyltransferaseOS=HomosapiensOX=9606GN=NNMTPE=1SV=1	0.000110558	0	0	down
sp|P40429|RL13A_HUMAN60SribosomalproteinL13aOS=HomosapiensOX=9606GN=RPL13APE=1SV=2;sp|Q6NVV1|R13P3_HUMANPutative60SribosomalproteinL13aproteinRPL13AP3OS=HomosapiensOX=9606GN=RPL13AP3PE=5SV=1	0.00135716	0	0	down
sp|P40925|MDHC_HUMANMalatedehydrogenase,cytoplasmicOS=HomosapiensOX=9606GN=MDH1PE=1SV=4	0.00109397	0	0	down
sp|P40926|MDHM_HUMANMalatedehydrogenase,mitochondrialOS=HomosapiensOX=9606GN=MDH2PE=1SV=3	0.000419688	0	0	down
sp|P40937|RFC5_HUMANReplicationfactorCsubunit5OS=HomosapiensOX=9606GN=RFC5PE=1SV=1	1.81148e-05	0	0	down
sp|P40939|ECHA_HUMANTrifunctionalenzymesubunitalpha,mitochondrialOS=HomosapiensOX=9606GN=HADHAPE=1SV=2	0.00051949	0	0	down
sp|P41250|GARS_HUMANGlycine--tRNAligaseOS=HomosapiensOX=9606GN=GARS1PE=1SV=3	0.000314174	0	0	down
sp|P41252|SYIC_HUMANIsoleucine--tRNAligase,cytoplasmicOS=HomosapiensOX=9606GN=IARS1PE=1SV=2	0.000112718	0	0	down
sp|P41743|KPCI_HUMANProteinkinaseCiotatypeOS=HomosapiensOX=9606GN=PRKCIPE=1SV=2	2.42304e-05	0	0	down
sp|P42126|ECI1_HUMANEnoyl-CoAdeltaisomerase1,mitochondrialOS=HomosapiensOX=9606GN=ECI1PE=1SV=1	3.69893e-05	0	0	down
sp|P42166|LAP2A_HUMANLamina-associatedpolypeptide2,isoformalphaOS=HomosapiensOX=9606GN=TMPOPE=1SV=2	1.42349e-05	0	0	down
sp|P42167|LAP2B_HUMANLamina-associatedpolypeptide2,isoformsbeta/gammaOS=HomosapiensOX=9606GN=TMPOPE=1SV=2	0.000144363	0	0	down
sp|P42765|THIM_HUMAN3-ketoacyl-CoAthiolase,mitochondrialOS=HomosapiensOX=9606GN=ACAA2PE=1SV=2	6.28733e-05	0	0	down
sp|P43034|LIS1_HUMANPlatelet-activatingfactoracetylhydrolaseIBsubunitalphaOS=HomosapiensOX=9606GN=PAFAH1B1PE=1SV=2	7.24591e-05	0	0	down
sp|P43246|MSH2_HUMANDNAmismatchrepairproteinMsh2OS=HomosapiensOX=9606GN=MSH2PE=1SV=1	0.00026514	0	0	down
sp|P43307|SSRA_HUMANTranslocon-associatedproteinsubunitalphaOS=HomosapiensOX=9606GN=SSR1PE=1SV=3	9.84788e-05	0	0	down
sp|P43490|NAMPT_HUMANNicotinamidephosphoribosyltransferaseOS=HomosapiensOX=9606GN=NAMPTPE=1SV=1	0.00012694	0	0	down
sp|P43686|PRS6B_HUMAN26Sproteasomeregulatorysubunit6BOS=HomosapiensOX=9606GN=PSMC4PE=1SV=2	0.000181438	0	0	down
sp|P45974|UBP5_HUMANUbiquitincarboxyl-terminalhydrolase5OS=HomosapiensOX=9606GN=USP5PE=1SV=2	3.93975e-05	0	0	down
sp|P46379|BAG6_HUMANLargeproline-richproteinBAG6OS=HomosapiensOX=9606GN=BAG6PE=1SV=2	1.72884e-05	0	0	down
sp|P46459|NSF_HUMANVesicle-fusingATPaseOS=HomosapiensOX=9606GN=NSFPE=1SV=3	1.4596e-05	0	0	down
sp|P46777|RL5_HUMAN60SribosomalproteinL5OS=HomosapiensOX=9606GN=RPL5PE=1SV=3	0.00175078	0	0	down
sp|P46778|RL21_HUMAN60SribosomalproteinL21OS=HomosapiensOX=9606GN=RPL21PE=1SV=2	0.00112035	0	0	down
sp|P46977|STT3A_HUMANDolichyl-diphosphooligosaccharide--proteinglycosyltransferasesubunitSTT3AOS=HomosapiensOX=9606GN=STT3APE=1SV=2	9.65581e-05	0	0	down
sp|P47897|SYQ_HUMANGlutamine--tRNAligaseOS=HomosapiensOX=9606GN=QARS1PE=1SV=1	3.94419e-05	0	0	down
sp|P48047|ATPO_HUMANATPsynthasesubunitO,mitochondrialOS=HomosapiensOX=9606GN=ATP5POPE=1SV=1	0.000192877	0	0	down
sp|P48444|COPD_HUMANCoatomersubunitdeltaOS=HomosapiensOX=9606GN=ARCN1PE=1SV=1	0.000136347	0	0	down
sp|P48556|PSMD8_HUMAN26Sproteasomenon-ATPaseregulatorysubunit8OS=HomosapiensOX=9606GN=PSMD8PE=1SV=2	7.17992e-05	0	0	down
sp|P48735|IDHP_HUMANIsocitratedehydrogenase[NADP],mitochondrialOS=HomosapiensOX=9606GN=IDH2PE=1SV=2	0.000623039	0	0	down
sp|P49257|LMAN1_HUMANProteinERGIC-53OS=HomosapiensOX=9606GN=LMAN1PE=1SV=2	3.70465e-05	0	0	down
sp|P49321|NASP_HUMANNuclearautoantigenicspermproteinOS=HomosapiensOX=9606GN=NASPPE=1SV=2	0.000122561	0	0	down
sp|P49327|FAS_HUMANFattyacidsynthaseOS=HomosapiensOX=9606GN=FASNPE=1SV=3	5.90327e-05	0	0	down
sp|P49368|TCPG_HUMANT-complexprotein1subunitgammaOS=HomosapiensOX=9606GN=CCT3PE=1SV=4	0.00134999	0	0	down
sp|P49419|AL7A1_HUMANAlpha-aminoadipicsemialdehydedehydrogenaseOS=HomosapiensOX=9606GN=ALDH7A1PE=1SV=5	0.000123363	0	0	down
sp|P49588|SYAC_HUMANAlanine--tRNAligase,cytoplasmicOS=HomosapiensOX=9606GN=AARS1PE=1SV=2	3.87359e-05	0	0	down
sp|P49590|SYHM_HUMANHistidine--tRNAligase,mitochondrialOS=HomosapiensOX=9606GN=HARS2PE=1SV=1	2.22875e-05	0	0	down
sp|P49591|SYSC_HUMANSerine--tRNAligase,cytoplasmicOS=HomosapiensOX=9606GN=SARS1PE=1SV=3	0.000100468	0	0	down
sp|P49721|PSB2_HUMANProteasomesubunitbetatype-2OS=HomosapiensOX=9606GN=PSMB2PE=1SV=1	0.000593528	0	0	down
sp|P49736|MCM2_HUMANDNAreplicationlicensingfactorMCM2OS=HomosapiensOX=9606GN=MCM2PE=1SV=4	0.000227954	0	0	down
sp|P49748|ACADV_HUMANVerylong-chainspecificacyl-CoAdehydrogenase,mitochondrialOS=HomosapiensOX=9606GN=ACADVLPE=1SV=1	0.000164117	0	0	down
sp|P49756|RBM25_HUMANRNA-bindingprotein25OS=HomosapiensOX=9606GN=RBM25PE=1SV=3	0.000106947	0	0	down
sp|P49915|GUAA_HUMANGMPsynthase[glutamine-hydrolyzing]OS=HomosapiensOX=9606GN=GMPSPE=1SV=1	0.000269178	0	0	down
sp|P50395|GDIB_HUMANRabGDPdissociationinhibitorbetaOS=HomosapiensOX=9606GN=GDI2PE=1SV=2;sp|P31150|GDIA_HUMANRabGDPdissociationinhibitoralphaOS=HomosapiensOX=9606GN=GDI1PE=1SV=2	0.000913337	0	0	down
sp|P50454|SERPH_HUMANSerpinH1OS=HomosapiensOX=9606GN=SERPINH1PE=1SV=2	0.00215047	0	0	down
sp|Q8IZP2|ST134_HUMANPutativeproteinFAM10A4OS=HomosapiensOX=9606GN=ST13P4PE=5SV=1;sp|P50502|F10A1_HUMANHsc70-interactingproteinOS=HomosapiensOX=9606GN=ST13PE=1SV=2;sp|Q8NFI4|F10A5_HUMANPutativeproteinFAM10A5OS=HomosapiensOX=9606GN=ST13P5PE=5SV=1	0.000544459	0	0	down
sp|P50570|DYN2_HUMANDynamin-2OS=HomosapiensOX=9606GN=DNM2PE=1SV=2;sp|Q05193|DYN1_HUMANDynamin-1OS=HomosapiensOX=9606GN=DNM1PE=1SV=2;sp|Q9UQ16|DYN3_HUMANDynamin-3OS=HomosapiensOX=9606GN=DNM3PE=1SV=4	0.000129706	0	0	down
sp|P50579|MAP2_HUMANMethionineaminopeptidase2OS=HomosapiensOX=9606GN=METAP2PE=1SV=1	0.000170665	0	0	down
sp|P50914|RL14_HUMAN60SribosomalproteinL14OS=HomosapiensOX=9606GN=RPL14PE=1SV=4	0.000606137	0	0	down
sp|P50991|TCPD_HUMANT-complexprotein1subunitdeltaOS=HomosapiensOX=9606GN=CCT4PE=1SV=4	0.00116824	0	0	down
sp|P50995|ANX11_HUMANAnnexinA11OS=HomosapiensOX=9606GN=ANXA11PE=1SV=1	0.000129049	0	0	down
sp|P51114|FXR1_HUMANFragileXmentalretardationsyndrome-relatedprotein1OS=HomosapiensOX=9606GN=FXR1PE=1SV=3;sp|P51116|FXR2_HUMANFragileXmentalretardationsyndrome-relatedprotein2OS=HomosapiensOX=9606GN=FXR2PE=1SV=2	7.17455e-05	0	0	down
sp|P51665|PSMD7_HUMAN26Sproteasomenon-ATPaseregulatorysubunit7OS=HomosapiensOX=9606GN=PSMD7PE=1SV=2	4.57565e-05	0	0	down
sp|P51991|ROA3_HUMANHeterogeneousnuclearribonucleoproteinA3OS=HomosapiensOX=9606GN=HNRNPA3PE=1SV=2	0.00113896	0	0	down
sp|P52209|6PGD_HUMAN6-phosphogluconatedehydrogenase,decarboxylatingOS=HomosapiensOX=9606GN=PGDPE=1SV=3	0.000405952	0	0	down
sp|P52292|IMA1_HUMANImportinsubunitalpha-1OS=HomosapiensOX=9606GN=KPNA2PE=1SV=1	0.000126957	0	0	down
sp|P52565|GDIR1_HUMANRhoGDP-dissociationinhibitor1OS=HomosapiensOX=9606GN=ARHGDIAPE=1SV=3	0.000870568	0	0	down
sp|P52597|HNRPF_HUMANHeterogeneousnuclearribonucleoproteinFOS=HomosapiensOX=9606GN=HNRNPFPE=1SV=3	0.0023142	0	0	down
sp|P52701|MSH6_HUMANDNAmismatchrepairproteinMsh6OS=HomosapiensOX=9606GN=MSH6PE=1SV=2	3.85473e-05	0	0	down
sp|P52788|SPSY_HUMANSperminesynthaseOS=HomosapiensOX=9606GN=SMSPE=1SV=2	6.41273e-05	0	0	down
sp|P52888|THOP1_HUMANThimetoligopeptidaseOS=HomosapiensOX=9606GN=THOP1PE=1SV=2	1.36202e-05	0	0	down
sp|P52943|CRIP2_HUMANCysteine-richprotein2OS=HomosapiensOX=9606GN=CRIP2PE=1SV=1	0.0001557	0	0	down
sp|P53396|ACLY_HUMANATP-citratesynthaseOS=HomosapiensOX=9606GN=ACLYPE=1SV=3	0.000302607	0	0	down
sp|P53597|SUCA_HUMANSuccinate--CoAligase[ADP/GDP-forming]subunitalpha,mitochondrialOS=HomosapiensOX=9606GN=SUCLG1PE=1SV=4	1.6206e-05	0	0	down
sp|P53618|COPB_HUMANCoatomersubunitbetaOS=HomosapiensOX=9606GN=COPB1PE=1SV=3	0.000332025	0	0	down
sp|P54136|SYRC_HUMANArginine--tRNAligase,cytoplasmicOS=HomosapiensOX=9606GN=RARS1PE=1SV=2	0.000125694	0	0	down
sp|P54577|SYYC_HUMANTyrosine--tRNAligase,cytoplasmicOS=HomosapiensOX=9606GN=YARS1PE=1SV=4	1.28878e-05	0	0	down
sp|P54578|UBP14_HUMANUbiquitincarboxyl-terminalhydrolase14OS=HomosapiensOX=9606GN=USP14PE=1SV=3	3.16471e-05	0	0	down
sp|P54687|BCAT1_HUMANBranched-chain-amino-acidaminotransferase,cytosolicOS=HomosapiensOX=9606GN=BCAT1PE=1SV=3	5.55292e-05	0	0	down
sp|P54709|AT1B3_HUMANSodium/potassium-transportingATPasesubunitbeta-3OS=HomosapiensOX=9606GN=ATP1B3PE=1SV=1	0.000380598	0	0	down
sp|P54886|P5CS_HUMANDelta-1-pyrroline-5-carboxylatesynthaseOS=HomosapiensOX=9606GN=ALDH18A1PE=1SV=2	0.000144816	0	0	down
sp|P54920|SNAA_HUMANAlpha-solubleNSFattachmentproteinOS=HomosapiensOX=9606GN=NAPAPE=1SV=3	0.000108979	0	0	down
sp|P55010|IF5_HUMANEukaryotictranslationinitiationfactor5OS=HomosapiensOX=9606GN=EIF5PE=1SV=2	0.000163264	0	0	down
sp|P55036|PSMD4_HUMAN26Sproteasomenon-ATPaseregulatorysubunit4OS=HomosapiensOX=9606GN=PSMD4PE=1SV=1	7.61862e-05	0	0	down
sp|P55060|XPO2_HUMANExportin-2OS=HomosapiensOX=9606GN=CSE1LPE=1SV=3	0.000703403	0	0	down
sp|P55072|TERA_HUMANTransitionalendoplasmicreticulumATPaseOS=HomosapiensOX=9606GN=VCPPE=1SV=4	0.00105547	0	0	down
sp|P55209|NP1L1_HUMANNucleosomeassemblyprotein1-like1OS=HomosapiensOX=9606GN=NAP1L1PE=1SV=1;sp|Q99733|NP1L4_HUMANNucleosomeassemblyprotein1-like4OS=HomosapiensOX=9606GN=NAP1L4PE=1SV=1	0.00139993	0	0	down
sp|P55265|DSRAD_HUMANDouble-strandedRNA-specificadenosinedeaminaseOS=HomosapiensOX=9606GN=ADARPE=1SV=4	6.62094e-06	0	0	down
sp|P55786|PSA_HUMANPuromycin-sensitiveaminopeptidaseOS=HomosapiensOX=9606GN=NPEPPSPE=1SV=2;sp|A6NEC2|PSAL_HUMANPuromycin-sensitiveaminopeptidase-likeproteinOS=HomosapiensOX=9606GN=NPEPPSL1PE=2SV=3	0.000366453	0	0	down
sp|P55884|EIF3B_HUMANEukaryotictranslationinitiationfactor3subunitBOS=HomosapiensOX=9606GN=EIF3BPE=1SV=3	0.000351096	0	0	down
sp|P56192|SYMC_HUMANMethionine--tRNAligase,cytoplasmicOS=HomosapiensOX=9606GN=MARS1PE=1SV=2	0.000113239	0	0	down
sp|P56537|IF6_HUMANEukaryotictranslationinitiationfactor6OS=HomosapiensOX=9606GN=EIF6PE=1SV=1	0.000609824	0	0	down
sp|P57740|NU107_HUMANNuclearporecomplexproteinNup107OS=HomosapiensOX=9606GN=NUP107PE=1SV=1	6.28486e-06	0	0	down
sp|P60228|EIF3E_HUMANEukaryotictranslationinitiationfactor3subunitEOS=HomosapiensOX=9606GN=EIF3EPE=1SV=1	0.000227681	0	0	down
sp|P60891|PRPS1_HUMANRibose-phosphatepyrophosphokinase1OS=HomosapiensOX=9606GN=PRPS1PE=1SV=2;sp|P21108|PRPS3_HUMANRibose-phosphatepyrophosphokinase3OS=HomosapiensOX=9606GN=PRPS1L1PE=1SV=2;sp|P11908|PRPS2_HUMANRibose-phosphatepyrophosphokinase2OS=HomosapiensOX=9606GN=PRPS2PE=1SV=2	0.00115578	0	0	down
sp|P61006|RAB8A_HUMANRas-relatedproteinRab-8AOS=HomosapiensOX=9606GN=RAB8APE=1SV=1	4.31067e-05	0	0	down
sp|P61106|RAB14_HUMANRas-relatedproteinRab-14OS=HomosapiensOX=9606GN=RAB14PE=1SV=4	7.24335e-05	0	0	down
sp|P61158|ARP3_HUMANActin-relatedprotein3OS=HomosapiensOX=9606GN=ACTR3PE=1SV=3	0.000375382	0	0	down
sp|P61160|ARP2_HUMANActin-relatedprotein2OS=HomosapiensOX=9606GN=ACTR2PE=1SV=1	0.000782197	0	0	down
sp|P61221|ABCE1_HUMANATP-bindingcassettesub-familyEmember1OS=HomosapiensOX=9606GN=ABCE1PE=1SV=1	8.04947e-05	0	0	down
sp|P61313|RL15_HUMAN60SribosomalproteinL15OS=HomosapiensOX=9606GN=RPL15PE=1SV=2	0.00199835	0	0	down
sp|P61981|1433G_HUMAN14-3-3proteingammaOS=HomosapiensOX=9606GN=YWHAGPE=1SV=2	0.000899166	0	0	down
sp|P62081|RS7_HUMAN40SribosomalproteinS7OS=HomosapiensOX=9606GN=RPS7PE=1SV=1	0.00042037	0	0	down
sp|P62136|PP1A_HUMANSerine/threonine-proteinphosphatasePP1-alphacatalyticsubunitOS=HomosapiensOX=9606GN=PPP1CAPE=1SV=1;sp|P36873|PP1G_HUMANSerine/threonine-proteinphosphatasePP1-gammacatalyticsubunitOS=HomosapiensOX=9606GN=PPP1CCPE=1SV=1;sp|P62140|PP1B_HUMANSerine/threonine-proteinphosphatasePP1-betacatalyticsubunitOS=HomosapiensOX=9606GN=PPP1CBPE=1SV=3	0.00032482	0	0	down
sp|P62191|PRS4_HUMAN26Sproteasomeregulatorysubunit4OS=HomosapiensOX=9606GN=PSMC1PE=1SV=1	0.000463796	0	0	down
sp|P62195|PRS8_HUMAN26Sproteasomeregulatorysubunit8OS=HomosapiensOX=9606GN=PSMC5PE=1SV=1	0.00026135	0	0	down
sp|P62244|RS15A_HUMAN40SribosomalproteinS15aOS=HomosapiensOX=9606GN=RPS15APE=1SV=2	6.92545e-05	0	0	down
sp|P62258|1433E_HUMAN14-3-3proteinepsilonOS=HomosapiensOX=9606GN=YWHAEPE=1SV=1	0.00381401	0	0	down
sp|P62333|PRS10_HUMAN26Sproteasomeregulatorysubunit10BOS=HomosapiensOX=9606GN=PSMC6PE=1SV=1	0.000125386	0	0	down
sp|P62491|RB11A_HUMANRas-relatedproteinRab-11AOS=HomosapiensOX=9606GN=RAB11APE=1SV=3;sp|Q15907|RB11B_HUMANRas-relatedproteinRab-11BOS=HomosapiensOX=9606GN=RAB11BPE=1SV=4;sp|P57735|RAB25_HUMANRas-relatedproteinRab-25OS=HomosapiensOX=9606GN=RAB25PE=1SV=2	0.000359026	0	0	down
sp|P62495|ERF1_HUMANEukaryoticpeptidechainreleasefactorsubunit1OS=HomosapiensOX=9606GN=ETF1PE=1SV=3	8.84568e-05	0	0	down
sp|P67775|PP2AA_HUMANSerine/threonine-proteinphosphatase2AcatalyticsubunitalphaisoformOS=HomosapiensOX=9606GN=PPP2CAPE=1SV=1;sp|P62714|PP2AB_HUMANSerine/threonine-proteinphosphatase2AcatalyticsubunitbetaisoformOS=HomosapiensOX=9606GN=PPP2CBPE=1SV=1	0.000114127	0	0	down
sp|Q9H0U4|RAB1B_HUMANRas-relatedproteinRab-1BOS=HomosapiensOX=9606GN=RAB1BPE=1SV=1;sp|P62820|RAB1A_HUMANRas-relatedproteinRab-1AOS=HomosapiensOX=9606GN=RAB1APE=1SV=3;sp|Q92928|RAB1C_HUMANPutativeRas-relatedproteinRab-1COS=HomosapiensOX=9606GN=RAB1CPE=5SV=2	0.000346195	0	0	down
sp|P62826|RAN_HUMANGTP-bindingnuclearproteinRanOS=HomosapiensOX=9606GN=RANPE=1SV=3	0.00360375	0	0	down
sp|P62873|GBB1_HUMANGuaninenucleotide-bindingproteinG(I)/G(S)/G(T)subunitbeta-1OS=HomosapiensOX=9606GN=GNB1PE=1SV=3;sp|P16520|GBB3_HUMANGuaninenucleotide-bindingproteinG(I)/G(S)/G(T)subunitbeta-3OS=HomosapiensOX=9606GN=GNB3PE=1SV=1	0.000221287	0	0	down
sp|P62879|GBB2_HUMANGuaninenucleotide-bindingproteinG(I)/G(S)/G(T)subunitbeta-2OS=HomosapiensOX=9606GN=GNB2PE=1SV=3;sp|Q9HAV0|GBB4_HUMANGuaninenucleotide-bindingproteinsubunitbeta-4OS=HomosapiensOX=9606GN=GNB4PE=1SV=3	0.0010273	0	0	down
sp|P62906|RL10A_HUMAN60SribosomalproteinL10aOS=HomosapiensOX=9606GN=RPL10APE=1SV=2	0.00133385	0	0	down
sp|P63010|AP2B1_HUMANAP-2complexsubunitbetaOS=HomosapiensOX=9606GN=AP2B1PE=1SV=1;sp|Q10567|AP1B1_HUMANAP-1complexsubunitbeta-1OS=HomosapiensOX=9606GN=AP1B1PE=1SV=2	0.000186645	0	0	down
sp|P63104|1433Z_HUMAN14-3-3proteinzeta/deltaOS=HomosapiensOX=9606GN=YWHAZPE=1SV=1	0.0110823	0	0	down
sp|P63244|RACK1_HUMANReceptorofactivatedproteinCkinase1OS=HomosapiensOX=9606GN=RACK1PE=1SV=3	0.00160566	0	0	down
sp|P68366|TBA4A_HUMANTubulinalpha-4AchainOS=HomosapiensOX=9606GN=TUBA4APE=1SV=1	0.000427003	0	0	down
sp|P68402|PA1B2_HUMANPlatelet-activatingfactoracetylhydrolaseIBsubunitbetaOS=HomosapiensOX=9606GN=PAFAH1B2PE=1SV=1	2.32146e-05	0	0	down
sp|P69905|HBA_HUMANHemoglobinsubunitalphaOS=HomosapiensOX=9606GN=HBA1PE=1SV=2	0.00057572	0	0	down
sp|P78347|GTF2I_HUMANGeneraltranscriptionfactorII-IOS=HomosapiensOX=9606GN=GTF2IPE=1SV=2	4.7381e-05	0	0	down
sp|P78417|GSTO1_HUMANGlutathioneS-transferaseomega-1OS=HomosapiensOX=9606GN=GSTO1PE=1SV=2	0.000840024	0	0	down
sp|P82930|RT34_HUMAN28SribosomalproteinS34,mitochondrialOS=HomosapiensOX=9606GN=MRPS34PE=1SV=2	4.36112e-05	0	0	down
sp|P82979|SARNP_HUMANSAPdomain-containingribonucleoproteinOS=HomosapiensOX=9606GN=SARNPPE=1SV=3	9.03946e-05	0	0	down
sp|P98161|PKD1_HUMANPolycystin-1OS=HomosapiensOX=9606GN=PKD1PE=1SV=3	1.11907e-05	0	0	down
sp|Q00341|VIGLN_HUMANVigilinOS=HomosapiensOX=9606GN=HDLBPPE=1SV=2	0.000105223	0	0	down
sp|Q01518|CAP1_HUMANAdenylylcyclase-associatedprotein1OS=HomosapiensOX=9606GN=CAP1PE=1SV=5;sp|P40123|CAP2_HUMANAdenylylcyclase-associatedprotein2OS=HomosapiensOX=9606GN=CAP2PE=1SV=1	0.000725103	0	0	down
sp|Q02790|FKBP4_HUMANPeptidyl-prolylcis-transisomeraseFKBP4OS=HomosapiensOX=9606GN=FKBP4PE=1SV=3	2.66301e-05	0	0	down
sp|Q02809|PLOD1_HUMANProcollagen-lysine,2-oxoglutarate5-dioxygenase1OS=HomosapiensOX=9606GN=PLOD1PE=1SV=2	2.73489e-05	0	0	down
sp|Q02878|RL6_HUMAN60SribosomalproteinL6OS=HomosapiensOX=9606GN=RPL6PE=1SV=3	0.00463515	0	0	down
sp|Q03169|TNAP2_HUMANTumornecrosisfactoralpha-inducedprotein2OS=HomosapiensOX=9606GN=TNFAIP2PE=1SV=2	5.20744e-06	0	0	down
sp|Q04446|GLGB_HUMAN1,4-alpha-glucan-branchingenzymeOS=HomosapiensOX=9606GN=GBE1PE=1SV=3	1.46779e-05	0	0	down
sp|Q04637|IF4G1_HUMANEukaryotictranslationinitiationfactor4gamma1OS=HomosapiensOX=9606GN=EIF4G1PE=1SV=4	7.71474e-05	0	0	down
sp|Q04760|LGUL_HUMANLactoylglutathionelyaseOS=HomosapiensOX=9606GN=GLO1PE=1SV=4	3.52205e-05	0	0	down
sp|Q04917|1433F_HUMAN14-3-3proteinetaOS=HomosapiensOX=9606GN=YWHAHPE=1SV=4	0.000423845	0	0	down
sp|Q05639|EF1A2_HUMANElongationfactor1-alpha2OS=HomosapiensOX=9606GN=EEF1A2PE=1SV=1	0.00132404	0	0	down
sp|Q06124|PTN11_HUMANTyrosine-proteinphosphatasenon-receptortype11OS=HomosapiensOX=9606GN=PTPN11PE=1SV=3	2.49714e-05	0	0	down
sp|Q06210|GFPT1_HUMANGlutamine--fructose-6-phosphateaminotransferase[isomerizing]1OS=HomosapiensOX=9606GN=GFPT1PE=1SV=3	0.000560926	0	0	down
sp|Q06323|PSME1_HUMANProteasomeactivatorcomplexsubunit1OS=HomosapiensOX=9606GN=PSME1PE=1SV=1	0.000238309	0	0	down
sp|Q07065|CKAP4_HUMANCytoskeleton-associatedprotein4OS=HomosapiensOX=9606GN=CKAP4PE=1SV=2;sp|Q96K21|ANCHR_HUMANAbscission/NoCutcheckpointregulatorOS=HomosapiensOX=9606GN=ZFYVE19PE=1SV=3	0.000215661	0	0	down
sp|Q07666|KHDR1_HUMANKHdomain-containing,RNA-binding,signaltransduction-associatedprotein1OS=HomosapiensOX=9606GN=KHDRBS1PE=1SV=1	0.000647642	0	0	down
sp|Q07955|SRSF1_HUMANSerine/arginine-richsplicingfactor1OS=HomosapiensOX=9606GN=SRSF1PE=1SV=2	0.000424186	0	0	down
sp|Q07960|RHG01_HUMANRhoGTPase-activatingprotein1OS=HomosapiensOX=9606GN=ARHGAP1PE=1SV=1	4.76866e-05	0	0	down
sp|Q08257|QOR_HUMANQuinoneoxidoreductaseOS=HomosapiensOX=9606GN=CRYZPE=1SV=1	0.000806014	0	0	down
sp|Q08945|SSRP1_HUMANFACTcomplexsubunitSSRP1OS=HomosapiensOX=9606GN=SSRP1PE=1SV=1	7.00885e-05	0	0	down
sp|Q09028|RBBP4_HUMANHistone-bindingproteinRBBP4OS=HomosapiensOX=9606GN=RBBP4PE=1SV=3	0.000893788	0	0	down
sp|Q09161|NCBP1_HUMANNuclearcap-bindingproteinsubunit1OS=HomosapiensOX=9606GN=NCBP1PE=1SV=1	3.27159e-05	0	0	down
sp|Q09666|AHNK_HUMANNeuroblastdifferentiation-associatedproteinAHNAKOS=HomosapiensOX=9606GN=AHNAKPE=1SV=2	6.13324e-05	0	0	down
sp|Q12874|SF3A3_HUMANSplicingfactor3Asubunit3OS=HomosapiensOX=9606GN=SF3A3PE=1SV=1	1.54821e-05	0	0	down
sp|Q12905|ILF2_HUMANInterleukinenhancer-bindingfactor2OS=HomosapiensOX=9606GN=ILF2PE=1SV=2	0.00100391	0	0	down
sp|Q12907|LMAN2_HUMANVesicularintegral-membraneproteinVIP36OS=HomosapiensOX=9606GN=LMAN2PE=1SV=1	2.21432e-05	0	0	down
sp|Q12931|TRAP1_HUMANHeatshockprotein75kDa,mitochondrialOS=HomosapiensOX=9606GN=TRAP1PE=1SV=3	3.29284e-05	0	0	down
sp|Q13045|FLII_HUMANProteinflightless-1homologOS=HomosapiensOX=9606GN=FLIIPE=1SV=2	1.004e-05	0	0	down
sp|Q13098|CSN1_HUMANCOP9signalosomecomplexsubunit1OS=HomosapiensOX=9606GN=GPS1PE=1SV=4	6.05249e-05	0	0	down
sp|Q13148|TADBP_HUMANTARDNA-bindingprotein43OS=HomosapiensOX=9606GN=TARDBPPE=1SV=1	0.000221987	0	0	down
sp|Q13151|ROA0_HUMANHeterogeneousnuclearribonucleoproteinA0OS=HomosapiensOX=9606GN=HNRNPA0PE=1SV=1	0.000652072	0	0	down
sp|Q13155|AIMP2_HUMANAminoacyltRNAsynthasecomplex-interactingmultifunctionalprotein2OS=HomosapiensOX=9606GN=AIMP2PE=1SV=2	3.7149e-05	0	0	down
sp|Q13162|PRDX4_HUMANPeroxiredoxin-4OS=HomosapiensOX=9606GN=PRDX4PE=1SV=1	0.000646464	0	0	down
sp|Q13185|CBX3_HUMANChromoboxproteinhomolog3OS=HomosapiensOX=9606GN=CBX3PE=1SV=4	0.000309829	0	0	down
sp|Q13200|PSMD2_HUMAN26Sproteasomenon-ATPaseregulatorysubunit2OS=HomosapiensOX=9606GN=PSMD2PE=1SV=3	0.00082004	0	0	down
sp|Q13243|SRSF5_HUMANSerine/arginine-richsplicingfactor5OS=HomosapiensOX=9606GN=SRSF5PE=1SV=1	0.000120213	0	0	down
sp|Q13247|SRSF6_HUMANSerine/arginine-richsplicingfactor6OS=HomosapiensOX=9606GN=SRSF6PE=1SV=2;sp|Q08170|SRSF4_HUMANSerine/arginine-richsplicingfactor4OS=HomosapiensOX=9606GN=SRSF4PE=1SV=2	0.000151005	0	0	down
sp|Q13263|TIF1B_HUMANTranscriptionintermediaryfactor1-betaOS=HomosapiensOX=9606GN=TRIM28PE=1SV=5	0.000893617	0	0	down
sp|Q13283|G3BP1_HUMANRasGTPase-activatingprotein-bindingprotein1OS=HomosapiensOX=9606GN=G3BP1PE=1SV=1	0.000340595	0	0	down
sp|Q13310|PABP4_HUMANPolyadenylate-bindingprotein4OS=HomosapiensOX=9606GN=PABPC4PE=1SV=1;sp|P0CB38|PAB4L_HUMANPolyadenylate-bindingprotein4-likeOS=HomosapiensOX=9606GN=PABPC4LPE=2SV=1	0.000240264	0	0	down
sp|Q13347|EIF3I_HUMANEukaryotictranslationinitiationfactor3subunitIOS=HomosapiensOX=9606GN=EIF3IPE=1SV=1	0.000286251	0	0	down
sp|Q13409|DC1I2_HUMANCytoplasmicdynein1intermediatechain2OS=HomosapiensOX=9606GN=DYNC1I2PE=1SV=3	0.000156468	0	0	down
sp|Q13428|TCOF_HUMANTreacleproteinOS=HomosapiensOX=9606GN=TCOF1PE=1SV=3	1.10866e-05	0	0	down
sp|Q13435|SF3B2_HUMANSplicingfactor3Bsubunit2OS=HomosapiensOX=9606GN=SF3B2PE=1SV=2	1.49485e-05	0	0	down
sp|Q13509|TBB3_HUMANTubulinbeta-3chainOS=HomosapiensOX=9606GN=TUBB3PE=1SV=2	0.000677665	0	0	down
sp|Q13547|HDAC1_HUMANHistonedeacetylase1OS=HomosapiensOX=9606GN=HDAC1PE=1SV=1;sp|Q92769|HDAC2_HUMANHistonedeacetylase2OS=HomosapiensOX=9606GN=HDAC2PE=1SV=2;sp|O15379|HDAC3_HUMANHistonedeacetylase3OS=HomosapiensOX=9606GN=HDAC3PE=1SV=2	0.000184084	0	0	down
sp|Q13561|DCTN2_HUMANDynactinsubunit2OS=HomosapiensOX=9606GN=DCTN2PE=1SV=4	5.57085e-05	0	0	down
sp|Q13620|CUL4B_HUMANCullin-4BOS=HomosapiensOX=9606GN=CUL4BPE=1SV=4;sp|Q13619|CUL4A_HUMANCullin-4AOS=HomosapiensOX=9606GN=CUL4APE=1SV=3	6.70699e-05	0	0	down
sp|Q13630|FCL_HUMANGDP-L-fucosesynthaseOS=HomosapiensOX=9606GN=TSTA3PE=1SV=1	7.97084e-05	0	0	down
sp|Q13838|DX39B_HUMANSpliceosomeRNAhelicaseDDX39BOS=HomosapiensOX=9606GN=DDX39BPE=1SV=1;sp|O00148|DX39A_HUMANATP-dependentRNAhelicaseDDX39AOS=HomosapiensOX=9606GN=DDX39APE=1SV=2	0.00163024	0	0	down
sp|Q9BVA1|TBB2B_HUMANTubulinbeta-2BchainOS=HomosapiensOX=9606GN=TUBB2BPE=1SV=1;sp|Q13885|TBB2A_HUMANTubulinbeta-2AchainOS=HomosapiensOX=9606GN=TUBB2APE=1SV=1	1.8516e-05	0	0	down
sp|Q14103|HNRPD_HUMANHeterogeneousnuclearribonucleoproteinD0OS=HomosapiensOX=9606GN=HNRNPDPE=1SV=1	0.00154607	0	0	down
sp|Q14108|SCRB2_HUMANLysosomemembraneprotein2OS=HomosapiensOX=9606GN=SCARB2PE=1SV=2	8.47596e-05	0	0	down
sp|Q14152|EIF3A_HUMANEukaryotictranslationinitiationfactor3subunitAOS=HomosapiensOX=9606GN=EIF3APE=1SV=1	0.000179116	0	0	down
sp|Q14192|FHL2_HUMANFourandahalfLIMdomainsprotein2OS=HomosapiensOX=9606GN=FHL2PE=1SV=3	0.000168275	0	0	down
sp|Q14203|DCTN1_HUMANDynactinsubunit1OS=HomosapiensOX=9606GN=DCTN1PE=1SV=3	7.20425e-05	0	0	down
sp|Q14247|SRC8_HUMANSrcsubstratecortactinOS=HomosapiensOX=9606GN=CTTNPE=1SV=2	4.57163e-05	0	0	down
sp|Q14315|FLNC_HUMANFilamin-COS=HomosapiensOX=9606GN=FLNCPE=1SV=3	7.90298e-05	0	0	down
sp|Q14566|MCM6_HUMANDNAreplicationlicensingfactorMCM6OS=HomosapiensOX=9606GN=MCM6PE=1SV=1	0.000250645	0	0	down
sp|Q14697|GANAB_HUMANNeutralalpha-glucosidaseABOS=HomosapiensOX=9606GN=GANABPE=1SV=3	0.00112505	0	0	down
sp|Q14764|MVP_HUMANMajorvaultproteinOS=HomosapiensOX=9606GN=MVPPE=1SV=4	8.46042e-05	0	0	down
sp|Q14839|CHD4_HUMANChromodomain-helicase-DNA-bindingprotein4OS=HomosapiensOX=9606GN=CHD4PE=1SV=2;sp|Q8TDI0|CHD5_HUMANChromodomain-helicase-DNA-bindingprotein5OS=HomosapiensOX=9606GN=CHD5PE=1SV=1	1.51252e-05	0	0	down
sp|Q14974|IMB1_HUMANImportinsubunitbeta-1OS=HomosapiensOX=9606GN=KPNB1PE=1SV=2	0.000554507	0	0	down
sp|Q14980|NUMA1_HUMANNuclearmitoticapparatusprotein1OS=HomosapiensOX=9606GN=NUMA1PE=1SV=2	9.61142e-06	0	0	down
sp|Q15008|PSMD6_HUMAN26Sproteasomenon-ATPaseregulatorysubunit6OS=HomosapiensOX=9606GN=PSMD6PE=1SV=1	0.000105769	0	0	down
sp|Q15019|SEPT2_HUMANSeptin-2OS=HomosapiensOX=9606GN=SEPTIN2PE=1SV=1	9.17434e-05	0	0	down
sp|Q15031|SYLM_HUMANProbableleucine--tRNAligase,mitochondrialOS=HomosapiensOX=9606GN=LARS2PE=1SV=2	1.40035e-05	0	0	down
sp|Q15046|SYK_HUMANLysine--tRNAligaseOS=HomosapiensOX=9606GN=KARS1PE=1SV=3	0.000647958	0	0	down
sp|Q15084|PDIA6_HUMANProteindisulfide-isomeraseA6OS=HomosapiensOX=9606GN=PDIA6PE=1SV=1	0.00172722	0	0	down
sp|Q15102|PA1B3_HUMANPlatelet-activatingfactoracetylhydrolaseIBsubunitgammaOS=HomosapiensOX=9606GN=PAFAH1B3PE=1SV=1	3.16906e-05	0	0	down
sp|Q15149|PLEC_HUMANPlectinOS=HomosapiensOX=9606GN=PLECPE=1SV=3;sp|P58107|EPIPL_HUMANEpiplakinOS=HomosapiensOX=9606GN=EPPK1PE=1SV=3	4.50257e-05	0	0	down
sp|Q15181|IPYR_HUMANInorganicpyrophosphataseOS=HomosapiensOX=9606GN=PPA1PE=1SV=2	0.00012671	0	0	down
sp|Q15233|NONO_HUMANNon-POUdomain-containingoctamer-bindingproteinOS=HomosapiensOX=9606GN=NONOPE=1SV=4;sp|Q8WXF1|PSPC1_HUMANParaspecklecomponent1OS=HomosapiensOX=9606GN=PSPC1PE=1SV=1	0.00130679	0	0	down
sp|Q15257|PTPA_HUMANSerine/threonine-proteinphosphatase2AactivatorOS=HomosapiensOX=9606GN=PTPAPE=1SV=3	8.17777e-05	0	0	down
sp|Q15274|NADC_HUMANNicotinate-nucleotidepyrophosphorylase[carboxylating]OS=HomosapiensOX=9606GN=QPRTPE=1SV=3	0.000452554	0	0	down
sp|Q15365|PCBP1_HUMANPoly(rC)-bindingprotein1OS=HomosapiensOX=9606GN=PCBP1PE=1SV=2;sp|P57721|PCBP3_HUMANPoly(rC)-bindingprotein3OS=HomosapiensOX=9606GN=PCBP3PE=1SV=2;sp|P57723|PCBP4_HUMANPoly(rC)-bindingprotein4OS=HomosapiensOX=9606GN=PCBP4PE=2SV=1	0.00133752	0	0	down
sp|Q15366|PCBP2_HUMANPoly(rC)-bindingprotein2OS=HomosapiensOX=9606GN=PCBP2PE=1SV=1	0.000163955	0	0	down
sp|Q15417|CNN3_HUMANCalponin-3OS=HomosapiensOX=9606GN=CNN3PE=1SV=1	0.000321584	0	0	down
sp|Q15418|KS6A1_HUMANRibosomalproteinS6kinasealpha-1OS=HomosapiensOX=9606GN=RPS6KA1PE=1SV=2;sp|P51812|KS6A3_HUMANRibosomalproteinS6kinasealpha-3OS=HomosapiensOX=9606GN=RPS6KA3PE=1SV=1;sp|Q15349|KS6A2_HUMANRibosomalproteinS6kinasealpha-2OS=HomosapiensOX=9606GN=RPS6KA2PE=1SV=2;sp|Q9UK32|KS6A6_HUMANRibosomalproteinS6kinasealpha-6OS=HomosapiensOX=9606GN=RPS6KA6PE=1SV=1;sp|Q96GX5|GWL_HUMANSerine/threo…	6.66841e-05	0	0	down
sp|Q15427|SF3B4_HUMANSplicingfactor3Bsubunit4OS=HomosapiensOX=9606GN=SF3B4PE=1SV=1	8.66812e-05	0	0	down
sp|Q15436|SC23A_HUMANProteintransportproteinSec23AOS=HomosapiensOX=9606GN=SEC23APE=1SV=2;sp|Q15437|SC23B_HUMANProteintransportproteinSec23BOS=HomosapiensOX=9606GN=SEC23BPE=1SV=2	3.93881e-05	0	0	down
sp|Q15459|SF3A1_HUMANSplicingfactor3Asubunit1OS=HomosapiensOX=9606GN=SF3A1PE=1SV=1	2.04624e-05	0	0	down
sp|Q15631|TSN_HUMANTranslinOS=HomosapiensOX=9606GN=TSNPE=1SV=1	0.000151261	0	0	down
sp|Q15691|MARE1_HUMANMicrotubule-associatedproteinRP/EBfamilymember1OS=HomosapiensOX=9606GN=MAPRE1PE=1SV=3	0.00013085	0	0	down
sp|Q15746|MYLK_HUMANMyosinlightchainkinase,smoothmuscleOS=HomosapiensOX=9606GN=MYLKPE=1SV=4	6.54386e-06	0	0	down
sp|Q15758|AAAT_HUMANNeutralaminoacidtransporterB(0)OS=HomosapiensOX=9606GN=SLC1A5PE=1SV=2	0.000188498	0	0	down
sp|Q16186|ADRM1_HUMANProteasomalubiquitinreceptorADRM1OS=HomosapiensOX=9606GN=ADRM1PE=1SV=2	9.09068e-05	0	0	down
sp|Q16352|AINX_HUMANAlpha-internexinOS=HomosapiensOX=9606GN=INAPE=1SV=2	5.37527e-05	0	0	down
sp|Q16531|DDB1_HUMANDNAdamage-bindingprotein1OS=HomosapiensOX=9606GN=DDB1PE=1SV=1	5.13258e-05	0	0	down
sp|Q16543|CDC37_HUMANHsp90co-chaperoneCdc37OS=HomosapiensOX=9606GN=CDC37PE=1SV=1	0.00039383	0	0	down
sp|Q16576|RBBP7_HUMANHistone-bindingproteinRBBP7OS=HomosapiensOX=9606GN=RBBP7PE=1SV=1	0.000193722	0	0	down
sp|Q16658|FSCN1_HUMANFascinOS=HomosapiensOX=9606GN=FSCN1PE=1SV=3	0.000843652	0	0	down
sp|Q16836|HCDH_HUMANHydroxyacyl-coenzymeAdehydrogenase,mitochondrialOS=HomosapiensOX=9606GN=HADHPE=1SV=3	6.17746e-05	0	0	down
sp|Q16851|UGPA_HUMANUTP--glucose-1-phosphateuridylyltransferaseOS=HomosapiensOX=9606GN=UGP2PE=1SV=5	4.98063e-05	0	0	down
sp|Q16881|TRXR1_HUMANThioredoxinreductase1,cytoplasmicOS=HomosapiensOX=9606GN=TXNRD1PE=1SV=3	0.000882178	0	0	down
sp|Q16891|MIC60_HUMANMICOScomplexsubunitMIC60OS=HomosapiensOX=9606GN=IMMTPE=1SV=1	0.00013394	0	0	down
sp|Q1KMD3|HNRL2_HUMANHeterogeneousnuclearribonucleoproteinU-likeprotein2OS=HomosapiensOX=9606GN=HNRNPUL2PE=1SV=1	4.20268e-05	0	0	down
sp|Q27J81|INF2_HUMANInvertedformin-2OS=HomosapiensOX=9606GN=INF2PE=1SV=2	3.65488e-06	0	0	down
sp|Q2TAY7|SMU1_HUMANWD40repeat-containingproteinSMU1OS=HomosapiensOX=9606GN=SMU1PE=1SV=2	4.55055e-05	0	0	down
sp|Q2TB90|HKDC1_HUMANHexokinaseHKDC1OS=HomosapiensOX=9606GN=HKDC1PE=1SV=3	2.66941e-05	0	0	down
sp|Q32P28|P3H1_HUMANProlyl3-hydroxylase1OS=HomosapiensOX=9606GN=P3H1PE=1SV=2	3.14857e-05	0	0	down
sp|Q53GS9|SNUT2_HUMANU4/U6.U5tri-snRNP-associatedprotein2OS=HomosapiensOX=9606GN=USP39PE=1SV=2	4.46271e-05	0	0	down
sp|Q53H82|LACB2_HUMANEndoribonucleaseLACTB2OS=HomosapiensOX=9606GN=LACTB2PE=1SV=2	0.000154565	0	0	down
sp|Q58FF8|H90B2_HUMANPutativeheatshockproteinHSP90-beta2OS=HomosapiensOX=9606GN=HSP90AB2PPE=1SV=2	0.000446697	0	0	down
sp|Q5SSJ5|HP1B3_HUMANHeterochromatinprotein1-bindingprotein3OS=HomosapiensOX=9606GN=HP1BP3PE=1SV=1	2.1345e-05	0	0	down
sp|Q5SXH7|PKHS1_HUMANPleckstrinhomologydomain-containingfamilySmember1OS=HomosapiensOX=9606GN=PLEKHS1PE=1SV=3	0.000198571	0	0	down
sp|Q5T9A4|ATD3B_HUMANATPasefamilyAAAdomain-containingprotein3BOS=HomosapiensOX=9606GN=ATAD3BPE=1SV=1	3.044e-05	0	0	down
sp|Q5TZA2|CROCC_HUMANRootletinOS=HomosapiensOX=9606GN=CROCCPE=1SV=1	3.00055e-05	0	0	down
sp|Q5VTL8|PR38B_HUMANPre-mRNA-splicingfactor38BOS=HomosapiensOX=9606GN=PRPF38BPE=1SV=1	1.35707e-05	0	0	down
sp|Q5VYK3|ECM29_HUMANProteasomeadapterandscaffoldproteinECM29OS=HomosapiensOX=9606GN=ECPASPE=1SV=2	8.62714e-06	0	0	down
sp|Q6DD88|ATLA3_HUMANAtlastin-3OS=HomosapiensOX=9606GN=ATL3PE=1SV=1	8.1391e-05	0	0	down
sp|Q6NZI2|CAVN1_HUMANCaveolae-associatedprotein1OS=HomosapiensOX=9606GN=CAVIN1PE=1SV=1	0.000455217	0	0	down
sp|Q6P1L8|RM14_HUMAN39SribosomalproteinL14,mitochondrialOS=HomosapiensOX=9606GN=MRPL14PE=1SV=1	0.000147479	0	0	down
sp|Q6PIU2|NCEH1_HUMANNeutralcholesterolesterhydrolase1OS=HomosapiensOX=9606GN=NCEH1PE=1SV=3	0.000425919	0	0	down
sp|Q70UQ0|IKIP_HUMANInhibitorofnuclearfactorkappa-Bkinase-interactingproteinOS=HomosapiensOX=9606GN=IKBIPPE=1SV=1	0.000138883	0	0	down
sp|Q7KZF4|SND1_HUMANStaphylococcalnucleasedomain-containingprotein1OS=HomosapiensOX=9606GN=SND1PE=1SV=1	0.000259122	0	0	down
sp|Q7L1Q6|BZW1_HUMANBasicleucinezipperandW2domain-containingprotein1OS=HomosapiensOX=9606GN=BZW1PE=1SV=1	0.000214987	0	0	down
sp|Q7L2H7|EIF3M_HUMANEukaryotictranslationinitiationfactor3subunitMOS=HomosapiensOX=9606GN=EIF3MPE=1SV=1	3.12937e-05	0	0	down
sp|Q9H8S9|MOB1A_HUMANMOBkinaseactivator1AOS=HomosapiensOX=9606GN=MOB1APE=1SV=4;sp|Q7L9L4|MOB1B_HUMANMOBkinaseactivator1BOS=HomosapiensOX=9606GN=MOB1BPE=1SV=3	9.67118e-05	0	0	down
sp|Q7Z5H4|VN1R5_HUMANVomeronasaltype-1receptor5OS=HomosapiensOX=9606GN=VN1R5PE=2SV=2	0.000963447	0	0	down
sp|Q86U42|PABP2_HUMANPolyadenylate-bindingprotein2OS=HomosapiensOX=9606GN=PABPN1PE=1SV=3	4.47807e-05	0	0	down
sp|Q86VP6|CAND1_HUMANCullin-associatedNEDD8-dissociatedprotein1OS=HomosapiensOX=9606GN=CAND1PE=1SV=2;sp|O75155|CAND2_HUMANCullin-associatedNEDD8-dissociatedprotein2OS=HomosapiensOX=9606GN=CAND2PE=1SV=3	0.000233708	0	0	down
sp|Q8IYT4|KATL2_HUMANKataninp60ATPase-containingsubunitA-like2OS=HomosapiensOX=9606GN=KATNAL2PE=1SV=3	0.000154385	0	0	down
sp|Q8IZL8|PELP1_HUMANProline-,glutamicacid-andleucine-richprotein1OS=HomosapiensOX=9606GN=PELP1PE=1SV=2	4.95211e-05	0	0	down
sp|Q8N1F7|NUP93_HUMANNuclearporecomplexproteinNup93OS=HomosapiensOX=9606GN=NUP93PE=1SV=2	0.000175462	0	0	down
sp|Q8N1G4|LRC47_HUMANLeucine-richrepeat-containingprotein47OS=HomosapiensOX=9606GN=LRRC47PE=1SV=1	2.90758e-05	0	0	down
sp|Q8N8S7|ENAH_HUMANProteinenabledhomologOS=HomosapiensOX=9606GN=ENAHPE=1SV=2	5.05985e-05	0	0	down
sp|Q8NBS9|TXND5_HUMANThioredoxindomain-containingprotein5OS=HomosapiensOX=9606GN=TXNDC5PE=1SV=2	0.000155922	0	0	down
sp|Q8NC51|PAIRB_HUMANPlasminogenactivatorinhibitor1RNA-bindingproteinOS=HomosapiensOX=9606GN=SERBP1PE=1SV=2	6.76999e-06	0	0	down
sp|Q8NE71|ABCF1_HUMANATP-bindingcassettesub-familyFmember1OS=HomosapiensOX=9606GN=ABCF1PE=1SV=2	5.34079e-05	0	0	down
sp|Q8TB61|S35B2_HUMANAdenosine3'-phospho5'-phosphosulfatetransporter1OS=HomosapiensOX=9606GN=SLC35B2PE=1SV=1	2.39223e-05	0	0	down
sp|Q8TBX8|PI42C_HUMANPhosphatidylinositol5-phosphate4-kinasetype-2gammaOS=HomosapiensOX=9606GN=PIP4K2CPE=1SV=3	1.6976e-05	0	0	down
sp|Q8TCT9|HM13_HUMANMinorhistocompatibilityantigenH13OS=HomosapiensOX=9606GN=HM13PE=1SV=1	0.000144765	0	0	down
sp|Q8WUM4|PDC6I_HUMANProgrammedcelldeath6-interactingproteinOS=HomosapiensOX=9606GN=PDCD6IPPE=1SV=1	7.98467e-05	0	0	down
sp|Q8WYA6|CTBL1_HUMANBeta-catenin-likeprotein1OS=HomosapiensOX=9606GN=CTNNBL1PE=1SV=1	1.10456e-05	0	0	down
sp|Q92499|DDX1_HUMANATP-dependentRNAhelicaseDDX1OS=HomosapiensOX=9606GN=DDX1PE=1SV=2	5.15375e-05	0	0	down
sp|Q92616|GCN1_HUMANeIF-2-alphakinaseactivatorGCN1OS=HomosapiensOX=9606GN=GCN1PE=1SV=6	1.48487e-05	0	0	down
sp|Q92621|NU205_HUMANNuclearporecomplexproteinNup205OS=HomosapiensOX=9606GN=NUP205PE=1SV=3	1.58876e-05	0	0	down
sp|Q92688|AN32B_HUMANAcidicleucine-richnuclearphosphoprotein32familymemberBOS=HomosapiensOX=9606GN=ANP32BPE=1SV=1	0.000484506	0	0	down
sp|Q92841|DDX17_HUMANProbableATP-dependentRNAhelicaseDDX17OS=HomosapiensOX=9606GN=DDX17PE=1SV=2	0.000222508	0	0	down
sp|Q92896|GSLG1_HUMANGolgiapparatusprotein1OS=HomosapiensOX=9606GN=GLG1PE=1SV=2	8.85592e-06	0	0	down
sp|Q92900|RENT1_HUMANRegulatorofnonsensetranscripts1OS=HomosapiensOX=9606GN=UPF1PE=1SV=2	2.27749e-05	0	0	down
sp|Q92930|RAB8B_HUMANRas-relatedproteinRab-8BOS=HomosapiensOX=9606GN=RAB8BPE=1SV=2;sp|P59190|RAB15_HUMANRas-relatedproteinRab-15OS=HomosapiensOX=9606GN=RAB15PE=1SV=1	3.38128e-05	0	0	down
sp|Q92945|FUBP2_HUMANFarupstreamelement-bindingprotein2OS=HomosapiensOX=9606GN=KHSRPPE=1SV=4	0.000385754	0	0	down
sp|Q92973|TNPO1_HUMANTransportin-1OS=HomosapiensOX=9606GN=TNPO1PE=1SV=2;sp|O14787|TNPO2_HUMANTransportin-2OS=HomosapiensOX=9606GN=TNPO2PE=1SV=3	0.000117516	0	0	down
sp|Q969Z0|FAKD4_HUMANFASTkinasedomain-containingprotein4OS=HomosapiensOX=9606GN=TBRG4PE=1SV=1	2.02908e-05	0	0	down
sp|Q96AE4|FUBP1_HUMANFarupstreamelement-bindingprotein1OS=HomosapiensOX=9606GN=FUBP1PE=1SV=3	0.000311409	0	0	down
sp|Q96AY3|FKB10_HUMANPeptidyl-prolylcis-transisomeraseFKBP10OS=HomosapiensOX=9606GN=FKBP10PE=1SV=1	3.19945e-05	0	0	down
sp|Q96CW1|AP2M1_HUMANAP-2complexsubunitmuOS=HomosapiensOX=9606GN=AP2M1PE=1SV=2	0.000109611	0	0	down
sp|Q96FW1|OTUB1_HUMANUbiquitinthioesteraseOTUB1OS=HomosapiensOX=9606GN=OTUB1PE=1SV=2	6.47352e-05	0	0	down
sp|Q96HE7|ERO1A_HUMANERO1-likeproteinalphaOS=HomosapiensOX=9606GN=ERO1APE=1SV=2	0.000100229	0	0	down
sp|Q96I24|FUBP3_HUMANFarupstreamelement-bindingprotein3OS=HomosapiensOX=9606GN=FUBP3PE=1SV=2	3.79309e-05	0	0	down
sp|Q96KP4|CNDP2_HUMANCytosolicnon-specificdipeptidaseOS=HomosapiensOX=9606GN=CNDP2PE=1SV=2	5.49615e-05	0	0	down
sp|Q96MR6|CFA57_HUMANCilia-andflagella-associatedprotein57OS=HomosapiensOX=9606GN=CFAP57PE=2SV=3	0.000686142	0	0	down
sp|Q96P70|IPO9_HUMANImportin-9OS=HomosapiensOX=9606GN=IPO9PE=1SV=3	0.000106145	0	0	down
sp|Q96PK6|RBM14_HUMANRNA-bindingprotein14OS=HomosapiensOX=9606GN=RBM14PE=1SV=2	9.67886e-05	0	0	down
sp|Q96QK1|VPS35_HUMANVacuolarproteinsorting-associatedprotein35OS=HomosapiensOX=9606GN=VPS35PE=1SV=2	0.000293857	0	0	down
sp|Q96RP9|EFGM_HUMANElongationfactorG,mitochondrialOS=HomosapiensOX=9606GN=GFM1PE=1SV=2	2.34288e-05	0	0	down
sp|Q96TA1|NIBA2_HUMANProteinNiban2OS=HomosapiensOX=9606GN=NIBAN2PE=1SV=3	0.000103737	0	0	down
sp|Q99426|TBCB_HUMANTubulin-foldingcofactorBOS=HomosapiensOX=9606GN=TBCBPE=1SV=2	0.000194337	0	0	down
sp|Q99439|CNN2_HUMANCalponin-2OS=HomosapiensOX=9606GN=CNN2PE=1SV=4	0.000341765	0	0	down
sp|Q99460|PSMD1_HUMAN26Sproteasomenon-ATPaseregulatorysubunit1OS=HomosapiensOX=9606GN=PSMD1PE=1SV=2	8.22626e-05	0	0	down
sp|Q99536|VAT1_HUMANSynapticvesiclemembraneproteinVAT-1homologOS=HomosapiensOX=9606GN=VAT1PE=1SV=2	0.000107775	0	0	down
sp|Q99623|PHB2_HUMANProhibitin-2OS=HomosapiensOX=9606GN=PHB2PE=1SV=2	5.35223e-05	0	0	down
sp|Q99714|HCD2_HUMAN3-hydroxyacyl-CoAdehydrogenasetype-2OS=HomosapiensOX=9606GN=HSD17B10PE=1SV=3	9.49788e-05	0	0	down
sp|Q99729|ROAA_HUMANHeterogeneousnuclearribonucleoproteinA/BOS=HomosapiensOX=9606GN=HNRNPABPE=1SV=2	0.000339272	0	0	down
sp|Q99798|ACON_HUMANAconitatehydratase,mitochondrialOS=HomosapiensOX=9606GN=ACO2PE=1SV=2	2.70842e-05	0	0	down
sp|Q99829|CPNE1_HUMANCopine-1OS=HomosapiensOX=9606GN=CPNE1PE=1SV=1	0.000349678	0	0	down
sp|Q99832|TCPH_HUMANT-complexprotein1subunitetaOS=HomosapiensOX=9606GN=CCT7PE=1SV=2	0.00102611	0	0	down
sp|Q99873|ANM1_HUMANProteinarginineN-methyltransferase1OS=HomosapiensOX=9606GN=PRMT1PE=1SV=3;sp|Q9NR22|ANM8_HUMANProteinarginineN-methyltransferase8OS=HomosapiensOX=9606GN=PRMT8PE=1SV=2	0.000869885	0	0	down
sp|Q9BPX3|CND3_HUMANCondensincomplexsubunit3OS=HomosapiensOX=9606GN=NCAPGPE=1SV=1	2.36841e-05	0	0	down
sp|Q9BQE3|TBA1C_HUMANTubulinalpha-1CchainOS=HomosapiensOX=9606GN=TUBA1CPE=1SV=1	0.00050222	0	0	down
sp|Q9BR76|COR1B_HUMANCoronin-1BOS=HomosapiensOX=9606GN=CORO1BPE=1SV=1	0.000140872	0	0	down
sp|Q9BSJ8|ESYT1_HUMANExtendedsynaptotagmin-1OS=HomosapiensOX=9606GN=ESYT1PE=1SV=1	6.52098e-05	0	0	down
sp|Q9BUF5|TBB6_HUMANTubulinbeta-6chainOS=HomosapiensOX=9606GN=TUBB6PE=1SV=1	0.000329148	0	0	down
sp|Q9BUJ2|HNRL1_HUMANHeterogeneousnuclearribonucleoproteinU-likeprotein1OS=HomosapiensOX=9606GN=HNRNPUL1PE=1SV=2	8.67836e-05	0	0	down
sp|Q9BVK6|TMED9_HUMANTransmembraneemp24domain-containingprotein9OS=HomosapiensOX=9606GN=TMED9PE=1SV=2	0.000323992	0	0	down
sp|Q9BWD1|THIC_HUMANAcetyl-CoAacetyltransferase,cytosolicOS=HomosapiensOX=9606GN=ACAT2PE=1SV=2	0.000100587	0	0	down
sp|Q9BY77|PDIP3_HUMANPolymerasedelta-interactingprotein3OS=HomosapiensOX=9606GN=POLDIP3PE=1SV=2	4.00326e-05	0	0	down
sp|Q9H0D6|XRN2_HUMAN5'-3'exoribonuclease2OS=HomosapiensOX=9606GN=XRN2PE=1SV=1	0.000102585	0	0	down
sp|Q9H307|PININ_HUMANPininOS=HomosapiensOX=9606GN=PNNPE=1SV=5	7.33e-06	0	0	down
sp|Q9H4A4|AMPB_HUMANAminopeptidaseBOS=HomosapiensOX=9606GN=RNPEPPE=1SV=2	2.74718e-05	0	0	down
sp|Q9HB71|CYBP_HUMANCalcyclin-bindingproteinOS=HomosapiensOX=9606GN=CACYBPPE=1SV=2	0.000712939	0	0	down
sp|Q9HC38|GLOD4_HUMANGlyoxalasedomain-containingprotein4OS=HomosapiensOX=9606GN=GLOD4PE=1SV=1	3.00422e-05	0	0	down
sp|Q9HDC9|APMAP_HUMANAdipocyteplasmamembrane-associatedproteinOS=HomosapiensOX=9606GN=APMAPPE=1SV=2	0.000399046	0	0	down
sp|Q9NP79|VTA1_HUMANVacuolarproteinsorting-associatedproteinVTA1homologOS=HomosapiensOX=9606GN=VTA1PE=1SV=1	2.88232e-05	0	0	down
sp|Q9NPH2|INO1_HUMANInositol-3-phosphatesynthase1OS=HomosapiensOX=9606GN=ISYNA1PE=1SV=1	6.3441e-05	0	0	down
sp|Q9NQC3|RTN4_HUMANReticulon-4OS=HomosapiensOX=9606GN=RTN4PE=1SV=2	0.000223396	0	0	down
sp|Q9NR12|PDLI7_HUMANPDZandLIMdomainprotein7OS=HomosapiensOX=9606GN=PDLIM7PE=1SV=1	6.73405e-05	0	0	down
sp|Q9NR30|DDX21_HUMANNucleolarRNAhelicase2OS=HomosapiensOX=9606GN=DDX21PE=1SV=5	0.000170349	0	0	down
sp|Q9NR45|SIAS_HUMANSialicacidsynthaseOS=HomosapiensOX=9606GN=NANSPE=1SV=2	0.000170793	0	0	down
sp|Q9NSD9|SYFB_HUMANPhenylalanine--tRNAligasebetasubunitOS=HomosapiensOX=9606GN=FARSBPE=1SV=3	1.89309e-05	0	0	down
sp|Q9NT62|ATG3_HUMANUbiquitin-like-conjugatingenzymeATG3OS=HomosapiensOX=9606GN=ATG3PE=1SV=1	2.66207e-05	0	0	down
sp|Q9NTK5|OLA1_HUMANObg-likeATPase1OS=HomosapiensOX=9606GN=OLA1PE=1SV=2	0.000444205	0	0	down
sp|Q9NUQ8|ABCF3_HUMANATP-bindingcassettesub-familyFmember3OS=HomosapiensOX=9606GN=ABCF3PE=1SV=2	6.83965e-06	0	0	down
sp|Q9NUQ9|CYRIB_HUMANCYFIP-relatedRac1interactorBOS=HomosapiensOX=9606GN=CYRIBPE=1SV=1	4.17408e-05	0	0	down
sp|Q9NUU7|DD19A_HUMANATP-dependentRNAhelicaseDDX19AOS=HomosapiensOX=9606GN=DDX19APE=1SV=1;sp|Q9UMR2|DD19B_HUMANATP-dependentRNAhelicaseDDX19BOS=HomosapiensOX=9606GN=DDX19BPE=1SV=1	6.57152e-05	0	0	down
sp|Q9NYF8|BCLF1_HUMANBcl-2-associatedtranscriptionfactor1OS=HomosapiensOX=9606GN=BCLAF1PE=1SV=2	7.44465e-06	0	0	down
sp|Q9NYU2|UGGG1_HUMANUDP-glucose:glycoproteinglucosyltransferase1OS=HomosapiensOX=9606GN=UGGT1PE=1SV=3	8.39913e-06	0	0	down
sp|Q9NZ01|TECR_HUMANVery-long-chainenoyl-CoAreductaseOS=HomosapiensOX=9606GN=TECRPE=1SV=1	0.000261222	0	0	down
sp|Q9NZB2|F120A_HUMANConstitutivecoactivatorofPPAR-gamma-likeprotein1OS=HomosapiensOX=9606GN=FAM120APE=1SV=2	1.50254e-05	0	0	down
sp|Q9NZI8|IF2B1_HUMANInsulin-likegrowthfactor2mRNA-bindingprotein1OS=HomosapiensOX=9606GN=IGF2BP1PE=1SV=2	5.12233e-05	0	0	down
sp|Q9NZL4|HPBP1_HUMANHsp70-bindingprotein1OS=HomosapiensOX=9606GN=HSPBP1PE=1SV=2	4.50454e-05	0	0	down
sp|Q9NZM1|MYOF_HUMANMyoferlinOS=HomosapiensOX=9606GN=MYOFPE=1SV=1	4.0019e-05	0	0	down
sp|Q9NZN4|EHD2_HUMANEHdomain-containingprotein2OS=HomosapiensOX=9606GN=EHD2PE=1SV=2;sp|Q9H4M9|EHD1_HUMANEHdomain-containingprotein1OS=HomosapiensOX=9606GN=EHD1PE=1SV=2;sp|Q9NZN3|EHD3_HUMANEHdomain-containingprotein3OS=HomosapiensOX=9606GN=EHD3PE=1SV=2	9.42617e-05	0	0	down
sp|Q9P0L0|VAPA_HUMANVesicle-associatedmembraneprotein-associatedproteinAOS=HomosapiensOX=9606GN=VAPAPE=1SV=3	6.19701e-05	0	0	down
sp|Q9P258|RCC2_HUMANProteinRCC2OS=HomosapiensOX=9606GN=RCC2PE=1SV=2	2.39001e-05	0	0	down
sp|Q9P2E9|RRBP1_HUMANRibosome-bindingprotein1OS=HomosapiensOX=9606GN=RRBP1PE=1SV=5	0.000117866	0	0	down
sp|Q9P2J5|SYLC_HUMANLeucine--tRNAligase,cytoplasmicOS=HomosapiensOX=9606GN=LARS1PE=1SV=2	1.9998e-05	0	0	down
sp|Q9UBB4|ATX10_HUMANAtaxin-10OS=HomosapiensOX=9606GN=ATXN10PE=1SV=1	6.73644e-05	0	0	down
sp|Q9UBR2|CATZ_HUMANCathepsinZOS=HomosapiensOX=9606GN=CTSZPE=1SV=1	0.000166525	0	0	down
sp|Q9UBU9|NXF1_HUMANNuclearRNAexportfactor1OS=HomosapiensOX=9606GN=NXF1PE=1SV=1	6.5401e-05	0	0	down
sp|Q9UDY8|MALT1_HUMANMucosa-associatedlymphoidtissuelymphomatranslocationprotein1OS=HomosapiensOX=9606GN=MALT1PE=1SV=1	6.30961e-05	0	0	down
sp|Q9UJS0|CMC2_HUMANCalcium-bindingmitochondrialcarrierproteinAralar2OS=HomosapiensOX=9606GN=SLC25A13PE=1SV=2	4.29436e-05	0	0	down
sp|Q9UKF6|CPSF3_HUMANCleavageandpolyadenylationspecificityfactorsubunit3OS=HomosapiensOX=9606GN=CPSF3PE=1SV=1	1.07844e-05	0	0	down
sp|Q9ULV4|COR1C_HUMANCoronin-1COS=HomosapiensOX=9606GN=CORO1CPE=1SV=1	0.000541471	0	0	down
sp|Q9UMS4|PRP19_HUMANPre-mRNA-processingfactor19OS=HomosapiensOX=9606GN=PRPF19PE=1SV=1	0.000120657	0	0	down
sp|Q9UNF0|PACN2_HUMANProteinkinaseCandcaseinkinasesubstrateinneuronsprotein2OS=HomosapiensOX=9606GN=PACSIN2PE=1SV=2	8.68263e-05	0	0	down
sp|Q9UNM6|PSD13_HUMAN26Sproteasomenon-ATPaseregulatorysubunit13OS=HomosapiensOX=9606GN=PSMD13PE=1SV=2	0.000182445	0	0	down
sp|Q9UNZ2|NSF1C_HUMANNSFL1cofactorp47OS=HomosapiensOX=9606GN=NSFL1CPE=1SV=2	5.56931e-05	0	0	down
sp|Q9UPN7|PP6R1_HUMANSerine/threonine-proteinphosphatase6regulatorysubunit1OS=HomosapiensOX=9606GN=PPP6R1PE=1SV=5	1.29817e-05	0	0	down
sp|Q9UQ80|PA2G4_HUMANProliferation-associatedprotein2G4OS=HomosapiensOX=9606GN=PA2G4PE=1SV=3	0.000959861	0	0	down
sp|Q9Y230|RUVB2_HUMANRuvB-like2OS=HomosapiensOX=9606GN=RUVBL2PE=1SV=3	0.000328448	0	0	down
sp|Q9Y262|EIF3L_HUMANEukaryotictranslationinitiationfactor3subunitLOS=HomosapiensOX=9606GN=EIF3LPE=1SV=1	0.000421497	0	0	down
sp|Q9Y265|RUVB1_HUMANRuvB-like1OS=HomosapiensOX=9606GN=RUVBL1PE=1SV=1	0.000564964	0	0	down
sp|Q9Y266|NUDC_HUMANNuclearmigrationproteinnudCOS=HomosapiensOX=9606GN=NUDCPE=1SV=1	0.000263475	0	0	down
sp|Q9Y285|SYFA_HUMANPhenylalanine--tRNAligasealphasubunitOS=HomosapiensOX=9606GN=FARSAPE=1SV=3	1.83325e-05	0	0	down
sp|Q9Y295|DRG1_HUMANDevelopmentally-regulatedGTP-bindingprotein1OS=HomosapiensOX=9606GN=DRG1PE=1SV=1	3.28789e-05	0	0	down
sp|Q9Y2J2|E41L3_HUMANBand4.1-likeprotein3OS=HomosapiensOX=9606GN=EPB41L3PE=1SV=2	1.17609e-05	0	0	down
sp|Q9Y2W1|TR150_HUMANThyroidhormonereceptor-associatedprotein3OS=HomosapiensOX=9606GN=THRAP3PE=1SV=2	4.22872e-05	0	0	down
sp|Q9Y2X3|NOP58_HUMANNucleolarprotein58OS=HomosapiensOX=9606GN=NOP58PE=1SV=1	4.73673e-05	0	0	down
sp|Q9Y305|ACOT9_HUMANAcyl-coenzymeAthioesterase9,mitochondrialOS=HomosapiensOX=9606GN=ACOT9PE=1SV=2	0.000119701	0	0	down
sp|Q9Y376|CAB39_HUMANCalcium-bindingprotein39OS=HomosapiensOX=9606GN=CAB39PE=1SV=1	2.15858e-05	0	0	down
sp|Q9Y3F4|STRAP_HUMANSerine-threoninekinasereceptor-associatedproteinOS=HomosapiensOX=9606GN=STRAPPE=1SV=1	0.000386207	0	0	down
sp|Q9Y3I0|RTCB_HUMANRNA-splicingligaseRtcBhomologOS=HomosapiensOX=9606GN=RTCBPE=1SV=1	3.99404e-05	0	0	down
sp|Q9Y3Y2|CHTOP_HUMANChromatintargetofPRMT1proteinOS=HomosapiensOX=9606GN=CHTOPPE=1SV=2	3.90467e-05	0	0	down
sp|Q9Y490|TLN1_HUMANTalin-1OS=HomosapiensOX=9606GN=TLN1PE=1SV=3;sp|Q9Y4G6|TLN2_HUMANTalin-2OS=HomosapiensOX=9606GN=TLN2PE=1SV=4	7.99142e-05	0	0	down
sp|Q9Y4L1|HYOU1_HUMANHypoxiaup-regulatedprotein1OS=HomosapiensOX=9606GN=HYOU1PE=1SV=1	0.000103968	0	0	down
sp|Q9Y4W6|AFG32_HUMANAFG3-likeprotein2OS=HomosapiensOX=9606GN=AFG3L2PE=1SV=2	3.83356e-06	0	0	down
sp|Q9Y5K6|CD2AP_HUMANCD2-associatedproteinOS=HomosapiensOX=9606GN=CD2APPE=1SV=1	6.13231e-05	0	0	down
sp|Q9Y678|COPG1_HUMANCoatomersubunitgamma-1OS=HomosapiensOX=9606GN=COPG1PE=1SV=1	0.000127213	0	0	down
sp|Q9Y696|CLIC4_HUMANChlorideintracellularchannelprotein4OS=HomosapiensOX=9606GN=CLIC4PE=1SV=4	0.000358949	0	0	down
sp|Q9Y6E2|BZW2_HUMANBasicleucinezipperandW2domain-containingprotein2OS=HomosapiensOX=9606GN=BZW2PE=1SV=1	7.91425e-05	0	0	down
sp|Q9Y6G9|DC1L1_HUMANCytoplasmicdynein1lightintermediatechain1OS=HomosapiensOX=9606GN=DYNC1LI1PE=1SV=3	1.16961e-05	0	0	down
sp|Q9Y6M1|IF2B2_HUMANInsulin-likegrowthfactor2mRNA-bindingprotein2OS=HomosapiensOX=9606GN=IGF2BP2PE=1SV=2	0.000223498	0	0	down
sp|Q9Y6Y8|S23IP_HUMANSEC23-interactingproteinOS=HomosapiensOX=9606GN=SEC23IPPE=1SV=1	1.04659e-05	0	0	down
CON__P02662	0.00768043	0.00321185	0.418187	down
CON__P02663	0.00261529	0.00119193	0.455754	down
CON__P02668	0.00166354	9.25737e-05	0.0556487	down
CON__P02769	0.00744669	0.000119707	0.0160752	down
sp|P05787|K2C8_HUMANKeratin,typeIIcytoskeletal8OS=HomosapiensOX=9606GN=KRT8PE=1SV=7;CON__P05787;CON__H-INV:HIT000292931;CON__Q9H552;CON__H-INV:HIT000016045;CON__REFSEQ:XP_092267	0.00455038	0.000191062	0.0419882	down
CON__Streptavidin	0.0303879	0.0061562	0.202587	down
sp|O00159|MYO1C_HUMANUnconventionalmyosin-IcOS=HomosapiensOX=9606GN=MYO1CPE=1SV=4	0.000479179	0.000241898	0.504817	down
sp|O14980|XPO1_HUMANExportin-1OS=HomosapiensOX=9606GN=XPO1PE=1SV=1	0.00015033	1.29814e-05	0.0863526	down
sp|O43143|DHX15_HUMANPre-mRNA-splicingfactorATP-dependentRNAhelicaseDHX15OS=HomosapiensOX=9606GN=DHX15PE=1SV=2	0.000212708	5.77748e-06	0.0271616	down
sp|O43390|HNRPR_HUMANHeterogeneousnuclearribonucleoproteinROS=HomosapiensOX=9606GN=HNRNPRPE=1SV=1	0.000730814	5.60557e-05	0.0767031	down
sp|O43395|PRPF3_HUMANU4/U6smallnuclearribonucleoproteinPrp3OS=HomosapiensOX=9606GN=PRPF3PE=1SV=2	4.2399e-05	1.23527e-05	0.291345	down
sp|O43707|ACTN4_HUMANAlpha-actinin-4OS=HomosapiensOX=9606GN=ACTN4PE=1SV=2;sp|Q08043|ACTN3_HUMANAlpha-actinin-3OS=HomosapiensOX=9606GN=ACTN3PE=1SV=2	0.00533788	4.03315e-05	0.00755571	down
sp|O43795|MYO1B_HUMANUnconventionalmyosin-IbOS=HomosapiensOX=9606GN=MYO1BPE=1SV=3;sp|Q9UBC5|MYO1A_HUMANUnconventionalmyosin-IaOS=HomosapiensOX=9606GN=MYO1APE=1SV=1	0.000113298	2.10516e-05	0.185806	down
sp|O75083|WDR1_HUMANWDrepeat-containingprotein1OS=HomosapiensOX=9606GN=WDR1PE=1SV=4	0.00112889	2.10744e-05	0.0186683	down
sp|O75400|PR40A_HUMANPre-mRNA-processingfactor40homologAOS=HomosapiensOX=9606GN=PRPF40APE=1SV=2;sp|Q6NWY9|PR40B_HUMANPre-mRNA-processingfactor40homologBOS=HomosapiensOX=9606GN=PRPF40BPE=1SV=1	7.23746e-05	3.45095e-05	0.476817	down
sp|O75643|U520_HUMANU5smallnuclearribonucleoprotein200kDahelicaseOS=HomosapiensOX=9606GN=SNRNP200PE=1SV=2	5.86511e-05	1.52234e-05	0.259559	down
sp|O95232|LC7L3_HUMANLuc7-likeprotein3OS=HomosapiensOX=9606GN=LUC7L3PE=1SV=2	0.000729466	0.000359233	0.492461	down
sp|P00505|AATM_HUMANAspartateaminotransferase,mitochondrialOS=HomosapiensOX=9606GN=GOT2PE=1SV=3	0.000175445	2.50476e-05	0.142766	down
sp|P00558|PGK1_HUMANPhosphoglyceratekinase1OS=HomosapiensOX=9606GN=PGK1PE=1SV=3;sp|P07205|PGK2_HUMANPhosphoglyceratekinase2OS=HomosapiensOX=9606GN=PGK2PE=1SV=3	0.004433	1.09391e-05	0.00246765	down
sp|P02545|LMNA_HUMANPrelamin-A/COS=HomosapiensOX=9606GN=LMNAPE=1SV=1	0.000149221	1.11482e-05	0.0747093	down
sp|P02786|TFR1_HUMANTransferrinreceptorprotein1OS=HomosapiensOX=9606GN=TFRCPE=1SV=2	0.000165611	3.23834e-05	0.195539	down
sp|P04075|ALDOA_HUMANFructose-bisphosphatealdolaseAOS=HomosapiensOX=9606GN=ALDOAPE=1SV=2;sp|P05062|ALDOB_HUMANFructose-bisphosphatealdolaseBOS=HomosapiensOX=9606GN=ALDOBPE=1SV=2	0.00674276	7.30657e-05	0.0108362	down
sp|P04406|G3P_HUMANGlyceraldehyde-3-phosphatedehydrogenaseOS=HomosapiensOX=9606GN=GAPDHPE=1SV=3;sp|O14556|G3PT_HUMANGlyceraldehyde-3-phosphatedehydrogenase,testis-specificOS=HomosapiensOX=9606GN=GAPDHSPE=1SV=2	0.0292056	0.00100171	0.0342985	down
sp|P05187|PPB1_HUMANAlkalinephosphatase,placentaltypeOS=HomosapiensOX=9606GN=ALPPPE=1SV=2;sp|P10696|PPBN_HUMANAlkalinephosphatase,germcelltypeOS=HomosapiensOX=9606GN=ALPGPE=2SV=4;sp|P09923|PPBI_HUMANIntestinal-typealkalinephosphataseOS=HomosapiensOX=9606GN=ALPIPE=1SV=2	0.00056639	0.000354953	0.626694	down
sp|P05198|IF2A_HUMANEukaryotictranslationinitiationfactor2subunit1OS=HomosapiensOX=9606GN=EIF2S1PE=1SV=3	0.000915642	3.07784e-05	0.033614	down
sp|P05388|RLA0_HUMAN60SacidicribosomalproteinP0OS=HomosapiensOX=9606GN=RPLP0PE=1SV=1;sp|Q8NHW5|RLA0L_HUMAN60SacidicribosomalproteinP0-likeOS=HomosapiensOX=9606GN=RPLP0P6PE=5SV=1	0.00230481	4.80726e-05	0.0208575	down
sp|P05455|LA_HUMANLupusLaproteinOS=HomosapiensOX=9606GN=SSBPE=1SV=2	8.8491e-05	3.85475e-05	0.43561	down
sp|P05783|K1C18_HUMANKeratin,typeIcytoskeletal18OS=HomosapiensOX=9606GN=KRT18PE=1SV=2;CON__H-INV:HIT000015463;CON__Q92764;sp|Q92764|KRT35_HUMANKeratin,typeIcuticularHa5OS=HomosapiensOX=9606GN=KRT35PE=1SV=5;CON__Q497I4	0.00532781	0.000890724	0.167184	down
sp|P06493|CDK1_HUMANCyclin-dependentkinase1OS=HomosapiensOX=9606GN=CDK1PE=1SV=3;sp|P24941|CDK2_HUMANCyclin-dependentkinase2OS=HomosapiensOX=9606GN=CDK2PE=1SV=2;sp|Q00526|CDK3_HUMANCyclin-dependentkinase3OS=HomosapiensOX=9606GN=CDK3PE=1SV=1	0.000407634	3.22922e-05	0.0792187	down
sp|P06576|ATPB_HUMANATPsynthasesubunitbeta,mitochondrialOS=HomosapiensOX=9606GN=ATP5F1BPE=1SV=3	0.00242817	0.000117655	0.0484541	down
sp|P06733|ENOA_HUMANAlpha-enolaseOS=HomosapiensOX=9606GN=ENO1PE=1SV=2;sp|P13929|ENOB_HUMANBeta-enolaseOS=HomosapiensOX=9606GN=ENO3PE=1SV=5;sp|P09104|ENOG_HUMANGamma-enolaseOS=HomosapiensOX=9606GN=ENO2PE=1SV=3	0.03338	0.000429627	0.0128708	down
sp|P06753|TPM3_HUMANTropomyosinalpha-3chainOS=HomosapiensOX=9606GN=TPM3PE=1SV=2;sp|P09493|TPM1_HUMANTropomyosinalpha-1chainOS=HomosapiensOX=9606GN=TPM1PE=1SV=2;sp|P07951|TPM2_HUMANTropomyosinbetachainOS=HomosapiensOX=9606GN=TPM2PE=1SV=1;CON__Q3SX28	0.000449139	2.95978e-05	0.065899	down
sp|P07195|LDHB_HUMANL-lactatedehydrogenaseBchainOS=HomosapiensOX=9606GN=LDHBPE=1SV=2	0.00831709	2.29952e-05	0.00276481	down
sp|P07339|CATD_HUMANCathepsinDOS=HomosapiensOX=9606GN=CTSDPE=1SV=1	0.000913593	5.95868e-05	0.0652225	down
sp|P07355|ANXA2_HUMANAnnexinA2OS=HomosapiensOX=9606GN=ANXA2PE=1SV=2;sp|A6NMY6|AXA2L_HUMANPutativeannexinA2-likeproteinOS=HomosapiensOX=9606GN=ANXA2P2PE=5SV=2	0.0129689	0.00013898	0.0107164	down
sp|P07437|TBB5_HUMANTubulinbetachainOS=HomosapiensOX=9606GN=TUBBPE=1SV=2;sp|A6NNZ2|TBB8B_HUMANTubulinbeta8BOS=HomosapiensOX=9606GN=TUBB8BPE=1SV=1;sp|Q9H4B7|TBB1_HUMANTubulinbeta-1chainOS=HomosapiensOX=9606GN=TUBB1PE=1SV=1;CON__ENSEMBL:ENSBTAP00000025008	0.0274667	0.00049511	0.0180258	down
sp|P07910|HNRPC_HUMANHeterogeneousnuclearribonucleoproteinsC1/C2OS=HomosapiensOX=9606GN=HNRNPCPE=1SV=4;sp|P0DMR1|HNRC4_HUMANHeterogeneousnuclearribonucleoproteinC-like4OS=HomosapiensOX=9606GN=HNRNPCL4PE=3SV=1;sp|O60812|HNRC1_HUMANHeterogeneousnuclearribonucleoproteinC-like1OS=HomosapiensOX=9606GN=HNRNPCL1PE=1SV=1;sp|B7ZW38|HNRC3_HUMANHeterogeneousnuclearribonucleoproteinC-like3OS=HomosapiensOX=96…	0.000366718	0.000214743	0.585583	down
sp|P08195|4F2_HUMAN4F2cell-surfaceantigenheavychainOS=HomosapiensOX=9606GN=SLC3A2PE=1SV=3	6.29945e-05	1.18211e-05	0.187652	down
sp|P08238|HS90B_HUMANHeatshockproteinHSP90-betaOS=HomosapiensOX=9606GN=HSP90AB1PE=1SV=4;sp|Q58FF7|H90B3_HUMANPutativeheatshockproteinHSP90-beta-3OS=HomosapiensOX=9606GN=HSP90AB3PPE=5SV=1	0.0222132	0.000271087	0.0122038	down
sp|P08670|VIME_HUMANVimentinOS=HomosapiensOX=9606GN=VIMPE=1SV=4;sp|P17661|DESM_HUMANDesminOS=HomosapiensOX=9606GN=DESPE=1SV=3;sp|P41219|PERI_HUMANPeripherinOS=HomosapiensOX=9606GN=PRPHPE=1SV=2;sp|P07196|NFL_HUMANNeurofilamentlightpolypeptideOS=HomosapiensOX=9606GN=NEFLPE=1SV=3;sp|P07197|NFM_HUMANNeurofilamentmediumpolypeptideOS=HomosapiensOX=9606GN=NEFMPE=1SV=3	0.0233862	0.000112034	0.00479062	down
sp|P09651|ROA1_HUMANHeterogeneousnuclearribonucleoproteinA1OS=HomosapiensOX=9606GN=HNRNPA1PE=1SV=5;sp|Q32P51|RA1L2_HUMANHeterogeneousnuclearribonucleoproteinA1-like2OS=HomosapiensOX=9606GN=HNRNPA1L2PE=2SV=2	0.00327671	2.36969e-05	0.00723191	down
sp|Q71UI9|H2AV_HUMANHistoneH2A.VOS=HomosapiensOX=9606GN=H2AZ2PE=1SV=3;sp|P0C0S5|H2AZ_HUMANHistoneH2A.ZOS=HomosapiensOX=9606GN=H2AZ1PE=1SV=2	0.00106256	0.000551874	0.519383	down
sp|P62987|RL40_HUMANUbiquitin-60SribosomalproteinL40OS=HomosapiensOX=9606GN=UBA52PE=1SV=2;sp|P62979|RS27A_HUMANUbiquitin-40SribosomalproteinS27aOS=HomosapiensOX=9606GN=RPS27APE=1SV=2;sp|P0CG47|UBB_HUMANPolyubiquitin-BOS=HomosapiensOX=9606GN=UBBPE=1SV=1;sp|P0CG48|UBC_HUMANPolyubiquitin-COS=HomosapiensOX=9606GN=UBCPE=1SV=3	0.00967971	0.000480322	0.0496215	down
sp|P0DMV9|HS71B_HUMANHeatshock70kDaprotein1BOS=HomosapiensOX=9606GN=HSPA1BPE=1SV=1;sp|P0DMV8|HS71A_HUMANHeatshock70kDaprotein1AOS=HomosapiensOX=9606GN=HSPA1APE=1SV=1	0.00306978	7.44375e-05	0.0242485	down
sp|P10809|CH60_HUMAN60kDaheatshockprotein,mitochondrialOS=HomosapiensOX=9606GN=HSPD1PE=1SV=2	0.00803197	0.000227058	0.0282692	down
sp|P11142|HSP7C_HUMANHeatshockcognate71kDaproteinOS=HomosapiensOX=9606GN=HSPA8PE=1SV=1;sp|P54652|HSP72_HUMANHeatshock-related70kDaprotein2OS=HomosapiensOX=9606GN=HSPA2PE=1SV=1	0.0130082	0.000115595	0.00888636	down
sp|P12236|ADT3_HUMANADP/ATPtranslocase3OS=HomosapiensOX=9606GN=SLC25A6PE=1SV=4	0.00025382	9.38121e-05	0.3696	down
sp|P12277|KCRB_HUMANCreatinekinaseB-typeOS=HomosapiensOX=9606GN=CKBPE=1SV=1	0.000256065	3.25676e-05	0.127185	down
sp|P13639|EF2_HUMANElongationfactor2OS=HomosapiensOX=9606GN=EEF2PE=1SV=4	0.00589354	0.000123128	0.020892	down
sp|P14618|KPYM_HUMANPyruvatekinasePKMOS=HomosapiensOX=9606GN=PKMPE=1SV=4;sp|P30613|KPYR_HUMANPyruvatekinasePKLROS=HomosapiensOX=9606GN=PKLRPE=1SV=2	0.0148444	0.000685348	0.0461688	down
sp|P63162|RSMN_HUMANSmallnuclearribonucleoprotein-associatedproteinNOS=HomosapiensOX=9606GN=SNRPNPE=1SV=1;sp|P14678|RSMB_HUMANSmallnuclearribonucleoprotein-associatedproteinsBandB'OS=HomosapiensOX=9606GN=SNRPBPE=1SV=2	0.000136305	8.22435e-06	0.0603379	down
sp|P17066|HSP76_HUMANHeatshock70kDaprotein6OS=HomosapiensOX=9606GN=HSPA6PE=1SV=2;sp|P48741|HSP77_HUMANPutativeheatshock70kDaprotein7OS=HomosapiensOX=9606GN=HSPA7PE=5SV=2	0.00141469	4.91215e-05	0.0347224	down
sp|P17844|DDX5_HUMANProbableATP-dependentRNAhelicaseDDX5OS=HomosapiensOX=9606GN=DDX5PE=1SV=1	0.0012076	4.20032e-05	0.0347825	down
sp|P17987|TCPA_HUMANT-complexprotein1subunitalphaOS=HomosapiensOX=9606GN=TCP1PE=1SV=1	0.00121716	9.62907e-06	0.00791112	down
sp|P18124|RL7_HUMAN60SribosomalproteinL7OS=HomosapiensOX=9606GN=RPL7PE=1SV=1	0.00336677	3.18431e-05	0.00945807	down
sp|P19338|NUCL_HUMANNucleolinOS=HomosapiensOX=9606GN=NCLPE=1SV=3	0.00318673	0.000176433	0.0553648	down
sp|P20042|IF2B_HUMANEukaryotictranslationinitiationfactor2subunit2OS=HomosapiensOX=9606GN=EIF2S2PE=1SV=2	0.000238437	3.92334e-05	0.164544	down
sp|P21333|FLNA_HUMANFilamin-AOS=HomosapiensOX=9606GN=FLNAPE=1SV=4	0.00109944	3.26658e-05	0.0297115	down
sp|P22626|ROA2_HUMANHeterogeneousnuclearribonucleoproteinsA2/B1OS=HomosapiensOX=9606GN=HNRNPA2B1PE=1SV=2	0.00357268	0.000217725	0.0609419	down
sp|P23246|SFPQ_HUMANSplicingfactor,proline-andglutamine-richOS=HomosapiensOX=9606GN=SFPQPE=1SV=2	0.00156955	0.000124827	0.0795307	down
sp|P23396|RS3_HUMAN40SribosomalproteinS3OS=HomosapiensOX=9606GN=RPS3PE=1SV=2	0.00179201	0.000213235	0.118992	down
sp|P23526|SAHH_HUMANAdenosylhomocysteinaseOS=HomosapiensOX=9606GN=AHCYPE=1SV=4	0.00171459	8.42976e-06	0.0049165	down
sp|P25705|ATPA_HUMANATPsynthasesubunitalpha,mitochondrialOS=HomosapiensOX=9606GN=ATP5F1APE=1SV=1	0.00185348	0.000603972	0.325859	down
sp|P26368|U2AF2_HUMANSplicingfactorU2AF65kDasubunitOS=HomosapiensOX=9606GN=U2AF2PE=1SV=4	0.00035982	0.000120359	0.334499	down
sp|P26599|PTBP1_HUMANPolypyrimidinetract-bindingprotein1OS=HomosapiensOX=9606GN=PTBP1PE=1SV=1	0.00111096	3.12555e-05	0.0281338	down
sp|P26641|EF1G_HUMANElongationfactor1-gammaOS=HomosapiensOX=9606GN=EEF1GPE=1SV=3	0.000698751	2.50493e-05	0.0358487	down
sp|P29401|TKT_HUMANTransketolaseOS=HomosapiensOX=9606GN=TKTPE=1SV=3	0.00493982	0.000169925	0.034399	down
sp|P30048|PRDX3_HUMANThioredoxin-dependentperoxidereductase,mitochondrialOS=HomosapiensOX=9606GN=PRDX3PE=1SV=3	0.000230447	6.24128e-05	0.270834	down
sp|P30101|PDIA3_HUMANProteindisulfide-isomeraseA3OS=HomosapiensOX=9606GN=PDIA3PE=1SV=4	0.00330932	2.12375e-05	0.00641749	down
sp|P33992|MCM5_HUMANDNAreplicationlicensingfactorMCM5OS=HomosapiensOX=9606GN=MCM5PE=1SV=5	0.00023311	1.84554e-05	0.0791704	down
sp|P33993|MCM7_HUMANDNAreplicationlicensingfactorMCM7OS=HomosapiensOX=9606GN=MCM7PE=1SV=4	0.000387197	3.99719e-05	0.103234	down
sp|P35579|MYH9_HUMANMyosin-9OS=HomosapiensOX=9606GN=MYH9PE=1SV=4;REV__sp|Q9UKV3|ACINU_HUMANApoptoticchromatincondensationinducerinthenucleusOS=HomosapiensOX=9606GN=ACIN1PE=1SV=2;sp|P12883|MYH7_HUMANMyosin-7OS=HomosapiensOX=9606GN=MYH7PE=1SV=5;sp|P13535|MYH8_HUMANMyosin-8OS=HomosapiensOX=9606GN=MYH8PE=1SV=3;sp|Q9UKX3|MYH13_HUMANMyosin-13OS=HomosapiensOX=9606GN=MYH13PE=2SV=2;sp|Q9Y623|MYH4_HUMANMyo…	0.00582482	0.00165794	0.284634	down
sp|P36542|ATPG_HUMANATPsynthasesubunitgamma,mitochondrialOS=HomosapiensOX=9606GN=ATP5F1CPE=1SV=1	0.000325818	8.39871e-05	0.257773	down
sp|P36578|RL4_HUMAN60SribosomalproteinL4OS=HomosapiensOX=9606GN=RPL4PE=1SV=5	0.00290443	7.84282e-05	0.027003	down
sp|P37108|SRP14_HUMANSignalrecognitionparticle14kDaproteinOS=HomosapiensOX=9606GN=SRP14PE=1SV=2	0.00140846	0.000377652	0.26813	down
sp|P38646|GRP75_HUMANStress-70protein,mitochondrialOS=HomosapiensOX=9606GN=HSPA9PE=1SV=2	0.000695652	2.29741e-05	0.0330253	down
sp|P41091|IF2G_HUMANEukaryotictranslationinitiationfactor2subunit3OS=HomosapiensOX=9606GN=EIF2S3PE=1SV=3;sp|Q2VIR3|IF2GL_HUMANEukaryotictranslationinitiationfactor2subunit3BOS=HomosapiensOX=9606GN=EIF2S3BPE=2SV=2	0.00195447	0.000143641	0.0734935	down
sp|P42224|STAT1_HUMANSignaltransducerandactivatoroftranscription1-alpha/betaOS=HomosapiensOX=9606GN=STAT1PE=1SV=2	0.00376936	4.36784e-05	0.0115878	down
sp|P42704|LPPRC_HUMANLeucine-richPPRmotif-containingprotein,mitochondrialOS=HomosapiensOX=9606GN=LRPPRCPE=1SV=3	0.000312143	2.11551e-06	0.00677738	down
sp|P43243|MATR3_HUMANMatrin-3OS=HomosapiensOX=9606GN=MATR3PE=1SV=2	0.000234049	1.79783e-05	0.0768142	down
sp|P46781|RS9_HUMAN40SribosomalproteinS9OS=HomosapiensOX=9606GN=RPS9PE=1SV=3	0.00264209	8.94618e-05	0.0338602	down
sp|P46940|IQGA1_HUMANRasGTPase-activating-likeproteinIQGAP1OS=HomosapiensOX=9606GN=IQGAP1PE=1SV=1;sp|Q86VI3|IQGA3_HUMANRasGTPase-activating-likeproteinIQGAP3OS=HomosapiensOX=9606GN=IQGAP3PE=1SV=2	0.000654864	8.86444e-05	0.135363	down
sp|P47756|CAPZB_HUMANF-actin-cappingproteinsubunitbetaOS=HomosapiensOX=9606GN=CAPZBPE=1SV=4	0.000406362	1.66292e-05	0.0409221	down
sp|P47914|RL29_HUMAN60SribosomalproteinL29OS=HomosapiensOX=9606GN=RPL29PE=1SV=2	0.000760309	0.000272052	0.357817	down
sp|P48643|TCPE_HUMANT-complexprotein1subunitepsilonOS=HomosapiensOX=9606GN=CCT5PE=1SV=1	0.000580757	3.65162e-05	0.0628769	down
sp|P49411|EFTU_HUMANElongationfactorTu,mitochondrialOS=HomosapiensOX=9606GN=TUFMPE=1SV=2	0.000583292	0.000110208	0.188942	down
sp|P50416|CPT1A_HUMANCarnitineO-palmitoyltransferase1,liverisoformOS=HomosapiensOX=9606GN=CPT1APE=1SV=2	6.5512e-05	2.55527e-05	0.390047	down
sp|P50990|TCPQ_HUMANT-complexprotein1subunitthetaOS=HomosapiensOX=9606GN=CCT8PE=1SV=4	0.00182906	2.51318e-05	0.0137402	down
sp|P51148|RAB5C_HUMANRas-relatedproteinRab-5COS=HomosapiensOX=9606GN=RAB5CPE=1SV=2;sp|P61020|RAB5B_HUMANRas-relatedproteinRab-5BOS=HomosapiensOX=9606GN=RAB5BPE=1SV=1;sp|P20339|RAB5A_HUMANRas-relatedproteinRab-5AOS=HomosapiensOX=9606GN=RAB5APE=1SV=2	0.000349439	5.78888e-05	0.165662	down
sp|P51149|RAB7A_HUMANRas-relatedproteinRab-7aOS=HomosapiensOX=9606GN=RAB7APE=1SV=1	0.000469106	3.28763e-05	0.0700829	down
sp|P52272|HNRPM_HUMANHeterogeneousnuclearribonucleoproteinMOS=HomosapiensOX=9606GN=HNRNPMPE=1SV=3	0.000511824	0.000214568	0.419223	down
sp|P52907|CAZA1_HUMANF-actin-cappingproteinsubunitalpha-1OS=HomosapiensOX=9606GN=CAPZA1PE=1SV=3;sp|P47755|CAZA2_HUMANF-actin-cappingproteinsubunitalpha-2OS=HomosapiensOX=9606GN=CAPZA2PE=1SV=3	0.000865446	0.000140529	0.162377	down
sp|P53621|COPA_HUMANCoatomersubunitalphaOS=HomosapiensOX=9606GN=COPAPE=1SV=2	0.000244848	1.29885e-05	0.0530469	down
sp|P55084|ECHB_HUMANTrifunctionalenzymesubunitbeta,mitochondrialOS=HomosapiensOX=9606GN=HADHBPE=1SV=3	0.00048746	0.000209972	0.430747	down
sp|P57088|TMM33_HUMANTransmembraneprotein33OS=HomosapiensOX=9606GN=TMEM33PE=1SV=2	0.000320825	4.26435e-05	0.132918	down
sp|P60174|TPIS_HUMANTriosephosphateisomeraseOS=HomosapiensOX=9606GN=TPI1PE=1SV=3	0.00199664	2.49984e-05	0.0125203	down
sp|P60660|MYL6_HUMANMyosinlightpolypeptide6OS=HomosapiensOX=9606GN=MYL6PE=1SV=2;sp|P14649|MYL6B_HUMANMyosinlightchain6BOS=HomosapiensOX=9606GN=MYL6BPE=1SV=1	0.000598701	0.00016315	0.272507	down
sp|P60709|ACTB_HUMANActin,cytoplasmic1OS=HomosapiensOX=9606GN=ACTBPE=1SV=1;sp|P63261|ACTG_HUMANActin,cytoplasmic2OS=HomosapiensOX=9606GN=ACTG1PE=1SV=1;sp|Q6S8J3|POTEE_HUMANPOTEankyrindomainfamilymemberEOS=HomosapiensOX=9606GN=POTEEPE=2SV=3;sp|A5A3E0|POTEF_HUMANPOTEankyrindomainfamilymemberFOS=HomosapiensOX=9606GN=POTEFPE=1SV=2;sp|P0CG38|POTEI_HUMANPOTEankyrindomainfamilymemberIOS=HomosapiensOX=96…	0.14415	0.0254387	0.176474	down
sp|P60842|IF4A1_HUMANEukaryoticinitiationfactor4A-IOS=HomosapiensOX=9606GN=EIF4A1PE=1SV=1;sp|Q14240|IF4A2_HUMANEukaryoticinitiationfactor4A-IIOS=HomosapiensOX=9606GN=EIF4A2PE=1SV=2	0.00523416	3.07328e-05	0.00587157	down
sp|P60900|PSA6_HUMANProteasomesubunitalphatype-6OS=HomosapiensOX=9606GN=PSMA6PE=1SV=1	0.000664109	1.51441e-05	0.0228037	down
sp|P61026|RAB10_HUMANRas-relatedproteinRab-10OS=HomosapiensOX=9606GN=RAB10PE=1SV=1;sp|P51153|RAB13_HUMANRas-relatedproteinRab-13OS=HomosapiensOX=9606GN=RAB13PE=1SV=1	0.000441063	2.67684e-05	0.0606906	down
sp|P61163|ACTZ_HUMANAlpha-centractinOS=HomosapiensOX=9606GN=ACTR1APE=1SV=1;sp|P42025|ACTY_HUMANBeta-centractinOS=HomosapiensOX=9606GN=ACTR1BPE=1SV=1	0.00041162	3.01276e-05	0.0731926	down
sp|P61247|RS3A_HUMAN40SribosomalproteinS3aOS=HomosapiensOX=9606GN=RPS3APE=1SV=2	0.00272234	0.000175503	0.0644677	down
sp|P61978|HNRPK_HUMANHeterogeneousnuclearribonucleoproteinKOS=HomosapiensOX=9606GN=HNRNPKPE=1SV=1	0.00322677	0.000112332	0.0348127	down
sp|P62241|RS8_HUMAN40SribosomalproteinS8OS=HomosapiensOX=9606GN=RPS8PE=1SV=2	0.0031286	0.00015753	0.0503516	down
sp|P62424|RL7A_HUMAN60SribosomalproteinL7aOS=HomosapiensOX=9606GN=RPL7APE=1SV=2	0.00425262	7.49602e-05	0.0176268	down
sp|P62701|RS4X_HUMAN40SribosomalproteinS4,XisoformOS=HomosapiensOX=9606GN=RPS4XPE=1SV=2;sp|Q8TD47|RS4Y2_HUMAN40SribosomalproteinS4,Yisoform2OS=HomosapiensOX=9606GN=RPS4Y2PE=2SV=3;sp|P22090|RS4Y1_HUMAN40SribosomalproteinS4,Yisoform1OS=HomosapiensOX=9606GN=RPS4Y1PE=1SV=2	0.00499104	8.46905e-05	0.0169685	down
sp|P62753|RS6_HUMAN40SribosomalproteinS6OS=HomosapiensOX=9606GN=RPS6PE=1SV=1	0.00178271	8.57798e-05	0.0481177	down
sp|P62917|RL8_HUMAN60SribosomalproteinL8OS=HomosapiensOX=9606GN=RPL8PE=1SV=2	0.00308933	8.08559e-05	0.0261726	down
sp|P63092|GNAS2_HUMANGuaninenucleotide-bindingproteinG(s)subunitalphaisoformsshortOS=HomosapiensOX=9606GN=GNASPE=1SV=1;sp|Q5JWF2|GNAS1_HUMANGuaninenucleotide-bindingproteinG(s)subunitalphaisoformsXLasOS=HomosapiensOX=9606GN=GNASPE=1SV=2;sp|P11488|GNAT1_HUMANGuaninenucleotide-bindingproteinG(t)subunitalpha-1OS=HomosapiensOX=9606GN=GNAT1PE=1SV=5;sp|P63096|GNAI1_HUMANGuaninenucleotide-bindingprotein…	0.000351224	2.57615e-05	0.0733479	down
sp|P67809|YBOX1_HUMANY-box-bindingprotein1OS=HomosapiensOX=9606GN=YBX1PE=1SV=3	0.000565545	3.43323e-05	0.0607066	down
sp|P68133|ACTS_HUMANActin,alphaskeletalmuscleOS=HomosapiensOX=9606GN=ACTA1PE=1SV=1;sp|P68032|ACTC_HUMANActin,alphacardiacmuscle1OS=HomosapiensOX=9606GN=ACTC1PE=1SV=1;sp|P63267|ACTH_HUMANActin,gamma-entericsmoothmuscleOS=HomosapiensOX=9606GN=ACTG2PE=1SV=1;sp|P62736|ACTA_HUMANActin,aorticsmoothmuscleOS=HomosapiensOX=9606GN=ACTA2PE=1SV=1;sp|Q562R1|ACTBL_HUMANBeta-actin-likeprotein2OS=HomosapiensOX=9…	0.00985642	0.000148854	0.0151022	down
sp|Q5VTE0|EF1A3_HUMANPutativeelongationfactor1-alpha-like3OS=HomosapiensOX=9606GN=EEF1A1P5PE=5SV=1;sp|P68104|EF1A1_HUMANElongationfactor1-alpha1OS=HomosapiensOX=9606GN=EEF1A1PE=1SV=1	0.0208576	0.000874884	0.0419456	down
sp|P68363|TBA1B_HUMANTubulinalpha-1BchainOS=HomosapiensOX=9606GN=TUBA1BPE=1SV=1;sp|Q9NY65|TBA8_HUMANTubulinalpha-8chainOS=HomosapiensOX=9606GN=TUBA8PE=1SV=1;sp|A6NHL2|TBAL3_HUMANTubulinalphachain-like3OS=HomosapiensOX=9606GN=TUBAL3PE=1SV=2;sp|Q9H853|TBA4B_HUMANPutativetubulin-likeproteinalpha-4BOS=HomosapiensOX=9606GN=TUBA4BPE=5SV=2	0.0302752	0.000448625	0.0148182	down
sp|P68371|TBB4B_HUMANTubulinbeta-4BchainOS=HomosapiensOX=9606GN=TUBB4BPE=1SV=1;sp|P04350|TBB4A_HUMANTubulinbeta-4AchainOS=HomosapiensOX=9606GN=TUBB4APE=1SV=2;sp|Q3ZCM7|TBB8_HUMANTubulinbeta-8chainOS=HomosapiensOX=9606GN=TUBB8PE=1SV=2	0.00257739	6.76963e-05	0.0262655	down
sp|P68400|CSK21_HUMANCaseinkinaseIIsubunitalphaOS=HomosapiensOX=9606GN=CSNK2A1PE=1SV=1;sp|Q8NEV1|CSK23_HUMANCaseinkinaseIIsubunitalpha3OS=HomosapiensOX=9606GN=CSNK2A3PE=1SV=2	0.000553978	8.30662e-05	0.149945	down
sp|P78371|TCPB_HUMANT-complexprotein1subunitbetaOS=HomosapiensOX=9606GN=CCT2PE=1SV=4	0.00142135	5.37753e-05	0.0378339	down
sp|P78527|PRKDC_HUMANDNA-dependentproteinkinasecatalyticsubunitOS=HomosapiensOX=9606GN=PRKDCPE=1SV=3	0.000352342	6.17479e-05	0.17525	down
sp|P84098|RL19_HUMAN60SribosomalproteinL19OS=HomosapiensOX=9606GN=RPL19PE=1SV=1	0.00185041	6.76629e-05	0.0365666	down
sp|Q00610|CLH1_HUMANClathrinheavychain1OS=HomosapiensOX=9606GN=CLTCPE=1SV=5;sp|P53675|CLH2_HUMANClathrinheavychain2OS=HomosapiensOX=9606GN=CLTCL1PE=1SV=2	0.00119675	2.9675e-05	0.0247963	down
sp|Q00839|HNRPU_HUMANHeterogeneousnuclearribonucleoproteinUOS=HomosapiensOX=9606GN=HNRNPUPE=1SV=6	0.00295983	0.000190133	0.0642377	down
sp|Q01130|SRSF2_HUMANSerine/arginine-richsplicingfactor2OS=HomosapiensOX=9606GN=SRSF2PE=1SV=4;sp|Q9BRL6|SRSF8_HUMANSerine/arginine-richsplicingfactor8OS=HomosapiensOX=9606GN=SRSF8PE=1SV=1	0.000470728	9.13791e-05	0.194123	down
sp|Q01813|PFKAP_HUMANATP-dependent6-phosphofructokinase,platelettypeOS=HomosapiensOX=9606GN=PFKPPE=1SV=2	0.00230012	1.00101e-05	0.00435199	down
sp|Q05519|SRS11_HUMANSerine/arginine-richsplicingfactor11OS=HomosapiensOX=9606GN=SRSF11PE=1SV=1	0.000147633	5.97798e-05	0.404922	down
sp|Q06830|PRDX1_HUMANPeroxiredoxin-1OS=HomosapiensOX=9606GN=PRDX1PE=1SV=1;sp|P32119|PRDX2_HUMANPeroxiredoxin-2OS=HomosapiensOX=9606GN=PRDX2PE=1SV=5	0.00691768	0.000137436	0.0198674	down
sp|Q07020|RL18_HUMAN60SribosomalproteinL18OS=HomosapiensOX=9606GN=RPL18PE=1SV=2	0.00363047	0.000125511	0.0345717	down
sp|Q08211|DHX9_HUMANATP-dependentRNAhelicaseAOS=HomosapiensOX=9606GN=DHX9PE=1SV=4	0.000951837	6.05744e-05	0.0636395	down
sp|Q12906|ILF3_HUMANInterleukinenhancer-bindingfactor3OS=HomosapiensOX=9606GN=ILF3PE=1SV=3;sp|Q96SI9|STRBP_HUMANSpermatidperinuclearRNA-bindingproteinOS=HomosapiensOX=9606GN=STRBPPE=1SV=1	0.000913763	3.18274e-05	0.0348311	down
sp|Q12965|MYO1E_HUMANUnconventionalmyosin-IeOS=HomosapiensOX=9606GN=MYO1EPE=1SV=2;sp|O00160|MYO1F_HUMANUnconventionalmyosin-IfOS=HomosapiensOX=9606GN=MYO1FPE=1SV=3	2.20664e-05	1.42104e-05	0.643983	down
sp|Q14204|DYHC1_HUMANCytoplasmicdynein1heavychain1OS=HomosapiensOX=9606GN=DYNC1H1PE=1SV=5	8.663e-05	1.6224e-06	0.0187279	down
sp|Q14498|RBM39_HUMANRNA-bindingprotein39OS=HomosapiensOX=9606GN=RBM39PE=1SV=2	0.000374631	0.000135566	0.361866	down
sp|Q15029|U5S1_HUMAN116kDaU5smallnuclearribonucleoproteincomponentOS=HomosapiensOX=9606GN=EFTUD2PE=1SV=1	9.65922e-05	6.17655e-06	0.0639446	down
sp|Q15393|SF3B3_HUMANSplicingfactor3Bsubunit3OS=HomosapiensOX=9606GN=SF3B3PE=1SV=4	0.00014158	1.24924e-05	0.0882352	down
sp|Q15717|ELAV1_HUMANELAV-likeprotein1OS=HomosapiensOX=9606GN=ELAVL1PE=1SV=2	0.000389374	6.06762e-05	0.15583	down
sp|Q16630|CPSF6_HUMANCleavageandpolyadenylationspecificityfactorsubunit6OS=HomosapiensOX=9606GN=CPSF6PE=1SV=2	6.98836e-05	1.98202e-05	0.283617	down
sp|Q6P2Q9|PRP8_HUMANPre-mRNA-processing-splicingfactor8OS=HomosapiensOX=9606GN=PRPF8PE=1SV=2	6.2327e-05	2.77753e-05	0.445638	down
sp|Q7L014|DDX46_HUMANProbableATP-dependentRNAhelicaseDDX46OS=HomosapiensOX=9606GN=DDX46PE=1SV=2	1.84938e-05	9.7559e-06	0.527522	down
sp|Q7Z406|MYH14_HUMANMyosin-14OS=HomosapiensOX=9606GN=MYH14PE=1SV=2	5.30365e-05	3.35885e-05	0.633309	down
sp|Q92598|HS105_HUMANHeatshockprotein105kDaOS=HomosapiensOX=9606GN=HSPH1PE=1SV=1;sp|O95757|HS74L_HUMANHeatshock70kDaprotein4LOS=HomosapiensOX=9606GN=HSPA4LPE=1SV=3	0.000282606	8.5322e-06	0.0301912	down
sp|Q9UHB6|LIMA1_HUMANLIMdomainandactin-bindingprotein1OS=HomosapiensOX=9606GN=LIMA1PE=1SV=1;sp|Q9BT23|LIMD2_HUMANLIMdomain-containingprotein2OS=HomosapiensOX=9606GN=LIMD2PE=1SV=1	0.000304741	9.64153e-05	0.316384	down
sp|Q9UHX1|PUF60_HUMANPoly(U)-binding-splicingfactorPUF60OS=HomosapiensOX=9606GN=PUF60PE=1SV=1	0.000366086	5.64662e-05	0.154243	down
sp|Q9UL25|RAB21_HUMANRas-relatedproteinRab-21OS=HomosapiensOX=9606GN=RAB21PE=1SV=3	0.000127017	1.75626e-05	0.13827	down
sp|Q9Y383|LC7L2_HUMANPutativeRNA-bindingproteinLuc7-like2OS=HomosapiensOX=9606GN=LUC7L2PE=1SV=2	0.000271099	6.80138e-05	0.250882	down

## Sheet: 15956-4vs15956-3
ID	Normalized		Fold Change	Sig
Protein IDs	iBAQ 15956-3	iBAQ 15956-4	15956-4/15956-3	up/down
sp|Q5D862|FILA2_HUMANFilaggrin-2OS=HomosapiensOX=9606GN=FLG2PE=1SV=1;CON__Q5D862	0	4.70723e-05	#DIV/0!	up
sp|B0I1T2|MYO1G_HUMANUnconventionalmyosin-IgOS=HomosapiensOX=9606GN=MYO1GPE=1SV=2	0	9.52408e-06	#DIV/0!	up
sp|F5GYI3|UBA1L_HUMANUbiquitin-associatedprotein1-likeOS=HomosapiensOX=9606GN=UBAP1LPE=2SV=1	0	0.000276472	#DIV/0!	up
sp|P61619|S61A1_HUMANProteintransportproteinSec61subunitalphaisoform1OS=HomosapiensOX=9606GN=SEC61A1PE=1SV=2;sp|Q9H9S3|S61A2_HUMANProteintransportproteinSec61subunitalphaisoform2OS=HomosapiensOX=9606GN=SEC61A2PE=2SV=3	0	0.000138283	#DIV/0!	up
sp|P98161|PKD1_HUMANPolycystin-1OS=HomosapiensOX=9606GN=PKD1PE=1SV=3	0	3.5179e-05	#DIV/0!	up
sp|Q08554|DSC1_HUMANDesmocollin-1OS=HomosapiensOX=9606GN=DSC1PE=1SV=2	0	2.56058e-05	#DIV/0!	up
sp|Q7Z406|MYH14_HUMANMyosin-14OS=HomosapiensOX=9606GN=MYH14PE=1SV=2	0	0.000112584	#DIV/0!	up
CON__P00761	0.188953	0.533732	2.82468	up
CON__P02754	0.000466875	0.00142046	3.04249	up
CON__P35908;sp|P35908|K22E_HUMANKeratin,typeIIcytoskeletal2epidermalOS=HomosapiensOX=9606GN=KRT2PE=1SV=2;CON__Q6NXH9	0.00811944	0.0136276	1.67839	up
sp|O00159|MYO1C_HUMANUnconventionalmyosin-IcOS=HomosapiensOX=9606GN=MYO1CPE=1SV=4	0.000701206	0.00112451	1.60369	up
sp|O60716|CTND1_HUMANCatenindelta-1OS=HomosapiensOX=9606GN=CTNND1PE=1SV=1	7.38903e-06	1.63448e-05	2.21203	up
sp|O94832|MYO1D_HUMANUnconventionalmyosin-IdOS=HomosapiensOX=9606GN=MYO1DPE=1SV=2	1.79078e-05	2.75994e-05	1.54119	up
sp|P06493|CDK1_HUMANCyclin-dependentkinase1OS=HomosapiensOX=9606GN=CDK1PE=1SV=3;sp|P24941|CDK2_HUMANCyclin-dependentkinase2OS=HomosapiensOX=9606GN=CDK2PE=1SV=2;sp|Q00526|CDK3_HUMANCyclin-dependentkinase3OS=HomosapiensOX=9606GN=CDK3PE=1SV=1	0.000100197	0.000165449	1.65123	up
sp|P08670|VIME_HUMANVimentinOS=HomosapiensOX=9606GN=VIMPE=1SV=4;sp|P17661|DESM_HUMANDesminOS=HomosapiensOX=9606GN=DESPE=1SV=3;sp|P41219|PERI_HUMANPeripherinOS=HomosapiensOX=9606GN=PRPHPE=1SV=2;sp|P07196|NFL_HUMANNeurofilamentlightpolypeptideOS=HomosapiensOX=9606GN=NEFLPE=1SV=3;sp|P07197|NFM_HUMANNeurofilamentmediumpolypeptideOS=HomosapiensOX=9606GN=NEFMPE=1SV=3	0.000247196	0.000466135	1.88569	up
sp|P14866|HNRPL_HUMANHeterogeneousnuclearribonucleoproteinLOS=HomosapiensOX=9606GN=HNRNPLPE=1SV=2	0.000362388	0.000648908	1.79064	up
sp|P26599|PTBP1_HUMANPolypyrimidinetract-bindingprotein1OS=HomosapiensOX=9606GN=PTBP1PE=1SV=1	0.000351861	0.000701516	1.99373	up
sp|P35527|K1C9_HUMANKeratin,typeIcytoskeletal9OS=HomosapiensOX=9606GN=KRT9PE=1SV=3;CON__P35527	0.0181319	0.0273873	1.51045	up
sp|P60709|ACTB_HUMANActin,cytoplasmic1OS=HomosapiensOX=9606GN=ACTBPE=1SV=1;sp|P63261|ACTG_HUMANActin,cytoplasmic2OS=HomosapiensOX=9606GN=ACTG1PE=1SV=1;sp|Q6S8J3|POTEE_HUMANPOTEankyrindomainfamilymemberEOS=HomosapiensOX=9606GN=POTEEPE=2SV=3;sp|A5A3E0|POTEF_HUMANPOTEankyrindomainfamilymemberFOS=HomosapiensOX=9606GN=POTEFPE=1SV=2;sp|P0CG38|POTEI_HUMANPOTEankyrindomainfamilymemberIOS=HomosapiensOX=96…	0.0422331	0.108997	2.58084	up
sp|P61254|RL26_HUMAN60SribosomalproteinL26OS=HomosapiensOX=9606GN=RPL26PE=1SV=1;sp|Q9UNX3|RL26L_HUMAN60SribosomalproteinL26-like1OS=HomosapiensOX=9606GN=RPL26L1PE=1SV=1	9.15754e-05	0.000166978	1.82339	up
sp|P61978|HNRPK_HUMANHeterogeneousnuclearribonucleoproteinKOS=HomosapiensOX=9606GN=HNRNPKPE=1SV=1	6.43158e-05	0.000242038	3.76328	up
sp|P62269|RS18_HUMAN40SribosomalproteinS18OS=HomosapiensOX=9606GN=RPS18PE=1SV=3	0.000198817	0.000642175	3.22998	up
sp|P62280|RS11_HUMAN40SribosomalproteinS11OS=HomosapiensOX=9606GN=RPS11PE=1SV=3	0.000222337	0.000721778	3.24633	up
sp|P81605|DCD_HUMANDermcidinOS=HomosapiensOX=9606GN=DCDPE=1SV=2	0.00201935	0.0107965	5.34652	up
sp|Q07666|KHDR1_HUMANKHdomain-containing,RNA-binding,signaltransduction-associatedprotein1OS=HomosapiensOX=9606GN=KHDRBS1PE=1SV=1	0.000387773	0.000975691	2.51614	up
sp|Q9UBM7|DHCR7_HUMAN7-dehydrocholesterolreductaseOS=HomosapiensOX=9606GN=DHCR7PE=1SV=1	0.000180431	0.000627035	3.4752	up
sp|Q9UL25|RAB21_HUMANRas-relatedproteinRab-21OS=HomosapiensOX=9606GN=RAB21PE=1SV=3	3.09672e-05	7.77029e-05	2.5092	up
CON__P02668	0.000824555	0	0	down
sp|P08729|K2C7_HUMANKeratin,typeIIcytoskeletal7OS=HomosapiensOX=9606GN=KRT7PE=1SV=5;CON__Q3KNV1;CON__P08729;CON__Q9DCV7	6.91815e-05	0	0	down
CON__Q3SX14;sp|P06396|GELS_HUMANGelsolinOS=HomosapiensOX=9606GN=GSNPE=1SV=1	5.76883e-05	0	0	down
sp|A3KN83|SBNO1_HUMANProteinstrawberrynotchhomolog1OS=HomosapiensOX=9606GN=SBNO1PE=1SV=1;sp|Q9Y2G9|SBNO2_HUMANProteinstrawberrynotchhomolog2OS=HomosapiensOX=9606GN=SBNO2PE=2SV=3	5.34909e-05	0	0	down
sp|A4D1E9|GTPBA_HUMANGTP-bindingprotein10OS=HomosapiensOX=9606GN=GTPBP10PE=1SV=1	2.35115e-05	0	0	down
sp|A5YKK6|CNOT1_HUMANCCR4-NOTtranscriptioncomplexsubunit1OS=HomosapiensOX=9606GN=CNOT1PE=1SV=2	4.56916e-06	0	0	down
sp|O00571|DDX3X_HUMANATP-dependentRNAhelicaseDDX3XOS=HomosapiensOX=9606GN=DDX3XPE=1SV=3;sp|O15523|DDX3Y_HUMANATP-dependentRNAhelicaseDDX3YOS=HomosapiensOX=9606GN=DDX3YPE=1SV=2	0.000206124	0	0	down
sp|O14776|TCRG1_HUMANTranscriptionelongationregulator1OS=HomosapiensOX=9606GN=TCERG1PE=1SV=2	3.61008e-05	0	0	down
sp|P19105|ML12A_HUMANMyosinregulatorylightchain12AOS=HomosapiensOX=9606GN=MYL12APE=1SV=2;sp|O14950|ML12B_HUMANMyosinregulatorylightchain12BOS=HomosapiensOX=9606GN=MYL12BPE=1SV=2;sp|P24844|MYL9_HUMANMyosinregulatorylightpolypeptide9OS=HomosapiensOX=9606GN=MYL9PE=1SV=4	0.000257371	0	0	down
sp|O14975|S27A2_HUMANVerylong-chainacyl-CoAsynthetaseOS=HomosapiensOX=9606GN=SLC27A2PE=1SV=2	4.40138e-05	0	0	down
sp|O14979|HNRDL_HUMANHeterogeneousnuclearribonucleoproteinD-likeOS=HomosapiensOX=9606GN=HNRNPDLPE=1SV=3	0.000264459	0	0	down
sp|O15042|SR140_HUMANU2snRNP-associatedSURPmotif-containingproteinOS=HomosapiensOX=9606GN=U2SURPPE=1SV=2	3.57193e-05	0	0	down
sp|O15427|MOT4_HUMANMonocarboxylatetransporter4OS=HomosapiensOX=9606GN=SLC16A3PE=1SV=1	0.000162746	0	0	down
sp|O43809|CPSF5_HUMANCleavageandpolyadenylationspecificityfactorsubunit5OS=HomosapiensOX=9606GN=NUDT21PE=1SV=1	0.000189808	0	0	down
sp|O43837|IDH3B_HUMANIsocitratedehydrogenase[NAD]subunitbeta,mitochondrialOS=HomosapiensOX=9606GN=IDH3BPE=1SV=2	0.000181278	0	0	down
sp|O60506|HNRPQ_HUMANHeterogeneousnuclearribonucleoproteinQOS=HomosapiensOX=9606GN=SYNCRIPPE=1SV=2	2.72353e-05	0	0	down
sp|O75027|ABCB7_HUMANATP-bindingcassettesub-familyBmember7,mitochondrialOS=HomosapiensOX=9606GN=ABCB7PE=1SV=2	1.49312e-05	0	0	down
sp|O75369|FLNB_HUMANFilamin-BOS=HomosapiensOX=9606GN=FLNBPE=1SV=2	5.47547e-06	0	0	down
sp|O75494|SRS10_HUMANSerine/arginine-richsplicingfactor10OS=HomosapiensOX=9606GN=SRSF10PE=1SV=1	0.000179514	0	0	down
sp|O75533|SF3B1_HUMANSplicingfactor3Bsubunit1OS=HomosapiensOX=9606GN=SF3B1PE=1SV=3	8.85147e-05	0	0	down
sp|O75616|ERAL1_HUMANGTPaseEra,mitochondrialOS=HomosapiensOX=9606GN=ERAL1PE=1SV=2	5.32798e-05	0	0	down
sp|O75746|CMC1_HUMANCalcium-bindingmitochondrialcarrierproteinAralar1OS=HomosapiensOX=9606GN=SLC25A12PE=1SV=2	4.37242e-05	0	0	down
sp|O75964|ATP5L_HUMANATPsynthasesubunitg,mitochondrialOS=HomosapiensOX=9606GN=ATP5MGPE=1SV=3	0.000309672	0	0	down
sp|O76031|CLPX_HUMANATP-dependentClpproteaseATP-bindingsubunitclpX-like,mitochondrialOS=HomosapiensOX=9606GN=CLPXPE=1SV=2	1.44969e-05	0	0	down
sp|O94906|PRP6_HUMANPre-mRNA-processingfactor6OS=HomosapiensOX=9606GN=PRPF6PE=1SV=1	3.27181e-05	0	0	down
sp|O95202|LETM1_HUMANMitochondrialproton/calciumexchangerproteinOS=HomosapiensOX=9606GN=LETM1PE=1SV=1	4.57918e-05	0	0	down
sp|O95782|AP2A1_HUMANAP-2complexsubunitalpha-1OS=HomosapiensOX=9606GN=AP2A1PE=1SV=3;sp|O94973|AP2A2_HUMANAP-2complexsubunitalpha-2OS=HomosapiensOX=9606GN=AP2A2PE=1SV=2	6.74766e-05	0	0	down
sp|P00403|COX2_HUMANCytochromecoxidasesubunit2OS=HomosapiensOX=9606GN=MT-CO2PE=1SV=1	0.000374052	0	0	down
sp|P04844|RPN2_HUMANDolichyl-diphosphooligosaccharide--proteinglycosyltransferasesubunit2OS=HomosapiensOX=9606GN=RPN2PE=1SV=3	7.3184e-05	0	0	down
sp|P05089|ARGI1_HUMANArginase-1OS=HomosapiensOX=9606GN=ARG1PE=1SV=2	2.43156e-05	0	0	down
sp|P05388|RLA0_HUMAN60SacidicribosomalproteinP0OS=HomosapiensOX=9606GN=RPLP0PE=1SV=1;sp|Q8NHW5|RLA0L_HUMAN60SacidicribosomalproteinP0-likeOS=HomosapiensOX=9606GN=RPLP0P6PE=5SV=1	0.000319143	0	0	down
sp|P06733|ENOA_HUMANAlpha-enolaseOS=HomosapiensOX=9606GN=ENO1PE=1SV=2;sp|P13929|ENOB_HUMANBeta-enolaseOS=HomosapiensOX=9606GN=ENO3PE=1SV=5;sp|P09104|ENOG_HUMANGamma-enolaseOS=HomosapiensOX=9606GN=ENO2PE=1SV=3	0.000302256	0	0	down
sp|P06753|TPM3_HUMANTropomyosinalpha-3chainOS=HomosapiensOX=9606GN=TPM3PE=1SV=2;sp|P09493|TPM1_HUMANTropomyosinalpha-1chainOS=HomosapiensOX=9606GN=TPM1PE=1SV=2;sp|P07951|TPM2_HUMANTropomyosinbetachainOS=HomosapiensOX=9606GN=TPM2PE=1SV=1;CON__Q3SX28	5.19755e-05	0	0	down
sp|P07437|TBB5_HUMANTubulinbetachainOS=HomosapiensOX=9606GN=TUBBPE=1SV=2;sp|A6NNZ2|TBB8B_HUMANTubulinbeta8BOS=HomosapiensOX=9606GN=TUBB8BPE=1SV=1;sp|Q9H4B7|TBB1_HUMANTubulinbeta-1chainOS=HomosapiensOX=9606GN=TUBB1PE=1SV=1;CON__ENSEMBL:ENSBTAP00000025008	0.000381575	0	0	down
sp|P07814|SYEP_HUMANBifunctionalglutamate/proline--tRNAligaseOS=HomosapiensOX=9606GN=EPRS1PE=1SV=5	3.66015e-05	0	0	down
sp|P08238|HS90B_HUMANHeatshockproteinHSP90-betaOS=HomosapiensOX=9606GN=HSP90AB1PE=1SV=4;sp|Q58FF7|H90B3_HUMANPutativeheatshockproteinHSP90-beta-3OS=HomosapiensOX=9606GN=HSP90AB3PPE=5SV=1	0.00013051	0	0	down
sp|P08240|SRPRA_HUMANSignalrecognitionparticlereceptorsubunitalphaOS=HomosapiensOX=9606GN=SRPRAPE=1SV=2	7.18228e-05	0	0	down
sp|P08574|CY1_HUMANCytochromec1,hemeprotein,mitochondrialOS=HomosapiensOX=9606GN=CYC1PE=1SV=3	0.000183798	0	0	down
sp|P08621|RU17_HUMANU1smallnuclearribonucleoprotein70kDaOS=HomosapiensOX=9606GN=SNRNP70PE=1SV=2	0.000633145	0	0	down
sp|P08754|GNAI3_HUMANGuaninenucleotide-bindingproteinG(i)subunitalphaOS=HomosapiensOX=9606GN=GNAI3PE=1SV=3	5.83865e-05	0	0	down
sp|P09001|RM03_HUMAN39SribosomalproteinL3,mitochondrialOS=HomosapiensOX=9606GN=MRPL3PE=1SV=1	3.42877e-05	0	0	down
sp|P09012|SNRPA_HUMANU1smallnuclearribonucleoproteinAOS=HomosapiensOX=9606GN=SNRPAPE=1SV=3;sp|P08579|RU2B_HUMANU2smallnuclearribonucleoproteinB''OS=HomosapiensOX=9606GN=SNRPB2PE=1SV=1	0.000507495	0	0	down
sp|P09651|ROA1_HUMANHeterogeneousnuclearribonucleoproteinA1OS=HomosapiensOX=9606GN=HNRNPA1PE=1SV=5;sp|Q32P51|RA1L2_HUMANHeterogeneousnuclearribonucleoproteinA1-like2OS=HomosapiensOX=9606GN=HNRNPA1L2PE=2SV=2	0.0160908	0	0	down
sp|P09661|RU2A_HUMANU2smallnuclearribonucleoproteinA'OS=HomosapiensOX=9606GN=SNRPA1PE=1SV=2	0.000547006	0	0	down
sp|P09669|COX6C_HUMANCytochromecoxidasesubunit6COS=HomosapiensOX=9606GN=COX6CPE=1SV=2	0.000391832	0	0	down
sp|P62987|RL40_HUMANUbiquitin-60SribosomalproteinL40OS=HomosapiensOX=9606GN=UBA52PE=1SV=2;sp|P62979|RS27A_HUMANUbiquitin-40SribosomalproteinS27aOS=HomosapiensOX=9606GN=RPS27APE=1SV=2;sp|P0CG47|UBB_HUMANPolyubiquitin-BOS=HomosapiensOX=9606GN=UBBPE=1SV=1;sp|P0CG48|UBC_HUMANPolyubiquitin-COS=HomosapiensOX=9606GN=UBCPE=1SV=3	0.00089451	0	0	down
sp|P0DMV9|HS71B_HUMANHeatshock70kDaprotein1BOS=HomosapiensOX=9606GN=HSPA1BPE=1SV=1;sp|P0DMV8|HS71A_HUMANHeatshock70kDaprotein1AOS=HomosapiensOX=9606GN=HSPA1APE=1SV=1	3.29427e-05	0	0	down
sp|Q01081|U2AF1_HUMANSplicingfactorU2AF35kDasubunitOS=HomosapiensOX=9606GN=U2AF1PE=1SV=3;sp|P0DN76|U2AF5_HUMANSplicingfactorU2AF35kDasubunit-likeproteinOS=HomosapiensOX=9606GN=U2AF1L5PE=1SV=1;sp|Q8WU68|U2AF4_HUMANSplicingfactorU2AF26kDasubunitOS=HomosapiensOX=9606GN=U2AF1L4PE=1SV=2	0.000465143	0	0	down
sp|P0DP25|CALM3_HUMANCalmodulin-3OS=HomosapiensOX=9606GN=CALM3PE=1SV=1;sp|P0DP24|CALM2_HUMANCalmodulin-2OS=HomosapiensOX=9606GN=CALM2PE=1SV=1;sp|P0DP23|CALM1_HUMANCalmodulin-1OS=HomosapiensOX=9606GN=CALM1PE=1SV=1;sp|P27482|CALL3_HUMANCalmodulin-likeprotein3OS=HomosapiensOX=9606GN=CALML3PE=1SV=2;sp|P02585|TNNC2_HUMANTroponinC,skeletalmuscleOS=HomosapiensOX=9606GN=TNNC2PE=1SV=2	0.000452992	0	0	down
sp|P16403|H12_HUMANHistoneH1.2OS=HomosapiensOX=9606GN=H1-2PE=1SV=2;sp|P10412|H14_HUMANHistoneH1.4OS=HomosapiensOX=9606GN=H1-4PE=1SV=2;sp|P16402|H13_HUMANHistoneH1.3OS=HomosapiensOX=9606GN=H1-3PE=1SV=2;sp|P22492|H1T_HUMANHistoneH1tOS=HomosapiensOX=9606GN=H1-6PE=2SV=4;sp|Q02539|H11_HUMANHistoneH1.1OS=HomosapiensOX=9606GN=H1-1PE=1SV=3	0.000119322	0	0	down
sp|P11182|ODB2_HUMANLipoamideacyltransferasecomponentofbranched-chainalpha-ketoaciddehydrogenasecomplex,mitochondrialOS=HomosapiensOX=9606GN=DBTPE=1SV=3	1.21441e-05	0	0	down
sp|P11940|PABP1_HUMANPolyadenylate-bindingprotein1OS=HomosapiensOX=9606GN=PABPC1PE=1SV=2;sp|Q9H361|PABP3_HUMANPolyadenylate-bindingprotein3OS=HomosapiensOX=9606GN=PABPC3PE=1SV=2;sp|Q4VXU2|PAP1L_HUMANPolyadenylate-bindingprotein1-likeOS=HomosapiensOX=9606GN=PABPC1LPE=2SV=1;sp|Q96DU9|PABP5_HUMANPolyadenylate-bindingprotein5OS=HomosapiensOX=9606GN=PABPC5PE=1SV=1	6.22753e-05	0	0	down
sp|P12235|ADT1_HUMANADP/ATPtranslocase1OS=HomosapiensOX=9606GN=SLC25A4PE=1SV=4	2.50511e-05	0	0	down
sp|P63162|RSMN_HUMANSmallnuclearribonucleoprotein-associatedproteinNOS=HomosapiensOX=9606GN=SNRPNPE=1SV=1;sp|P14678|RSMB_HUMANSmallnuclearribonucleoprotein-associatedproteinsBandB'OS=HomosapiensOX=9606GN=SNRPBPE=1SV=2	0.000173758	0	0	down
sp|P14868|SYDC_HUMANAspartate--tRNAligase,cytoplasmicOS=HomosapiensOX=9606GN=DARS1PE=1SV=2	1.3534e-05	0	0	down
sp|P14923|PLAK_HUMANJunctionplakoglobinOS=HomosapiensOX=9606GN=JUPPE=1SV=3	5.50551e-05	0	0	down
sp|P15924|DESP_HUMANDesmoplakinOS=HomosapiensOX=9606GN=DSPPE=1SV=3	7.83204e-06	0	0	down
sp|P17066|HSP76_HUMANHeatshock70kDaprotein6OS=HomosapiensOX=9606GN=HSPA6PE=1SV=2;sp|P48741|HSP77_HUMANPutativeheatshock70kDaprotein7OS=HomosapiensOX=9606GN=HSPA7PE=5SV=2	7.1885e-05	0	0	down
sp|P17987|TCPA_HUMANT-complexprotein1subunitalphaOS=HomosapiensOX=9606GN=TCP1PE=1SV=1	0.000699041	0	0	down
sp|P19338|NUCL_HUMANNucleolinOS=HomosapiensOX=9606GN=NCLPE=1SV=3	5.13882e-05	0	0	down
sp|P20700|LMNB1_HUMANLamin-B1OS=HomosapiensOX=9606GN=LMNB1PE=1SV=2	3.06289e-05	0	0	down
sp|Q9UQ88|CD11A_HUMANCyclin-dependentkinase11AOS=HomosapiensOX=9606GN=CDK11APE=1SV=4;sp|P21127|CD11B_HUMANCyclin-dependentkinase11BOS=HomosapiensOX=9606GN=CDK11BPE=1SV=4;sp|Q13882|PTK6_HUMANProtein-tyrosinekinase6OS=HomosapiensOX=9606GN=PTK6PE=1SV=1	8.02905e-05	0	0	down
sp|P21291|CSRP1_HUMANCysteineandglycine-richprotein1OS=HomosapiensOX=9606GN=CSRP1PE=1SV=3	0.000143759	0	0	down
sp|P23396|RS3_HUMAN40SribosomalproteinS3OS=HomosapiensOX=9606GN=RPS3PE=1SV=2	4.39948e-05	0	0	down
sp|P31943|HNRH1_HUMANHeterogeneousnuclearribonucleoproteinHOS=HomosapiensOX=9606GN=HNRNPH1PE=1SV=4;sp|P55795|HNRH2_HUMANHeterogeneousnuclearribonucleoproteinH2OS=HomosapiensOX=9606GN=HNRNPH2PE=1SV=1	8.66122e-05	0	0	down
sp|P32969|RL9_HUMAN60SribosomalproteinL9OS=HomosapiensOX=9606GN=RPL9PE=1SV=1	5.03409e-05	0	0	down
sp|P36542|ATPG_HUMANATPsynthasesubunitgamma,mitochondrialOS=HomosapiensOX=9606GN=ATP5F1CPE=1SV=1	0.000664672	0	0	down
sp|P36578|RL4_HUMAN60SribosomalproteinL4OS=HomosapiensOX=9606GN=RPL4PE=1SV=5	0.000148035	0	0	down
sp|P38919|IF4A3_HUMANEukaryoticinitiationfactor4A-IIIOS=HomosapiensOX=9606GN=EIF4A3PE=1SV=4	4.19327e-05	0	0	down
sp|P39023|RL3_HUMAN60SribosomalproteinL3OS=HomosapiensOX=9606GN=RPL3PE=1SV=2	3.14813e-05	0	0	down
sp|P40227|TCPZ_HUMANT-complexprotein1subunitzetaOS=HomosapiensOX=9606GN=CCT6APE=1SV=3;sp|Q92526|TCPW_HUMANT-complexprotein1subunitzeta-2OS=HomosapiensOX=9606GN=CCT6BPE=1SV=5	6.83967e-05	0	0	down
sp|P41252|SYIC_HUMANIsoleucine--tRNAligase,cytoplasmicOS=HomosapiensOX=9606GN=IARS1PE=1SV=2	5.72823e-05	0	0	down
sp|P42766|RL35_HUMAN60SribosomalproteinL35OS=HomosapiensOX=9606GN=RPL35PE=1SV=2	0.000250119	0	0	down
sp|P43246|MSH2_HUMANDNAmismatchrepairproteinMsh2OS=HomosapiensOX=9606GN=MSH2PE=1SV=1	0.000156779	0	0	down
sp|P43307|SSRA_HUMANTranslocon-associatedproteinsubunitalphaOS=HomosapiensOX=9606GN=SSR1PE=1SV=3	8.55541e-05	0	0	down
sp|P46459|NSF_HUMANVesicle-fusingATPaseOS=HomosapiensOX=9606GN=NSFPE=1SV=3	2.39905e-05	0	0	down
sp|P46781|RS9_HUMAN40SribosomalproteinS9OS=HomosapiensOX=9606GN=RPS9PE=1SV=3	0.00014009	0	0	down
sp|P46782|RS5_HUMAN40SribosomalproteinS5OS=HomosapiensOX=9606GN=RPS5PE=1SV=4	0.000717416	0	0	down
sp|P46783|RS10_HUMAN40SribosomalproteinS10OS=HomosapiensOX=9606GN=RPS10PE=1SV=1;sp|Q9NQ39|RS10L_HUMANPutative40SribosomalproteinS10-likeOS=HomosapiensOX=9606GN=RPS10P5PE=5SV=1	0.000911641	0	0	down
sp|P46977|STT3A_HUMANDolichyl-diphosphooligosaccharide--proteinglycosyltransferasesubunitSTT3AOS=HomosapiensOX=9606GN=STT3APE=1SV=2	3.06018e-05	0	0	down
sp|P47756|CAPZB_HUMANF-actin-cappingproteinsubunitbetaOS=HomosapiensOX=9606GN=CAPZBPE=1SV=4	3.81873e-05	0	0	down
sp|P49368|TCPG_HUMANT-complexprotein1subunitgammaOS=HomosapiensOX=9606GN=CCT3PE=1SV=4	5.58047e-05	0	0	down
sp|P49590|SYHM_HUMANHistidine--tRNAligase,mitochondrialOS=HomosapiensOX=9606GN=HARS2PE=1SV=1	3.84904e-05	0	0	down
sp|P49756|RBM25_HUMANRNA-bindingprotein25OS=HomosapiensOX=9606GN=RBM25PE=1SV=3	0.000204782	0	0	down
sp|P50213|IDH3A_HUMANIsocitratedehydrogenase[NAD]subunitalpha,mitochondrialOS=HomosapiensOX=9606GN=IDH3APE=1SV=1	3.10619e-05	0	0	down
sp|P50570|DYN2_HUMANDynamin-2OS=HomosapiensOX=9606GN=DNM2PE=1SV=2;sp|Q05193|DYN1_HUMANDynamin-1OS=HomosapiensOX=9606GN=DNM1PE=1SV=2;sp|Q9UQ16|DYN3_HUMANDynamin-3OS=HomosapiensOX=9606GN=DNM3PE=1SV=4	1.96685e-05	0	0	down
sp|P51148|RAB5C_HUMANRas-relatedproteinRab-5COS=HomosapiensOX=9606GN=RAB5CPE=1SV=2;sp|P61020|RAB5B_HUMANRas-relatedproteinRab-5BOS=HomosapiensOX=9606GN=RAB5BPE=1SV=1;sp|P20339|RAB5A_HUMANRas-relatedproteinRab-5AOS=HomosapiensOX=9606GN=RAB5APE=1SV=2	0.00037297	0	0	down
sp|P51149|RAB7A_HUMANRas-relatedproteinRab-7aOS=HomosapiensOX=9606GN=RAB7APE=1SV=1	5.56397e-05	0	0	down
sp|P51991|ROA3_HUMANHeterogeneousnuclearribonucleoproteinA3OS=HomosapiensOX=9606GN=HNRNPA3PE=1SV=2	0.00083427	0	0	down
sp|P52292|IMA1_HUMANImportinsubunitalpha-1OS=HomosapiensOX=9606GN=KPNA2PE=1SV=1	7.39986e-05	0	0	down
sp|P54136|SYRC_HUMANArginine--tRNAligase,cytoplasmicOS=HomosapiensOX=9606GN=RARS1PE=1SV=2	5.29416e-05	0	0	down
sp|P54886|P5CS_HUMANDelta-1-pyrroline-5-carboxylatesynthaseOS=HomosapiensOX=9606GN=ALDH18A1PE=1SV=2	1.19563e-05	0	0	down
sp|P56192|SYMC_HUMANMethionine--tRNAligase,cytoplasmicOS=HomosapiensOX=9606GN=MARS1PE=1SV=2	1.46668e-05	0	0	down
sp|P60842|IF4A1_HUMANEukaryoticinitiationfactor4A-IOS=HomosapiensOX=9606GN=EIF4A1PE=1SV=1;sp|Q14240|IF4A2_HUMANEukaryoticinitiationfactor4A-IIOS=HomosapiensOX=9606GN=EIF4A2PE=1SV=2	0.000256522	0	0	down
sp|P61006|RAB8A_HUMANRas-relatedproteinRab-8AOS=HomosapiensOX=9606GN=RAB8APE=1SV=1	4.04578e-05	0	0	down
sp|P61026|RAB10_HUMANRas-relatedproteinRab-10OS=HomosapiensOX=9606GN=RAB10PE=1SV=1;sp|P51153|RAB13_HUMANRas-relatedproteinRab-13OS=HomosapiensOX=9606GN=RAB13PE=1SV=1	0.000258665	0	0	down
sp|P61163|ACTZ_HUMANAlpha-centractinOS=HomosapiensOX=9606GN=ACTR1APE=1SV=1;sp|P42025|ACTY_HUMANBeta-centractinOS=HomosapiensOX=9606GN=ACTR1BPE=1SV=1	5.32095e-05	0	0	down
sp|P61221|ABCE1_HUMANATP-bindingcassettesub-familyEmember1OS=HomosapiensOX=9606GN=ABCE1PE=1SV=1	3.17005e-05	0	0	down
sp|P62834|RAP1A_HUMANRas-relatedproteinRap-1AOS=HomosapiensOX=9606GN=RAP1APE=1SV=1;sp|P61224|RAP1B_HUMANRas-relatedproteinRap-1bOS=HomosapiensOX=9606GN=RAP1BPE=1SV=1;sp|A6NIZ1|RP1BL_HUMANRas-relatedproteinRap-1b-likeproteinOS=HomosapiensOX=9606PE=2SV=1	0.000230447	0	0	down
sp|P62249|RS16_HUMAN40SribosomalproteinS16OS=HomosapiensOX=9606GN=RPS16PE=1SV=2	0.000215918	0	0	down
sp|P62263|RS14_HUMAN40SribosomalproteinS14OS=HomosapiensOX=9606GN=RPS14PE=1SV=3	0.00267014	0	0	down
sp|P62277|RS13_HUMAN40SribosomalproteinS13OS=HomosapiensOX=9606GN=RPS13PE=1SV=2	4.53615e-05	0	0	down
sp|P62304|RUXE_HUMANSmallnuclearribonucleoproteinEOS=HomosapiensOX=9606GN=SNRPEPE=1SV=1	0.000261533	0	0	down
sp|P62314|SMD1_HUMANSmallnuclearribonucleoproteinSmD1OS=HomosapiensOX=9606GN=SNRPD1PE=1SV=1	0.000531148	0	0	down
sp|P62316|SMD2_HUMANSmallnuclearribonucleoproteinSmD2OS=HomosapiensOX=9606GN=SNRPD2PE=1SV=1	0.00204522	0	0	down
sp|P62318|SMD3_HUMANSmallnuclearribonucleoproteinSmD3OS=HomosapiensOX=9606GN=SNRPD3PE=1SV=1	0.00108627	0	0	down
sp|P62750|RL23A_HUMAN60SribosomalproteinL23aOS=HomosapiensOX=9606GN=RPL23APE=1SV=1	0.000164814	0	0	down
sp|P62826|RAN_HUMANGTP-bindingnuclearproteinRanOS=HomosapiensOX=9606GN=RANPE=1SV=3	0.000805395	0	0	down
sp|P62861|RS30_HUMAN40SribosomalproteinS30OS=HomosapiensOX=9606GN=FAUPE=1SV=1	0.00157799	0	0	down
sp|P62899|RL31_HUMAN60SribosomalproteinL31OS=HomosapiensOX=9606GN=RPL31PE=1SV=1	0.000312567	0	0	down
sp|P62995|TRA2B_HUMANTransformer-2proteinhomologbetaOS=HomosapiensOX=9606GN=TRA2BPE=1SV=1	0.000417243	0	0	down
sp|P63010|AP2B1_HUMANAP-2complexsubunitbetaOS=HomosapiensOX=9606GN=AP2B1PE=1SV=1;sp|Q10567|AP1B1_HUMANAP-1complexsubunitbeta-1OS=HomosapiensOX=9606GN=AP1B1PE=1SV=2	0.000149588	0	0	down
sp|P63244|RACK1_HUMANReceptorofactivatedproteinCkinase1OS=HomosapiensOX=9606GN=RACK1PE=1SV=3	4.51044e-05	0	0	down
sp|P67812|SC11A_HUMANSignalpeptidasecomplexcatalyticsubunitSEC11AOS=HomosapiensOX=9606GN=SEC11APE=1SV=1	9.05389e-05	0	0	down
sp|P67870|CSK2B_HUMANCaseinkinaseIIsubunitbetaOS=HomosapiensOX=9606GN=CSNK2BPE=1SV=1	0.00129184	0	0	down
sp|P68371|TBB4B_HUMANTubulinbeta-4BchainOS=HomosapiensOX=9606GN=TUBB4BPE=1SV=1;sp|P04350|TBB4A_HUMANTubulinbeta-4AchainOS=HomosapiensOX=9606GN=TUBB4APE=1SV=2;sp|Q3ZCM7|TBB8_HUMANTubulinbeta-8chainOS=HomosapiensOX=9606GN=TUBB8PE=1SV=2	7.7495e-05	0	0	down
sp|P78347|GTF2I_HUMANGeneraltranscriptionfactorII-IOS=HomosapiensOX=9606GN=GTF2IPE=1SV=2	3.26802e-05	0	0	down
sp|P82650|RT22_HUMAN28SribosomalproteinS22,mitochondrialOS=HomosapiensOX=9606GN=MRPS22PE=1SV=1	8.59059e-05	0	0	down
sp|P82675|RT05_HUMAN28SribosomalproteinS5,mitochondrialOS=HomosapiensOX=9606GN=MRPS5PE=1SV=2	2.82014e-05	0	0	down
sp|P82933|RT09_HUMAN28SribosomalproteinS9,mitochondrialOS=HomosapiensOX=9606GN=MRPS9PE=1SV=2	7.75951e-05	0	0	down
sp|Q00341|VIGLN_HUMANVigilinOS=HomosapiensOX=9606GN=HDLBPPE=1SV=2	1.2412e-05	0	0	down
sp|Q01813|PFKAP_HUMANATP-dependent6-phosphofructokinase,platelettypeOS=HomosapiensOX=9606GN=PFKPPE=1SV=2	7.38416e-05	0	0	down
sp|Q02218|ODO1_HUMAN2-oxoglutaratedehydrogenase,mitochondrialOS=HomosapiensOX=9606GN=OGDHPE=1SV=3;sp|Q9ULD0|OGDHL_HUMAN2-oxoglutaratedehydrogenase-like,mitochondrialOS=HomosapiensOX=9606GN=OGDHLPE=1SV=3	1.70023e-05	0	0	down
sp|Q02413|DSG1_HUMANDesmoglein-1OS=HomosapiensOX=9606GN=DSG1PE=1SV=2	1.18031e-05	0	0	down
sp|Q02878|RL6_HUMAN60SribosomalproteinL6OS=HomosapiensOX=9606GN=RPL6PE=1SV=3	0.000147637	0	0	down
sp|Q02978|M2OM_HUMANMitochondrial2-oxoglutarate/malatecarrierproteinOS=HomosapiensOX=9606GN=SLC25A11PE=1SV=3	5.44246e-05	0	0	down
sp|Q03169|TNAP2_HUMANTumornecrosisfactoralpha-inducedprotein2OS=HomosapiensOX=9606GN=TNFAIP2PE=1SV=2	1.60565e-05	0	0	down
sp|Q06830|PRDX1_HUMANPeroxiredoxin-1OS=HomosapiensOX=9606GN=PRDX1PE=1SV=1;sp|P32119|PRDX2_HUMANPeroxiredoxin-2OS=HomosapiensOX=9606GN=PRDX2PE=1SV=5	6.10385e-05	0	0	down
sp|Q07955|SRSF1_HUMANSerine/arginine-richsplicingfactor1OS=HomosapiensOX=9606GN=SRSF1PE=1SV=2	0.000579048	0	0	down
sp|Q09028|RBBP4_HUMANHistone-bindingproteinRBBP4OS=HomosapiensOX=9606GN=RBBP4PE=1SV=3	2.53247e-05	0	0	down
sp|Q10570|CPSF1_HUMANCleavageandpolyadenylationspecificityfactorsubunit1OS=HomosapiensOX=9606GN=CPSF1PE=1SV=2	3.45231e-06	0	0	down
sp|Q12906|ILF3_HUMANInterleukinenhancer-bindingfactor3OS=HomosapiensOX=9606GN=ILF3PE=1SV=3;sp|Q96SI9|STRBP_HUMANSpermatidperinuclearRNA-bindingproteinOS=HomosapiensOX=9606GN=STRBPPE=1SV=1	0.000819359	0	0	down
sp|Q12965|MYO1E_HUMANUnconventionalmyosin-IeOS=HomosapiensOX=9606GN=MYO1EPE=1SV=2;sp|O00160|MYO1F_HUMANUnconventionalmyosin-IfOS=HomosapiensOX=9606GN=MYO1FPE=1SV=3	1.23517e-05	0	0	down
sp|Q13148|TADBP_HUMANTARDNA-bindingprotein43OS=HomosapiensOX=9606GN=TARDBPPE=1SV=1	0.000184591	0	0	down
sp|Q13151|ROA0_HUMANHeterogeneousnuclearribonucleoproteinA0OS=HomosapiensOX=9606GN=HNRNPA0PE=1SV=1	0.00466983	0	0	down
sp|Q13155|AIMP2_HUMANAminoacyltRNAsynthasecomplex-interactingmultifunctionalprotein2OS=HomosapiensOX=9606GN=AIMP2PE=1SV=2	7.97953e-05	0	0	down
sp|Q13243|SRSF5_HUMANSerine/arginine-richsplicingfactor5OS=HomosapiensOX=9606GN=SRSF5PE=1SV=1	9.36051e-05	0	0	down
sp|Q13247|SRSF6_HUMANSerine/arginine-richsplicingfactor6OS=HomosapiensOX=9606GN=SRSF6PE=1SV=2;sp|Q08170|SRSF4_HUMANSerine/arginine-richsplicingfactor4OS=HomosapiensOX=9606GN=SRSF4PE=1SV=2	0.000192525	0	0	down
sp|Q13263|TIF1B_HUMANTranscriptionintermediaryfactor1-betaOS=HomosapiensOX=9606GN=TRIM28PE=1SV=5	7.42205e-05	0	0	down
sp|Q13283|G3BP1_HUMANRasGTPase-activatingprotein-bindingprotein1OS=HomosapiensOX=9606GN=G3BP1PE=1SV=1	3.87394e-05	0	0	down
sp|Q13435|SF3B2_HUMANSplicingfactor3Bsubunit2OS=HomosapiensOX=9606GN=SF3B2PE=1SV=2	0.000285045	0	0	down
sp|Q13573|SNW1_HUMANSNWdomain-containingprotein1OS=HomosapiensOX=9606GN=SNW1PE=1SV=1	6.05298e-05	0	0	down
sp|Q13576|IQGA2_HUMANRasGTPase-activating-likeproteinIQGAP2OS=HomosapiensOX=9606GN=IQGAP2PE=1SV=4	3.47423e-05	0	0	down
sp|Q13595|TRA2A_HUMANTransformer-2proteinhomologalphaOS=HomosapiensOX=9606GN=TRA2APE=1SV=1	0.000150695	0	0	down
sp|Q13838|DX39B_HUMANSpliceosomeRNAhelicaseDDX39BOS=HomosapiensOX=9606GN=DDX39BPE=1SV=1;sp|O00148|DX39A_HUMANATP-dependentRNAhelicaseDDX39AOS=HomosapiensOX=9606GN=DDX39APE=1SV=2	0.000164435	0	0	down
sp|Q14103|HNRPD_HUMANHeterogeneousnuclearribonucleoproteinD0OS=HomosapiensOX=9606GN=HNRNPDPE=1SV=1	0.000576341	0	0	down
sp|Q14126|DSG2_HUMANDesmoglein-2OS=HomosapiensOX=9606GN=DSG2PE=1SV=2	1.97984e-05	0	0	down
sp|Q14203|DCTN1_HUMANDynactinsubunit1OS=HomosapiensOX=9606GN=DCTN1PE=1SV=3	2.88834e-05	0	0	down
sp|Q14244|MAP7_HUMANEnsconsinOS=HomosapiensOX=9606GN=MAP7PE=1SV=1	3.10943e-05	0	0	down
sp|Q14498|RBM39_HUMANRNA-bindingprotein39OS=HomosapiensOX=9606GN=RBM39PE=1SV=2	0.000423413	0	0	down
sp|Q14566|MCM6_HUMANDNAreplicationlicensingfactorMCM6OS=HomosapiensOX=9606GN=MCM6PE=1SV=1	1.816e-05	0	0	down
sp|Q14974|IMB1_HUMANImportinsubunitbeta-1OS=HomosapiensOX=9606GN=KPNB1PE=1SV=2	2.50008e-05	0	0	down
sp|Q14980|NUMA1_HUMANNuclearmitoticapparatusprotein1OS=HomosapiensOX=9606GN=NUMA1PE=1SV=2	9.2666e-06	0	0	down
sp|Q15020|SART3_HUMANSquamouscellcarcinomaantigenrecognizedbyT-cells3OS=HomosapiensOX=9606GN=SART3PE=1SV=1	2.7763e-05	0	0	down
sp|Q15021|CND1_HUMANCondensincomplexsubunit1OS=HomosapiensOX=9606GN=NCAPD2PE=1SV=3	1.31993e-05	0	0	down
sp|Q15287|RNPS1_HUMANRNA-bindingproteinwithserine-richdomain1OS=HomosapiensOX=9606GN=RNPS1PE=1SV=1	5.07333e-05	0	0	down
sp|Q15365|PCBP1_HUMANPoly(rC)-bindingprotein1OS=HomosapiensOX=9606GN=PCBP1PE=1SV=2;sp|P57721|PCBP3_HUMANPoly(rC)-bindingprotein3OS=HomosapiensOX=9606GN=PCBP3PE=1SV=2;sp|P57723|PCBP4_HUMANPoly(rC)-bindingprotein4OS=HomosapiensOX=9606GN=PCBP4PE=2SV=1	5.47466e-05	0	0	down
sp|Q15366|PCBP2_HUMANPoly(rC)-bindingprotein2OS=HomosapiensOX=9606GN=PCBP2PE=1SV=1	4.47932e-05	0	0	down
sp|Q1KMD3|HNRL2_HUMANHeterogeneousnuclearribonucleoproteinU-likeprotein2OS=HomosapiensOX=9606GN=HNRNPUL2PE=1SV=1	2.71947e-05	0	0	down
sp|Q3ZCQ8|TIM50_HUMANMitochondrialimportinnermembranetranslocasesubunitTIM50OS=HomosapiensOX=9606GN=TIMM50PE=1SV=2	6.17963e-05	0	0	down
sp|Q5UIP0|RIF1_HUMANTelomere-associatedproteinRIF1OS=HomosapiensOX=9606GN=RIF1PE=1SV=2	3.52781e-06	0	0	down
sp|Q5VT66|MARC1_HUMANMitochondrialamidoxime-reducingcomponent1OS=HomosapiensOX=9606GN=MTARC1PE=1SV=1	6.29708e-05	0	0	down
sp|Q5VZF2|MBNL2_HUMANMuscleblind-likeprotein2OS=HomosapiensOX=9606GN=MBNL2PE=1SV=2	1.6451e-05	0	0	down
sp|Q6NUK1|SCMC1_HUMANCalcium-bindingmitochondrialcarrierproteinSCaMC-1OS=HomosapiensOX=9606GN=SLC25A24PE=1SV=2	3.84309e-05	0	0	down
sp|Q6NUQ4|TM214_HUMANTransmembraneprotein214OS=HomosapiensOX=9606GN=TMEM214PE=1SV=2	1.98111e-05	0	0	down
sp|Q6P1L8|RM14_HUMAN39SribosomalproteinL14,mitochondrialOS=HomosapiensOX=9606GN=MRPL14PE=1SV=1	0.00126683	0	0	down
sp|Q7L2E3|DHX30_HUMANATP-dependentRNAhelicaseDHX30OS=HomosapiensOX=9606GN=DHX30PE=1SV=1	1.43158e-05	0	0	down
sp|Q86U42|PABP2_HUMANPolyadenylate-bindingprotein2OS=HomosapiensOX=9606GN=PABPN1PE=1SV=3	4.24821e-05	0	0	down
sp|Q86V81|THOC4_HUMANTHOcomplexsubunit4OS=HomosapiensOX=9606GN=ALYREFPE=1SV=3	0.000283611	0	0	down
sp|Q8IX01|SUGP2_HUMANSURPandG-patchdomain-containingprotein2OS=HomosapiensOX=9606GN=SUGP2PE=1SV=2	4.23197e-05	0	0	down
sp|Q8N1F7|NUP93_HUMANNuclearporecomplexproteinNup93OS=HomosapiensOX=9606GN=NUP93PE=1SV=2	3.52754e-05	0	0	down
sp|Q8N5K1|CISD2_HUMANCDGSHiron-sulfurdomain-containingprotein2OS=HomosapiensOX=9606GN=CISD2PE=1SV=1	0.000945577	0	0	down
sp|Q8N684|CPSF7_HUMANCleavageandpolyadenylationspecificityfactorsubunit7OS=HomosapiensOX=9606GN=CPSF7PE=1SV=1	0.000310159	0	0	down
sp|Q8NBM4|UBAC2_HUMANUbiquitin-associateddomain-containingprotein2OS=HomosapiensOX=9606GN=UBAC2PE=1SV=1	5.4817e-05	0	0	down
sp|Q8TB61|S35B2_HUMANAdenosine3'-phospho5'-phosphosulfatetransporter1OS=HomosapiensOX=9606GN=SLC35B2PE=1SV=1	8.65473e-05	0	0	down
sp|Q8TEQ6|GEMI5_HUMANGem-associatedprotein5OS=HomosapiensOX=9606GN=GEMIN5PE=1SV=3	1.33984e-05	0	0	down
sp|Q8WVM0|TFB1M_HUMANDimethyladenosinetransferase1,mitochondrialOS=HomosapiensOX=9606GN=TFB1MPE=1SV=1	5.86408e-05	0	0	down
sp|Q8WVX9|FACR1_HUMANFattyacyl-CoAreductase1OS=HomosapiensOX=9606GN=FAR1PE=1SV=1	5.64759e-05	0	0	down
sp|Q92620|PRP16_HUMANPre-mRNA-splicingfactorATP-dependentRNAhelicasePRP16OS=HomosapiensOX=9606GN=DHX38PE=1SV=2	4.66226e-05	0	0	down
sp|Q92621|NU205_HUMANNuclearporecomplexproteinNup205OS=HomosapiensOX=9606GN=NUP205PE=1SV=3	4.38379e-05	0	0	down
sp|Q92841|DDX17_HUMANProbableATP-dependentRNAhelicaseDDX17OS=HomosapiensOX=9606GN=DDX17PE=1SV=2	0.000123595	0	0	down
sp|Q92945|FUBP2_HUMANFarupstreamelement-bindingprotein2OS=HomosapiensOX=9606GN=KHSRPPE=1SV=4	1.4816e-05	0	0	down
sp|Q969X5|ERGI1_HUMANEndoplasmicreticulum-Golgiintermediatecompartmentprotein1OS=HomosapiensOX=9606GN=ERGIC1PE=1SV=1	0.000208922	0	0	down
sp|Q969Z0|FAKD4_HUMANFASTkinasedomain-containingprotein4OS=HomosapiensOX=9606GN=TBRG4PE=1SV=1	0.000181587	0	0	down
sp|Q96AE4|FUBP1_HUMANFarupstreamelement-bindingprotein1OS=HomosapiensOX=9606GN=FUBP1PE=1SV=3	0.000235792	0	0	down
sp|Q96BW9|TAM41_HUMANPhosphatidatecytidylyltransferase,mitochondrialOS=HomosapiensOX=9606GN=TAMM41PE=1SV=2	2.28669e-05	0	0	down
sp|Q96CW1|AP2M1_HUMANAP-2complexsubunitmuOS=HomosapiensOX=9606GN=AP2M1PE=1SV=2	6.20588e-05	0	0	down
sp|Q96DI7|SNR40_HUMANU5smallnuclearribonucleoprotein40kDaproteinOS=HomosapiensOX=9606GN=SNRNP40PE=1SV=1	3.4745e-05	0	0	down
sp|Q96G23|CERS2_HUMANCeramidesynthase2OS=HomosapiensOX=9606GN=CERS2PE=1SV=1	7.9089e-05	0	0	down
sp|Q96I24|FUBP3_HUMANFarupstreamelement-bindingprotein3OS=HomosapiensOX=9606GN=FUBP3PE=1SV=2	0.000256446	0	0	down
sp|Q96IX5|ATPMD_HUMANATPsynthasemembranesubunitDAPIT,mitochondrialOS=HomosapiensOX=9606GN=ATP5MDPE=1SV=1	0.000399301	0	0	down
sp|Q96PK6|RBM14_HUMANRNA-bindingprotein14OS=HomosapiensOX=9606GN=RBM14PE=1SV=2	7.90917e-05	0	0	down
sp|Q99729|ROAA_HUMANHeterogeneousnuclearribonucleoproteinA/BOS=HomosapiensOX=9606GN=HNRNPABPE=1SV=2	0.00069325	0	0	down
sp|Q99832|TCPH_HUMANT-complexprotein1subunitetaOS=HomosapiensOX=9606GN=CCT7PE=1SV=2	1.39765e-05	0	0	down
sp|Q9BSJ8|ESYT1_HUMANExtendedsynaptotagmin-1OS=HomosapiensOX=9606GN=ESYT1PE=1SV=1	6.98743e-06	0	0	down
sp|Q9BW92|SYTM_HUMANThreonine--tRNAligase,mitochondrialOS=HomosapiensOX=9606GN=TARS2PE=1SV=1	2.03407e-05	0	0	down
sp|Q9BX79|STRA6_HUMANReceptorforretinoluptakeSTRA6OS=HomosapiensOX=9606GN=STRA6PE=1SV=1	1.62995e-05	0	0	down
sp|Q9BXW9|FACD2_HUMANFanconianemiagroupD2proteinOS=HomosapiensOX=9606GN=FANCD2PE=1SV=2	3.55894e-06	0	0	down
sp|Q9BY77|PDIP3_HUMANPolymerasedelta-interactingprotein3OS=HomosapiensOX=9606GN=POLDIP3PE=1SV=2	0.000168508	0	0	down
sp|Q9GZT3|SLIRP_HUMANSRAstem-loop-interactingRNA-bindingprotein,mitochondrialOS=HomosapiensOX=9606GN=SLIRPPE=1SV=1	0.000232209	0	0	down
sp|Q9H1K4|GHC2_HUMANMitochondrialglutamatecarrier2OS=HomosapiensOX=9606GN=SLC25A18PE=1SV=1;sp|Q9H936|GHC1_HUMANMitochondrialglutamatecarrier1OS=HomosapiensOX=9606GN=SLC25A22PE=1SV=1	4.67822e-05	0	0	down
sp|Q9H2W6|RM46_HUMAN39SribosomalproteinL46,mitochondrialOS=HomosapiensOX=9606GN=MRPL46PE=1SV=1	8.62063e-05	0	0	down
sp|Q9NQ29|LUC7L_HUMANPutativeRNA-bindingproteinLuc7-like1OS=HomosapiensOX=9606GN=LUC7LPE=1SV=1	0.00014236	0	0	down
sp|Q9NYF8|BCLF1_HUMANBcl-2-associatedtranscriptionfactor1OS=HomosapiensOX=9606GN=BCLAF1PE=1SV=2	3.02744e-05	0	0	down
sp|Q9NZ01|TECR_HUMANVery-long-chainenoyl-CoAreductaseOS=HomosapiensOX=9606GN=TECRPE=1SV=1	0.000118681	0	0	down
sp|Q9UH62|ARMX3_HUMANArmadillorepeat-containingX-linkedprotein3OS=HomosapiensOX=9606GN=ARMCX3PE=1SV=1	3.09563e-05	0	0	down
sp|Q9UKM9|RALY_HUMANRNA-bindingproteinRalyOS=HomosapiensOX=9606GN=RALYPE=1SV=1	0.000373917	0	0	down
sp|Q9UKV3|ACINU_HUMANApoptoticchromatincondensationinducerinthenucleusOS=HomosapiensOX=9606GN=ACIN1PE=1SV=2	1.68865e-05	0	0	down
sp|Q9Y230|RUVB2_HUMANRuvB-like2OS=HomosapiensOX=9606GN=RUVBL2PE=1SV=3	9.64033e-06	0	0	down
sp|Q9Y265|RUVB1_HUMANRuvB-like1OS=HomosapiensOX=9606GN=RUVBL1PE=1SV=1	1.40044e-05	0	0	down
sp|Q9Y2W1|TR150_HUMANThyroidhormonereceptor-associatedprotein3OS=HomosapiensOX=9606GN=THRAP3PE=1SV=2	9.6682e-05	0	0	down
sp|Q9Y2W2|WBP11_HUMANWWdomain-bindingprotein11OS=HomosapiensOX=9606GN=WBP11PE=1SV=1	3.48289e-05	0	0	down
sp|Q9Y399|RT02_HUMAN28SribosomalproteinS2,mitochondrialOS=HomosapiensOX=9606GN=MRPS2PE=1SV=1	0.000102825	0	0	down
sp|Q9Y3D9|RT23_HUMAN28SribosomalproteinS23,mitochondrialOS=HomosapiensOX=9606GN=MRPS23PE=1SV=2	0.000114056	0	0	down
sp|Q9Y3I0|RTCB_HUMANRNA-splicingligaseRtcBhomologOS=HomosapiensOX=9606GN=RTCBPE=1SV=1	4.22737e-05	0	0	down
sp|Q9Y3Y2|CHTOP_HUMANChromatintargetofPRMT1proteinOS=HomosapiensOX=9606GN=CHTOPPE=1SV=2	0.000331267	0	0	down
sp|Q9Y512|SAM50_HUMANSortingandassemblymachinerycomponent50homologOS=HomosapiensOX=9606GN=SAMM50PE=1SV=3	1.80239e-05	0	0	down
sp|Q9Y5Y5|PEX16_HUMANPeroxisomalmembraneproteinPEX16OS=HomosapiensOX=9606GN=PEX16PE=1SV=2	6.71167e-05	0	0	down
sp|Q9Y678|COPG1_HUMANCoatomersubunitgamma-1OS=HomosapiensOX=9606GN=COPG1PE=1SV=1	1.5958e-05	0	0	down
sp|Q9Y6C9|MTCH2_HUMANMitochondrialcarrierhomolog2OS=HomosapiensOX=9606GN=MTCH2PE=1SV=1	0.000438974	0	0	down
CON__P02663	0.00124545	0.00070397	0.565233	down
CON__P02769	0.00136647	9.85571e-05	0.0721251	down
sp|P05787|K2C8_HUMANKeratin,typeIIcytoskeletal8OS=HomosapiensOX=9606GN=KRT8PE=1SV=7;CON__P05787;CON__H-INV:HIT000292931;CON__Q9H552;CON__H-INV:HIT000016045;CON__REFSEQ:XP_092267	0.000443466	0.000294494	0.664074	down
sp|P48668|K2C6C_HUMANKeratin,typeIIcytoskeletal6COS=HomosapiensOX=9606GN=KRT6CPE=1SV=3;CON__P48668	0.000957213	0.000492936	0.51497	down
sp|Q86YZ3|HORN_HUMANHornerinOS=HomosapiensOX=9606GN=HRNRPE=1SV=2;CON__Q86YZ3	0.000196709	0.00010597	0.538714	down
CON__Streptavidin	0.376758	0.0697048	0.185012	down
sp|O00116|ADAS_HUMANAlkyldihydroxyacetonephosphatesynthase,peroxisomalOS=HomosapiensOX=9606GN=AGPSPE=1SV=1	5.89683e-05	2.90687e-05	0.492955	down
sp|O43143|DHX15_HUMANPre-mRNA-splicingfactorATP-dependentRNAhelicaseDHX15OS=HomosapiensOX=9606GN=DHX15PE=1SV=2	0.000160968	5.29239e-05	0.328785	down
sp|O43390|HNRPR_HUMANHeterogeneousnuclearribonucleoproteinROS=HomosapiensOX=9606GN=HNRNPRPE=1SV=1	0.000938811	0.000141524	0.150748	down
sp|O43707|ACTN4_HUMANAlpha-actinin-4OS=HomosapiensOX=9606GN=ACTN4PE=1SV=2;sp|Q08043|ACTN3_HUMANAlpha-actinin-3OS=HomosapiensOX=9606GN=ACTN3PE=1SV=2	0.000121428	3.97129e-05	0.32705	down
sp|O43795|MYO1B_HUMANUnconventionalmyosin-IbOS=HomosapiensOX=9606GN=MYO1BPE=1SV=3;sp|Q9UBC5|MYO1A_HUMANUnconventionalmyosin-IaOS=HomosapiensOX=9606GN=MYO1APE=1SV=1	7.87859e-05	5.10934e-05	0.648509	down
sp|Q99880|H2B1L_HUMANHistoneH2Btype1-LOS=HomosapiensOX=9606GN=H2BC13PE=1SV=3;sp|Q99879|H2B1M_HUMANHistoneH2Btype1-MOS=HomosapiensOX=9606GN=H2BC14PE=1SV=3;sp|Q99877|H2B1N_HUMANHistoneH2Btype1-NOS=HomosapiensOX=9606GN=H2BC15PE=1SV=3;sp|Q93079|H2B1H_HUMANHistoneH2Btype1-HOS=HomosapiensOX=9606GN=H2BC9PE=1SV=3;sp|Q5QNW6|H2B2F_HUMANHistoneH2Btype2-FOS=HomosapiensOX=9606GN=H2BC18PE=1SV=3;sp|P62807|H2B1C…	0.000894186	0.000377609	0.422294	down
sp|O75400|PR40A_HUMANPre-mRNA-processingfactor40homologAOS=HomosapiensOX=9606GN=PRPF40APE=1SV=2;sp|Q6NWY9|PR40B_HUMANPre-mRNA-processingfactor40homologBOS=HomosapiensOX=9606GN=PRPF40BPE=1SV=1	0.000346395	0.000105152	0.303561	down
sp|O75643|U520_HUMANU5smallnuclearribonucleoprotein200kDahelicaseOS=HomosapiensOX=9606GN=SNRNP200PE=1SV=2	0.000133744	5.01236e-05	0.374774	down
sp|O94925|GLSK_HUMANGlutaminasekidneyisoform,mitochondrialOS=HomosapiensOX=9606GN=GLSPE=1SV=1	0.000111634	4.59062e-05	0.411222	down
sp|O95232|LC7L3_HUMANLuc7-likeprotein3OS=HomosapiensOX=9606GN=LUC7L3PE=1SV=2	0.0023934	0.000592305	0.247475	down
sp|O95573|ACSL3_HUMANLong-chain-fatty-acid--CoAligase3OS=HomosapiensOX=9606GN=ACSL3PE=1SV=3	0.000125314	4.2639e-05	0.340258	down
sp|P00367|DHE3_HUMANGlutamatedehydrogenase1,mitochondrialOS=HomosapiensOX=9606GN=GLUD1PE=1SV=2;sp|P49448|DHE4_HUMANGlutamatedehydrogenase2,mitochondrialOS=HomosapiensOX=9606GN=GLUD2PE=1SV=2	0.000935347	0.000206541	0.220817	down
sp|P02786|TFR1_HUMANTransferrinreceptorprotein1OS=HomosapiensOX=9606GN=TFRCPE=1SV=2	0.000241995	2.85754e-05	0.118083	down
sp|P05023|AT1A1_HUMANSodium/potassium-transportingATPasesubunitalpha-1OS=HomosapiensOX=9606GN=ATP1A1PE=1SV=1;sp|P13637|AT1A3_HUMANSodium/potassium-transportingATPasesubunitalpha-3OS=HomosapiensOX=9606GN=ATP1A3PE=1SV=3;sp|P50993|AT1A2_HUMANSodium/potassium-transportingATPasesubunitalpha-2OS=HomosapiensOX=9606GN=ATP1A2PE=1SV=1;sp|Q13733|AT1A4_HUMANSodium/potassium-transportingATPasesubunitalpha-4OS…	0.000202538	5.09102e-05	0.251361	down
sp|P05198|IF2A_HUMANEukaryotictranslationinitiationfactor2subunit1OS=HomosapiensOX=9606GN=EIF2S1PE=1SV=3	0.000556126	2.54485e-05	0.0457603	down
sp|P06576|ATPB_HUMANATPsynthasesubunitbeta,mitochondrialOS=HomosapiensOX=9606GN=ATP5F1BPE=1SV=3	0.00119336	0.00052912	0.443388	down
sp|P07910|HNRPC_HUMANHeterogeneousnuclearribonucleoproteinsC1/C2OS=HomosapiensOX=9606GN=HNRNPCPE=1SV=4;sp|P0DMR1|HNRC4_HUMANHeterogeneousnuclearribonucleoproteinC-like4OS=HomosapiensOX=9606GN=HNRNPCL4PE=3SV=1;sp|O60812|HNRC1_HUMANHeterogeneousnuclearribonucleoproteinC-like1OS=HomosapiensOX=9606GN=HNRNPCL1PE=1SV=1;sp|B7ZW38|HNRC3_HUMANHeterogeneousnuclearribonucleoproteinC-like3OS=HomosapiensOX=96…	0.00278929	0.000523576	0.187709	down
sp|P10809|CH60_HUMAN60kDaheatshockprotein,mitochondrialOS=HomosapiensOX=9606GN=HSPD1PE=1SV=2	0.0003048	2.5497e-05	0.0836514	down
sp|P11498|PYC_HUMANPyruvatecarboxylase,mitochondrialOS=HomosapiensOX=9606GN=PCPE=1SV=2	0.00109937	0.000592337	0.538796	down
sp|P11586|C1TC_HUMANC-1-tetrahydrofolatesynthase,cytoplasmicOS=HomosapiensOX=9606GN=MTHFD1PE=1SV=3	3.45015e-05	1.42386e-05	0.412696	down
sp|P14618|KPYM_HUMANPyruvatekinasePKMOS=HomosapiensOX=9606GN=PKMPE=1SV=4;sp|P30613|KPYR_HUMANPyruvatekinasePKLROS=HomosapiensOX=9606GN=PKLRPE=1SV=2	0.000926444	0.000441839	0.47692	down
sp|P16615|AT2A2_HUMANSarcoplasmic/endoplasmicreticulumcalciumATPase2OS=HomosapiensOX=9606GN=ATP2A2PE=1SV=1;sp|O14983|AT2A1_HUMANSarcoplasmic/endoplasmicreticulumcalciumATPase1OS=HomosapiensOX=9606GN=ATP2A1PE=1SV=1;sp|Q93084|AT2A3_HUMANSarcoplasmic/endoplasmicreticulumcalciumATPase3OS=HomosapiensOX=9606GN=ATP2A3PE=1SV=2	0.000200609	2.11506e-05	0.105432	down
sp|P17844|DDX5_HUMANProbableATP-dependentRNAhelicaseDDX5OS=HomosapiensOX=9606GN=DDX5PE=1SV=1	0.00158597	0.000238262	0.150231	down
sp|P19784|CSK22_HUMANCaseinkinaseIIsubunitalpha'OS=HomosapiensOX=9606GN=CSNK2A2PE=1SV=1	0.000595014	6.79051e-05	0.114123	down
sp|P20042|IF2B_HUMANEukaryotictranslationinitiationfactor2subunit2OS=HomosapiensOX=9606GN=EIF2S2PE=1SV=2	0.000586571	0.000122092	0.208145	down
sp|P21333|FLNA_HUMANFilamin-AOS=HomosapiensOX=9606GN=FLNAPE=1SV=4	0.000120359	4.06587e-05	0.337813	down
sp|P22626|ROA2_HUMANHeterogeneousnuclearribonucleoproteinsA2/B1OS=HomosapiensOX=9606GN=HNRNPA2B1PE=1SV=2	0.0201442	3.48002e-05	0.00172755	down
sp|P23246|SFPQ_HUMANSplicingfactor,proline-andglutamine-richOS=HomosapiensOX=9606GN=SFPQPE=1SV=2	0.00146168	0.00057444	0.393	down
sp|P25205|MCM3_HUMANDNAreplicationlicensingfactorMCM3OS=HomosapiensOX=9606GN=MCM3PE=1SV=3	3.99247e-05	1.32897e-05	0.332868	down
sp|P25705|ATPA_HUMANATPsynthasesubunitalpha,mitochondrialOS=HomosapiensOX=9606GN=ATP5F1APE=1SV=1	0.00431667	0.00262068	0.607106	down
sp|P26641|EF1G_HUMANElongationfactor1-gammaOS=HomosapiensOX=9606GN=EEF1GPE=1SV=3	0.000832782	0.000211361	0.253801	down
sp|P31327|CPSM_HUMANCarbamoyl-phosphatesynthase[ammonia],mitochondrialOS=HomosapiensOX=9606GN=CPS1PE=1SV=2	0.000935672	0.000176486	0.18862	down
sp|P31942|HNRH3_HUMANHeterogeneousnuclearribonucleoproteinH3OS=HomosapiensOX=9606GN=HNRNPH3PE=1SV=2	0.00197675	6.28942e-05	0.0318169	down
sp|P33991|MCM4_HUMANDNAreplicationlicensingfactorMCM4OS=HomosapiensOX=9606GN=MCM4PE=1SV=5	0.000128759	1.78374e-05	0.138534	down
sp|P33992|MCM5_HUMANDNAreplicationlicensingfactorMCM5OS=HomosapiensOX=9606GN=MCM5PE=1SV=5	0.000286479	0.000121991	0.425829	down
sp|P33993|MCM7_HUMANDNAreplicationlicensingfactorMCM7OS=HomosapiensOX=9606GN=MCM7PE=1SV=4	0.000434617	0.000174649	0.401846	down
sp|P34897|GLYM_HUMANSerinehydroxymethyltransferase,mitochondrialOS=HomosapiensOX=9606GN=SHMT2PE=1SV=3	7.18986e-05	2.92493e-05	0.406814	down
sp|P35268|RL22_HUMAN60SribosomalproteinL22OS=HomosapiensOX=9606GN=RPL22PE=1SV=2	0.00162324	0.000459125	0.282845	down
sp|P37108|SRP14_HUMANSignalrecognitionparticle14kDaproteinOS=HomosapiensOX=9606GN=SRP14PE=1SV=2	0.00278117	0.000925978	0.332945	down
sp|P38159|RBMX_HUMANRNA-bindingmotifprotein,XchromosomeOS=HomosapiensOX=9606GN=RBMXPE=1SV=3;sp|Q96E39|RMXL1_HUMANRNAbindingmotifprotein,X-linked-like-1OS=HomosapiensOX=9606GN=RBMXL1PE=1SV=1	0.00112224	0.000110715	0.0986552	down
sp|P40939|ECHA_HUMANTrifunctionalenzymesubunitalpha,mitochondrialOS=HomosapiensOX=9606GN=HADHAPE=1SV=2	0.000398408	0.00015701	0.394094	down
sp|P41091|IF2G_HUMANEukaryotictranslationinitiationfactor2subunit3OS=HomosapiensOX=9606GN=EIF2S3PE=1SV=3;sp|Q2VIR3|IF2GL_HUMANEukaryotictranslationinitiationfactor2subunit3BOS=HomosapiensOX=9606GN=EIF2S3BPE=2SV=2	0.00142717	0.00015993	0.112061	down
sp|P42704|LPPRC_HUMANLeucine-richPPRmotif-containingprotein,mitochondrialOS=HomosapiensOX=9606GN=LRPPRCPE=1SV=3	0.000523597	0.000244127	0.46625	down
sp|P43243|MATR3_HUMANMatrin-3OS=HomosapiensOX=9606GN=MATR3PE=1SV=2	0.000368802	0.000123892	0.33593	down
sp|P46940|IQGA1_HUMANRasGTPase-activating-likeproteinIQGAP1OS=HomosapiensOX=9606GN=IQGAP1PE=1SV=1;sp|Q86VI3|IQGA3_HUMANRasGTPase-activating-likeproteinIQGAP3OS=HomosapiensOX=9606GN=IQGAP3PE=1SV=2	0.000621616	0.000329023	0.529302	down
sp|P47914|RL29_HUMAN60SribosomalproteinL29OS=HomosapiensOX=9606GN=RPL29PE=1SV=2	0.00183708	0.000968328	0.527101	down
sp|P48047|ATPO_HUMANATPsynthasesubunitO,mitochondrialOS=HomosapiensOX=9606GN=ATP5POPE=1SV=1	0.00176125	0.000680435	0.386335	down
sp|P52272|HNRPM_HUMANHeterogeneousnuclearribonucleoproteinMOS=HomosapiensOX=9606GN=HNRNPMPE=1SV=3	0.000793028	0.000248828	0.31377	down
sp|P52597|HNRPF_HUMANHeterogeneousnuclearribonucleoproteinFOS=HomosapiensOX=9606GN=HNRNPFPE=1SV=3	0.00204822	2.91342e-05	0.0142241	down
sp|P53007|TXTP_HUMANTricarboxylatetransportprotein,mitochondrialOS=HomosapiensOX=9606GN=SLC25A1PE=1SV=2	0.000765559	4.91351e-05	0.0641819	down
sp|P53621|COPA_HUMANCoatomersubunitalphaOS=HomosapiensOX=9606GN=COPAPE=1SV=2	0.000123271	6.1202e-05	0.496486	down
sp|P55084|ECHB_HUMANTrifunctionalenzymesubunitbeta,mitochondrialOS=HomosapiensOX=9606GN=HADHBPE=1SV=3	0.00117836	0.000595477	0.505342	down
sp|P56134|ATPK_HUMANATPsynthasesubunitf,mitochondrialOS=HomosapiensOX=9606GN=ATP5MFPE=1SV=3	0.000735791	0.00045866	0.623356	down
sp|P60660|MYL6_HUMANMyosinlightpolypeptide6OS=HomosapiensOX=9606GN=MYL6PE=1SV=2;sp|P14649|MYL6B_HUMANMyosinlightchain6BOS=HomosapiensOX=9606GN=MYL6BPE=1SV=1	0.00407636	0.00159792	0.391996	down
sp|P60866|RS20_HUMAN40SribosomalproteinS20OS=HomosapiensOX=9606GN=RPS20PE=1SV=1	0.00239326	0.000720268	0.300957	down
sp|P62244|RS15A_HUMAN40SribosomalproteinS15aOS=HomosapiensOX=9606GN=RPS15APE=1SV=2	0.00234845	0.000686602	0.292364	down
sp|P62753|RS6_HUMAN40SribosomalproteinS6OS=HomosapiensOX=9606GN=RPS6PE=1SV=1	0.000506386	0.000269185	0.531581	down
sp|P62851|RS25_HUMAN40SribosomalproteinS25OS=HomosapiensOX=9606GN=RPS25PE=1SV=1	0.0091367	0.00473951	0.518733	down
sp|P67809|YBOX1_HUMANY-box-bindingprotein1OS=HomosapiensOX=9606GN=YBX1PE=1SV=3	0.000629464	6.88679e-05	0.109407	down
sp|Q5VTE0|EF1A3_HUMANPutativeelongationfactor1-alpha-like3OS=HomosapiensOX=9606GN=EEF1A1P5PE=5SV=1;sp|P68104|EF1A1_HUMANElongationfactor1-alpha1OS=HomosapiensOX=9606GN=EEF1A1PE=1SV=1	0.00916268	0.00415366	0.453323	down
sp|P68400|CSK21_HUMANCaseinkinaseIIsubunitalphaOS=HomosapiensOX=9606GN=CSNK2A1PE=1SV=1;sp|Q8NEV1|CSK23_HUMANCaseinkinaseIIsubunitalpha3OS=HomosapiensOX=9606GN=CSNK2A3PE=1SV=2	0.00143075	0.000872553	0.609859	down
sp|P82912|RT11_HUMAN28SribosomalproteinS11,mitochondrialOS=HomosapiensOX=9606GN=MRPS11PE=1SV=2	0.000278442	0.000155966	0.560138	down
sp|Q00839|HNRPU_HUMANHeterogeneousnuclearribonucleoproteinUOS=HomosapiensOX=9606GN=HNRNPUPE=1SV=6	0.00139716	0.000391636	0.280308	down
sp|Q01130|SRSF2_HUMANSerine/arginine-richsplicingfactor2OS=HomosapiensOX=9606GN=SRSF2PE=1SV=4;sp|Q9BRL6|SRSF8_HUMANSerine/arginine-richsplicingfactor8OS=HomosapiensOX=9606GN=SRSF8PE=1SV=1	0.0023623	0.000174064	0.0736839	down
sp|Q05519|SRS11_HUMANSerine/arginine-richsplicingfactor11OS=HomosapiensOX=9606GN=SRSF11PE=1SV=1	0.000459108	0.000304915	0.664147	down
sp|Q08211|DHX9_HUMANATP-dependentRNAhelicaseAOS=HomosapiensOX=9606GN=DHX9PE=1SV=4	0.000489932	0.000174353	0.355872	down
sp|Q12905|ILF2_HUMANInterleukinenhancer-bindingfactor2OS=HomosapiensOX=9606GN=ILF2PE=1SV=2	0.00138785	0.000273212	0.19686	down
sp|Q13085|ACACA_HUMANAcetyl-CoAcarboxylase1OS=HomosapiensOX=9606GN=ACACAPE=1SV=2;sp|O00763|ACACB_HUMANAcetyl-CoAcarboxylase2OS=HomosapiensOX=9606GN=ACACBPE=1SV=3	0.000285694	0.000117127	0.409973	down
sp|Q13428|TCOF_HUMANTreacleproteinOS=HomosapiensOX=9606GN=TCOF1PE=1SV=3	1.7248e-05	1.08141e-05	0.626976	down
sp|Q14204|DYHC1_HUMANCytoplasmicdynein1heavychain1OS=HomosapiensOX=9606GN=DYNC1H1PE=1SV=5	8.66176e-05	1.07669e-05	0.124304	down
sp|Q15029|U5S1_HUMAN116kDaU5smallnuclearribonucleoproteincomponentOS=HomosapiensOX=9606GN=EFTUD2PE=1SV=1	0.000314326	5.19467e-05	0.165264	down
sp|Q15031|SYLM_HUMANProbableleucine--tRNAligase,mitochondrialOS=HomosapiensOX=9606GN=LARS2PE=1SV=2	1.85148e-05	1.17863e-05	0.636589	down
sp|Q15070|OXA1L_HUMANMitochondrialinnermembraneproteinOXA1LOS=HomosapiensOX=9606GN=OXA1LPE=1SV=3	0.000523056	0.000196781	0.376213	down
sp|Q15393|SF3B3_HUMANSplicingfactor3Bsubunit3OS=HomosapiensOX=9606GN=SF3B3PE=1SV=4	0.000215314	8.85075e-05	0.411062	down
sp|Q15717|ELAV1_HUMANELAV-likeprotein1OS=HomosapiensOX=9606GN=ELAVL1PE=1SV=2	0.00248822	6.1579e-05	0.0247482	down
sp|Q15758|AAAT_HUMANNeutralaminoacidtransporterB(0)OS=HomosapiensOX=9606GN=SLC1A5PE=1SV=2	4.57755e-05	3.02279e-05	0.66035	down
sp|Q16629|SRSF7_HUMANSerine/arginine-richsplicingfactor7OS=HomosapiensOX=9606GN=SRSF7PE=1SV=1	0.00209967	0.00039246	0.186915	down
sp|Q16643|DREB_HUMANDrebrinOS=HomosapiensOX=9606GN=DBN1PE=1SV=4	0.000507928	0.000307237	0.604883	down
sp|Q16891|MIC60_HUMANMICOScomplexsubunitMIC60OS=HomosapiensOX=9606GN=IMMTPE=1SV=1	0.000176472	0.000108833	0.616716	down
sp|Q29RF7|PDS5A_HUMANSisterchromatidcohesionproteinPDS5homologAOS=HomosapiensOX=9606GN=PDS5APE=1SV=1	4.64548e-05	1.13817e-05	0.245006	down
sp|Q5JTZ9|SYAM_HUMANAlanine--tRNAligase,mitochondrialOS=HomosapiensOX=9606GN=AARS2PE=1SV=1	3.52403e-05	1.90708e-05	0.541165	down
sp|Q7L014|DDX46_HUMANProbableATP-dependentRNAhelicaseDDX46OS=HomosapiensOX=9606GN=DDX46PE=1SV=2	0.000130104	1.33627e-05	0.102708	down
sp|Q92499|DDX1_HUMANATP-dependentRNAhelicaseDDX1OS=HomosapiensOX=9606GN=DDX1PE=1SV=2	6.54388e-05	1.87813e-05	0.287006	down
sp|Q96KA5|CLP1L_HUMANCleftlipandpalatetransmembraneprotein1-likeproteinOS=HomosapiensOX=9606GN=CLPTM1LPE=1SV=1	9.44765e-05	5.8167e-05	0.615678	down
sp|Q99459|CDC5L_HUMANCelldivisioncycle5-likeproteinOS=HomosapiensOX=9606GN=CDC5LPE=1SV=2	7.56791e-05	5.04427e-05	0.666534	down
sp|Q9BUQ8|DDX23_HUMANProbableATP-dependentRNAhelicaseDDX23OS=HomosapiensOX=9606GN=DDX23PE=1SV=3	9.93991e-05	5.77121e-05	0.58061	down
sp|Q9BWM7|SFXN3_HUMANSideroflexin-3OS=HomosapiensOX=9606GN=SFXN3PE=1SV=3	0.000957159	0.000421463	0.440327	down
sp|Q9H4G0|E41L1_HUMANBand4.1-likeprotein1OS=HomosapiensOX=9606GN=EPB41L1PE=1SV=2	5.3131e-05	2.84596e-05	0.535649	down
sp|Q9H9B4|SFXN1_HUMANSideroflexin-1OS=HomosapiensOX=9606GN=SFXN1PE=1SV=4	0.00259263	0.00149384	0.576186	down
sp|Q9NWB6|ARGL1_HUMANArginineandglutamate-richprotein1OS=HomosapiensOX=9606GN=ARGLU1PE=1SV=1	0.00065926	0.000174831	0.265194	down
sp|Q9UBX3|DIC_HUMANMitochondrialdicarboxylatecarrierOS=HomosapiensOX=9606GN=SLC25A10PE=1SV=2	0.000335678	0.000126673	0.377365	down
sp|Q9UHB6|LIMA1_HUMANLIMdomainandactin-bindingprotein1OS=HomosapiensOX=9606GN=LIMA1PE=1SV=1;sp|Q9BT23|LIMD2_HUMANLIMdomain-containingprotein2OS=HomosapiensOX=9606GN=LIMD2PE=1SV=1	0.000427527	6.23448e-05	0.145827	down
sp|Q9UJS0|CMC2_HUMANCalcium-bindingmitochondrialcarrierproteinAralar2OS=HomosapiensOX=9606GN=SLC25A13PE=1SV=2	0.000439948	0.00010794	0.245346	down
sp|Q9Y383|LC7L2_HUMANPutativeRNA-bindingproteinLuc7-like2OS=HomosapiensOX=9606GN=LUC7L2PE=1SV=2	0.001397	0.000277252	0.198463	down
sp|Q9Y6N5|SQOR_HUMANSulfide:quinoneoxidoreductase,mitochondrialOS=HomosapiensOX=9606GN=SQORPE=1SV=1	0.000131338	8.26427e-05	0.629238	down

## Sheet: 15956-6vs15956-5
ID	Normalized		Fold Change	Sig
Protein IDs	iBAQ 15956-5	iBAQ 15956-6	15956-6/15956-5	up/down
sp|O76013|KRT36_HUMANKeratin,typeIcuticularHa6OS=HomosapiensOX=9606GN=KRT36PE=1SV=1;CON__O76013;sp|Q14525|KT33B_HUMANKeratin,typeIcuticularHa3-IIOS=HomosapiensOX=9606GN=KRT33BPE=1SV=3;CON__Q14525;sp|Q15323|K1H1_HUMANKeratin,typeIcuticularHa1OS=HomosapiensOX=9606GN=KRT31PE=1SV=3;CON__Q9UE12;CON__Q15323;CON__A2A5Y0;sp|Q14532|K1H2_HUMANKeratin,typeIcuticularHa2OS=HomosapiensOX=9606GN=KRT32PE=1SV=3;C…	0	7.47178e-05	#DIV/0!	up
CON__P01966	0	3.77926e-05	#DIV/0!	up
sp|P02768|ALBU_HUMANSerumalbuminOS=HomosapiensOX=9606GN=ALBPE=1SV=2;CON__P02768-1	0	0.000779778	#DIV/0!	up
sp|P19013|K2C4_HUMANKeratin,typeIIcytoskeletal4OS=HomosapiensOX=9606GN=KRT4PE=1SV=5;CON__P19013	0	7.59035e-05	#DIV/0!	up
sp|Q04695|K1C17_HUMANKeratin,typeIcytoskeletal17OS=HomosapiensOX=9606GN=KRT17PE=1SV=2;CON__Q04695;sp|Q9C075|K1C23_HUMANKeratin,typeIcytoskeletal23OS=HomosapiensOX=9606GN=KRT23PE=1SV=2;CON__Q9C075;CON__Q99PS0	0	0.00388109	#DIV/0!	up
sp|Q9NSB2|KRT84_HUMANKeratin,typeIIcuticularHb4OS=HomosapiensOX=9606GN=KRT84PE=2SV=2;CON__Q9NSB2;CON__Q6ISB0	0	6.59727e-05	#DIV/0!	up
sp|Q8N1N4|K2C78_HUMANKeratin,typeIIcytoskeletal78OS=HomosapiensOX=9606GN=KRT78PE=1SV=2;CON__Q8N1N4-2;CON__Q7RTT2	0	9.12817e-05	#DIV/0!	up
sp|A0FGR8|ESYT2_HUMANExtendedsynaptotagmin-2OS=HomosapiensOX=9606GN=ESYT2PE=1SV=1	0	2.80999e-05	#DIV/0!	up
sp|F5GYI3|UBA1L_HUMANUbiquitin-associatedprotein1-likeOS=HomosapiensOX=9606GN=UBAP1LPE=2SV=1	0	0.000121715	#DIV/0!	up
sp|O14975|S27A2_HUMANVerylong-chainacyl-CoAsynthetaseOS=HomosapiensOX=9606GN=SLC27A2PE=1SV=2	0	2.27336e-05	#DIV/0!	up
sp|O75369|FLNB_HUMANFilamin-BOS=HomosapiensOX=9606GN=FLNBPE=1SV=2	0	7.36099e-06	#DIV/0!	up
sp|O76031|CLPX_HUMANATP-dependentClpproteaseATP-bindingsubunitclpX-like,mitochondrialOS=HomosapiensOX=9606GN=CLPXPE=1SV=2	0	9.41787e-06	#DIV/0!	up
sp|P01857|IGHG1_HUMANImmunoglobulinheavyconstantgamma1OS=HomosapiensOX=9606GN=IGHG1PE=1SV=1;sp|P0DOX5|IGG1_HUMANImmunoglobulingamma-1heavychainOS=HomosapiensOX=9606PE=1SV=2;sp|P01860|IGHG3_HUMANImmunoglobulinheavyconstantgamma3OS=HomosapiensOX=9606GN=IGHG3PE=1SV=2;sp|P01859|IGHG2_HUMANImmunoglobulinheavyconstantgamma2OS=HomosapiensOX=9606GN=IGHG2PE=1SV=2;sp|P01861|IGHG4_HUMANImmunoglobulinheavyco…	0	0.000321708	#DIV/0!	up
sp|P04083|ANXA1_HUMANAnnexinA1OS=HomosapiensOX=9606GN=ANXA1PE=1SV=2	0	3.39834e-05	#DIV/0!	up
sp|P04792|HSPB1_HUMANHeatshockproteinbeta-1OS=HomosapiensOX=9606GN=HSPB1PE=1SV=2	0	5.87338e-05	#DIV/0!	up
sp|P04843|RPN1_HUMANDolichyl-diphosphooligosaccharide--proteinglycosyltransferasesubunit1OS=HomosapiensOX=9606GN=RPN1PE=1SV=1	0	1.56545e-05	#DIV/0!	up
sp|P04899|GNAI2_HUMANGuaninenucleotide-bindingproteinG(i)subunitalpha-2OS=HomosapiensOX=9606GN=GNAI2PE=1SV=3	0	4.61253e-05	#DIV/0!	up
sp|P05089|ARGI1_HUMANArginase-1OS=HomosapiensOX=9606GN=ARG1PE=1SV=2	0	0.000117692	#DIV/0!	up
sp|P05976|MYL1_HUMANMyosinlightchain1/3,skeletalmuscleisoformOS=HomosapiensOX=9606GN=MYL1PE=1SV=3;sp|P08590|MYL3_HUMANMyosinlightchain3OS=HomosapiensOX=9606GN=MYL3PE=1SV=3	0	0.000279491	#DIV/0!	up
sp|P07355|ANXA2_HUMANAnnexinA2OS=HomosapiensOX=9606GN=ANXA2PE=1SV=2;sp|A6NMY6|AXA2L_HUMANPutativeannexinA2-likeproteinOS=HomosapiensOX=9606GN=ANXA2P2PE=5SV=2	0	8.84743e-05	#DIV/0!	up
sp|P07437|TBB5_HUMANTubulinbetachainOS=HomosapiensOX=9606GN=TUBBPE=1SV=2;sp|A6NNZ2|TBB8B_HUMANTubulinbeta8BOS=HomosapiensOX=9606GN=TUBB8BPE=1SV=1;sp|Q9H4B7|TBB1_HUMANTubulinbeta-1chainOS=HomosapiensOX=9606GN=TUBB1PE=1SV=1;CON__ENSEMBL:ENSBTAP00000025008	0	0.000205188	#DIV/0!	up
sp|P07814|SYEP_HUMANBifunctionalglutamate/proline--tRNAligaseOS=HomosapiensOX=9606GN=EPRS1PE=1SV=5	0	2.35371e-05	#DIV/0!	up
sp|P08238|HS90B_HUMANHeatshockproteinHSP90-betaOS=HomosapiensOX=9606GN=HSP90AB1PE=1SV=4;sp|Q58FF7|H90B3_HUMANPutativeheatshockproteinHSP90-beta-3OS=HomosapiensOX=9606GN=HSP90AB3PPE=5SV=1	0	1.46294e-05	#DIV/0!	up
sp|P08708|RS17_HUMAN40SribosomalproteinS17OS=HomosapiensOX=9606GN=RPS17PE=1SV=2	0	0.000901573	#DIV/0!	up
sp|P09211|GSTP1_HUMANGlutathioneS-transferasePOS=HomosapiensOX=9606GN=GSTP1PE=1SV=2	0	5.52852e-05	#DIV/0!	up
sp|P12235|ADT1_HUMANADP/ATPtranslocase1OS=HomosapiensOX=9606GN=SLC25A4PE=1SV=4	0	2.84818e-05	#DIV/0!	up
sp|P12814|ACTN1_HUMANAlpha-actinin-1OS=HomosapiensOX=9606GN=ACTN1PE=1SV=2;sp|P35609|ACTN2_HUMANAlpha-actinin-2OS=HomosapiensOX=9606GN=ACTN2PE=1SV=1	0	5.97568e-06	#DIV/0!	up
sp|P14866|HNRPL_HUMANHeterogeneousnuclearribonucleoproteinLOS=HomosapiensOX=9606GN=HNRNPLPE=1SV=2	0	0.00160385	#DIV/0!	up
sp|P15880|RS2_HUMAN40SribosomalproteinS2OS=HomosapiensOX=9606GN=RPS2PE=1SV=2	0	6.676e-05	#DIV/0!	up
sp|P26599|PTBP1_HUMANPolypyrimidinetract-bindingprotein1OS=HomosapiensOX=9606GN=PTBP1PE=1SV=1	0	0.00114168	#DIV/0!	up
sp|P31944|CASPE_HUMANCaspase-14OS=HomosapiensOX=9606GN=CASP14PE=1SV=2	0	6.18193e-05	#DIV/0!	up
sp|P31947|1433S_HUMAN14-3-3proteinsigmaOS=HomosapiensOX=9606GN=SFNPE=1SV=1	0	6.82686e-05	#DIV/0!	up
sp|P34897|GLYM_HUMANSerinehydroxymethyltransferase,mitochondrialOS=HomosapiensOX=9606GN=SHMT2PE=1SV=3	0	4.35324e-05	#DIV/0!	up
sp|P39023|RL3_HUMAN60SribosomalproteinL3OS=HomosapiensOX=9606GN=RPL3PE=1SV=2	0	3.45091e-05	#DIV/0!	up
sp|P47756|CAPZB_HUMANF-actin-cappingproteinsubunitbetaOS=HomosapiensOX=9606GN=CAPZBPE=1SV=4	0	7.02415e-05	#DIV/0!	up
sp|P47914|RL29_HUMAN60SribosomalproteinL29OS=HomosapiensOX=9606GN=RPL29PE=1SV=2	0	0.000699304	#DIV/0!	up
sp|P47929|LEG7_HUMANGalectin-7OS=HomosapiensOX=9606GN=LGALS7PE=1SV=2	0	0.000937402	#DIV/0!	up
sp|P50454|SERPH_HUMANSerpinH1OS=HomosapiensOX=9606GN=SERPINH1PE=1SV=2	0	3.88274e-05	#DIV/0!	up
sp|P52701|MSH6_HUMANDNAmismatchrepairproteinMsh6OS=HomosapiensOX=9606GN=MSH6PE=1SV=2	0	1.04727e-05	#DIV/0!	up
sp|P56192|SYMC_HUMANMethionine--tRNAligase,cytoplasmicOS=HomosapiensOX=9606GN=MARS1PE=1SV=2	0	1.20954e-05	#DIV/0!	up
sp|P60842|IF4A1_HUMANEukaryoticinitiationfactor4A-IOS=HomosapiensOX=9606GN=EIF4A1PE=1SV=1;sp|Q14240|IF4A2_HUMANEukaryoticinitiationfactor4A-IIOS=HomosapiensOX=9606GN=EIF4A2PE=1SV=2	0	3.10912e-05	#DIV/0!	up
sp|P61163|ACTZ_HUMANAlpha-centractinOS=HomosapiensOX=9606GN=ACTR1APE=1SV=1;sp|P42025|ACTY_HUMANBeta-centractinOS=HomosapiensOX=9606GN=ACTR1BPE=1SV=1	0	0.000219696	#DIV/0!	up
sp|P61619|S61A1_HUMANProteintransportproteinSec61subunitalphaisoform1OS=HomosapiensOX=9606GN=SEC61A1PE=1SV=2;sp|Q9H9S3|S61A2_HUMANProteintransportproteinSec61subunitalphaisoform2OS=HomosapiensOX=9606GN=SEC61A2PE=2SV=3	0	3.29981e-05	#DIV/0!	up
sp|P61978|HNRPK_HUMANHeterogeneousnuclearribonucleoproteinKOS=HomosapiensOX=9606GN=HNRNPKPE=1SV=1	0	0.000326092	#DIV/0!	up
sp|P62244|RS15A_HUMAN40SribosomalproteinS15aOS=HomosapiensOX=9606GN=RPS15APE=1SV=2	0	0.0010513	#DIV/0!	up
sp|P62249|RS16_HUMAN40SribosomalproteinS16OS=HomosapiensOX=9606GN=RPS16PE=1SV=2	0	6.48035e-05	#DIV/0!	up
sp|P62805|H4_HUMANHistoneH4OS=HomosapiensOX=9606GN=H4C1PE=1SV=2	0	8.50941e-05	#DIV/0!	up
sp|Q9H0U4|RAB1B_HUMANRas-relatedproteinRab-1BOS=HomosapiensOX=9606GN=RAB1BPE=1SV=1;sp|P62820|RAB1A_HUMANRas-relatedproteinRab-1AOS=HomosapiensOX=9606GN=RAB1APE=1SV=3;sp|Q92928|RAB1C_HUMANPutativeRas-relatedproteinRab-1COS=HomosapiensOX=9606GN=RAB1CPE=5SV=2	0	0.000167171	#DIV/0!	up
sp|P63104|1433Z_HUMAN14-3-3proteinzeta/deltaOS=HomosapiensOX=9606GN=YWHAZPE=1SV=1	0	0.000119202	#DIV/0!	up
sp|P68133|ACTS_HUMANActin,alphaskeletalmuscleOS=HomosapiensOX=9606GN=ACTA1PE=1SV=1;sp|P68032|ACTC_HUMANActin,alphacardiacmuscle1OS=HomosapiensOX=9606GN=ACTC1PE=1SV=1;sp|P63267|ACTH_HUMANActin,gamma-entericsmoothmuscleOS=HomosapiensOX=9606GN=ACTG2PE=1SV=1;sp|P62736|ACTA_HUMANActin,aorticsmoothmuscleOS=HomosapiensOX=9606GN=ACTA2PE=1SV=1;sp|Q562R1|ACTBL_HUMANBeta-actin-likeprotein2OS=HomosapiensOX=9…	0	0.00151534	#DIV/0!	up
sp|P68871|HBB_HUMANHemoglobinsubunitbetaOS=HomosapiensOX=9606GN=HBBPE=1SV=2;CON__P02070;sp|P69892|HBG2_HUMANHemoglobinsubunitgamma-2OS=HomosapiensOX=9606GN=HBG2PE=1SV=2;sp|P69891|HBG1_HUMANHemoglobinsubunitgamma-1OS=HomosapiensOX=9606GN=HBG1PE=1SV=2;sp|P02100|HBE_HUMANHemoglobinsubunitepsilonOS=HomosapiensOX=9606GN=HBE1PE=1SV=2;sp|P02042|HBD_HUMANHemoglobinsubunitdeltaOS=HomosapiensOX=9606GN=HBDP…	0	8.92922e-05	#DIV/0!	up
sp|Q01469|FABP5_HUMANFattyacid-bindingprotein5OS=HomosapiensOX=9606GN=FABP5PE=1SV=3	0	0.000656474	#DIV/0!	up
sp|Q02413|DSG1_HUMANDesmoglein-1OS=HomosapiensOX=9606GN=DSG1PE=1SV=2	0	0.000400744	#DIV/0!	up
sp|Q06830|PRDX1_HUMANPeroxiredoxin-1OS=HomosapiensOX=9606GN=PRDX1PE=1SV=1;sp|P32119|PRDX2_HUMANPeroxiredoxin-2OS=HomosapiensOX=9606GN=PRDX2PE=1SV=5	0	0.00013299	#DIV/0!	up
sp|Q08554|DSC1_HUMANDesmocollin-1OS=HomosapiensOX=9606GN=DSC1PE=1SV=2	0	0.000258818	#DIV/0!	up
sp|Q09028|RBBP4_HUMANHistone-bindingproteinRBBP4OS=HomosapiensOX=9606GN=RBBP4PE=1SV=3	0	1.24501e-05	#DIV/0!	up
sp|Q10570|CPSF1_HUMANCleavageandpolyadenylationspecificityfactorsubunit1OS=HomosapiensOX=9606GN=CPSF1PE=1SV=2	0	1.54324e-05	#DIV/0!	up
sp|Q13263|TIF1B_HUMANTranscriptionintermediaryfactor1-betaOS=HomosapiensOX=9606GN=TRIM28PE=1SV=5	0	8.52285e-06	#DIV/0!	up
sp|Q13835|PKP1_HUMANPlakophilin-1OS=HomosapiensOX=9606GN=PKP1PE=1SV=2	0	7.70915e-05	#DIV/0!	up
sp|Q13838|DX39B_HUMANSpliceosomeRNAhelicaseDDX39BOS=HomosapiensOX=9606GN=DDX39BPE=1SV=1;sp|O00148|DX39A_HUMANATP-dependentRNAhelicaseDDX39AOS=HomosapiensOX=9606GN=DDX39APE=1SV=2	0	3.34979e-05	#DIV/0!	up
sp|Q14126|DSG2_HUMANDesmoglein-2OS=HomosapiensOX=9606GN=DSG2PE=1SV=2	0	1.46819e-05	#DIV/0!	up
sp|Q14974|IMB1_HUMANImportinsubunitbeta-1OS=HomosapiensOX=9606GN=KPNB1PE=1SV=2	0	1.76508e-05	#DIV/0!	up
sp|Q5VTL8|PR38B_HUMANPre-mRNA-splicingfactor38BOS=HomosapiensOX=9606GN=PRPF38BPE=1SV=1	0	3.18596e-05	#DIV/0!	up
sp|Q6P1L8|RM14_HUMAN39SribosomalproteinL14,mitochondrialOS=HomosapiensOX=9606GN=MRPL14PE=1SV=1	0	0.00267021	#DIV/0!	up
sp|Q6UWP8|SBSN_HUMANSuprabasinOS=HomosapiensOX=9606GN=SBSNPE=1SV=2	0	8.36987e-05	#DIV/0!	up
sp|Q7Z406|MYH14_HUMANMyosin-14OS=HomosapiensOX=9606GN=MYH14PE=1SV=2	0	8.4618e-05	#DIV/0!	up
sp|Q8WXA9|SREK1_HUMANSplicingregulatoryglutamine/lysine-richprotein1OS=HomosapiensOX=9606GN=SREK1PE=1SV=1	0	0.000165952	#DIV/0!	up
sp|Q92499|DDX1_HUMANATP-dependentRNAhelicaseDDX1OS=HomosapiensOX=9606GN=DDX1PE=1SV=2	0	1.6949e-05	#DIV/0!	up
sp|Q96JB3|HIC2_HUMANHypermethylatedincancer2proteinOS=HomosapiensOX=9606GN=HIC2PE=1SV=2	0	2.51582e-05	#DIV/0!	up
sp|Q96PK6|RBM14_HUMANRNA-bindingprotein14OS=HomosapiensOX=9606GN=RBM14PE=1SV=2	0	1.99882e-05	#DIV/0!	up
sp|Q9GZT3|SLIRP_HUMANSRAstem-loop-interactingRNA-bindingprotein,mitochondrialOS=HomosapiensOX=9606GN=SLIRPPE=1SV=1	0	0.00018319	#DIV/0!	up
sp|Q9NZ01|TECR_HUMANVery-long-chainenoyl-CoAreductaseOS=HomosapiensOX=9606GN=TECRPE=1SV=1	0	0.000175457	#DIV/0!	up
sp|Q9Y399|RT02_HUMAN28SribosomalproteinS2,mitochondrialOS=HomosapiensOX=9606GN=MRPS2PE=1SV=1	0	1.27212e-05	#DIV/0!	up
sp|P02533|K1C14_HUMANKeratin,typeIcytoskeletal14OS=HomosapiensOX=9606GN=KRT14PE=1SV=4;CON__P02533;CON__Q61782	0.00659206	0.06577	9.97715	up
sp|P02538|K2C6A_HUMANKeratin,typeIIcytoskeletal6AOS=HomosapiensOX=9606GN=KRT6APE=1SV=3;CON__P02538;CON__Q8VED5;sp|Q14CN4|K2C72_HUMANKeratin,typeIIcytoskeletal72OS=HomosapiensOX=9606GN=KRT72PE=1SV=2;CON__Q14CN4-1;CON__Q6IME9	9.6898e-05	0.00123259	12.7205	up
CON__P02666	0.0138153	0.0302402	2.18889	up
CON__P02769	3.8782e-05	0.000270793	6.98243	up
sp|P05787|K2C8_HUMANKeratin,typeIIcytoskeletal8OS=HomosapiensOX=9606GN=KRT8PE=1SV=7;CON__P05787;CON__H-INV:HIT000292931;CON__Q9H552;CON__H-INV:HIT000016045;CON__REFSEQ:XP_092267	0.000890757	0.00134944	1.51493	up
sp|P08779|K1C16_HUMANKeratin,typeIcytoskeletal16OS=HomosapiensOX=9606GN=KRT16PE=1SV=4;CON__P08779;CON__Q9Z2K1;CON__Q3ZAW8;CON__A2A4G1;sp|P19012|K1C15_HUMANKeratin,typeIcytoskeletal15OS=HomosapiensOX=9606GN=KRT15PE=1SV=3;CON__P19012;sp|P35900|K1C20_HUMANKeratin,typeIcytoskeletal20OS=HomosapiensOX=9606GN=KRT20PE=1SV=1;CON__P35900;CON__Q9D312;sp|Q8N1A0|KT222_HUMANKeratin-likeproteinKRT222OS=Homosapi…	0.000258593	0.0146336	56.5893	up
sp|P13645|K1C10_HUMANKeratin,typeIcytoskeletal10OS=HomosapiensOX=9606GN=KRT10PE=1SV=6;CON__P13645;CON__P02535-1;sp|Q7Z3Y7|K1C28_HUMANKeratin,typeIcytoskeletal28OS=HomosapiensOX=9606GN=KRT28PE=1SV=2;CON__Q7Z3Y7;CON__Q148H6;sp|Q7Z3Z0|K1C25_HUMANKeratin,typeIcytoskeletal25OS=HomosapiensOX=9606GN=KRT25PE=1SV=1;CON__Q7Z3Z0;sp|Q7Z3Y8|K1C27_HUMANKeratin,typeIcytoskeletal27OS=HomosapiensOX=9606GN=KRT27PE…	0.0466454	0.0713164	1.5289	up
sp|P13647|K2C5_HUMANKeratin,typeIIcytoskeletal5OS=HomosapiensOX=9606GN=KRT5PE=1SV=3;CON__P13647	0.00226442	0.015217	6.72004	up
CON__P35908;sp|P35908|K22E_HUMANKeratin,typeIIcytoskeletal2epidermalOS=HomosapiensOX=9606GN=KRT2PE=1SV=2;CON__Q6NXH9	0.0171864	0.0330382	1.92235	up
sp|P48668|K2C6C_HUMANKeratin,typeIIcytoskeletal6COS=HomosapiensOX=9606GN=KRT6CPE=1SV=3;CON__P48668	0.000504145	0.015193	30.1361	up
sp|Q5D862|FILA2_HUMANFilaggrin-2OS=HomosapiensOX=9606GN=FLG2PE=1SV=1;CON__Q5D862	3.96588e-05	7.99649e-05	2.01632	up
sp|Q86YZ3|HORN_HUMANHornerinOS=HomosapiensOX=9606GN=HRNRPE=1SV=2;CON__Q86YZ3	0.000223833	0.000401592	1.79416	up
sp|O15020|SPTN2_HUMANSpectrinbetachain,non-erythrocytic2OS=HomosapiensOX=9606GN=SPTBN2PE=1SV=3	7.26735e-06	3.80613e-05	5.23731	up
sp|Q99880|H2B1L_HUMANHistoneH2Btype1-LOS=HomosapiensOX=9606GN=H2BC13PE=1SV=3;sp|Q99879|H2B1M_HUMANHistoneH2Btype1-MOS=HomosapiensOX=9606GN=H2BC14PE=1SV=3;sp|Q99877|H2B1N_HUMANHistoneH2Btype1-NOS=HomosapiensOX=9606GN=H2BC15PE=1SV=3;sp|Q93079|H2B1H_HUMANHistoneH2Btype1-HOS=HomosapiensOX=9606GN=H2BC9PE=1SV=3;sp|Q5QNW6|H2B2F_HUMANHistoneH2Btype2-FOS=HomosapiensOX=9606GN=H2BC18PE=1SV=3;sp|P62807|H2B1C…	0.000251721	0.00112242	4.45897	up
sp|O75533|SF3B1_HUMANSplicingfactor3Bsubunit1OS=HomosapiensOX=9606GN=SF3B1PE=1SV=3	8.82242e-06	4.55383e-05	5.16166	up
sp|O75643|U520_HUMANU5smallnuclearribonucleoprotein200kDahelicaseOS=HomosapiensOX=9606GN=SNRNP200PE=1SV=2	9.22145e-05	0.000145935	1.58256	up
sp|P04264|K2C1_HUMANKeratin,typeIIcytoskeletal1OS=HomosapiensOX=9606GN=KRT1PE=1SV=6;CON__P04264	0.0796344	0.158282	1.98761	up
sp|P05783|K1C18_HUMANKeratin,typeIcytoskeletal18OS=HomosapiensOX=9606GN=KRT18PE=1SV=2;CON__H-INV:HIT000015463;CON__Q92764;sp|Q92764|KRT35_HUMANKeratin,typeIcuticularHa5OS=HomosapiensOX=9606GN=KRT35PE=1SV=5;CON__Q497I4	0.00125821	0.00264805	2.10462	up
sp|P06753|TPM3_HUMANTropomyosinalpha-3chainOS=HomosapiensOX=9606GN=TPM3PE=1SV=2;sp|P09493|TPM1_HUMANTropomyosinalpha-1chainOS=HomosapiensOX=9606GN=TPM1PE=1SV=2;sp|P07951|TPM2_HUMANTropomyosinbetachainOS=HomosapiensOX=9606GN=TPM2PE=1SV=1;CON__Q3SX28	0.000137005	0.000218355	1.59377	up
sp|P08670|VIME_HUMANVimentinOS=HomosapiensOX=9606GN=VIMPE=1SV=4;sp|P17661|DESM_HUMANDesminOS=HomosapiensOX=9606GN=DESPE=1SV=3;sp|P41219|PERI_HUMANPeripherinOS=HomosapiensOX=9606GN=PRPHPE=1SV=2;sp|P07196|NFL_HUMANNeurofilamentlightpolypeptideOS=HomosapiensOX=9606GN=NEFLPE=1SV=3;sp|P07197|NFM_HUMANNeurofilamentmediumpolypeptideOS=HomosapiensOX=9606GN=NEFMPE=1SV=3	0.000383631	0.000841701	2.19404	up
sp|Q71UI9|H2AV_HUMANHistoneH2A.VOS=HomosapiensOX=9606GN=H2AZ2PE=1SV=3;sp|P0C0S5|H2AZ_HUMANHistoneH2A.ZOS=HomosapiensOX=9606GN=H2AZ1PE=1SV=2	0.000529989	0.00376441	7.10282	up
sp|P0DMV9|HS71B_HUMANHeatshock70kDaprotein1BOS=HomosapiensOX=9606GN=HSPA1BPE=1SV=1;sp|P0DMV8|HS71A_HUMANHeatshock70kDaprotein1AOS=HomosapiensOX=9606GN=HSPA1APE=1SV=1	5.9029e-05	0.000134423	2.27723	up
sp|P0DP25|CALM3_HUMANCalmodulin-3OS=HomosapiensOX=9606GN=CALM3PE=1SV=1;sp|P0DP24|CALM2_HUMANCalmodulin-2OS=HomosapiensOX=9606GN=CALM2PE=1SV=1;sp|P0DP23|CALM1_HUMANCalmodulin-1OS=HomosapiensOX=9606GN=CALM1PE=1SV=1;sp|P27482|CALL3_HUMANCalmodulin-likeprotein3OS=HomosapiensOX=9606GN=CALML3PE=1SV=2;sp|P02585|TNNC2_HUMANTroponinC,skeletalmuscleOS=HomosapiensOX=9606GN=TNNC2PE=1SV=2	0.00060846	0.00173686	2.85452	up
sp|P13639|EF2_HUMANElongationfactor2OS=HomosapiensOX=9606GN=EEF2PE=1SV=4	3.28801e-05	0.000102443	3.11565	up
sp|P14923|PLAK_HUMANJunctionplakoglobinOS=HomosapiensOX=9606GN=JUPPE=1SV=3	7.7159e-05	0.00060702	7.86714	up
sp|P15144|AMPN_HUMANAminopeptidaseNOS=HomosapiensOX=9606GN=ANPEPPE=1SV=4	1.89207e-05	6.65243e-05	3.51596	up
sp|P15924|DESP_HUMANDesmoplakinOS=HomosapiensOX=9606GN=DSPPE=1SV=3	8.461e-06	0.000328779	38.8582	up
sp|P16615|AT2A2_HUMANSarcoplasmic/endoplasmicreticulumcalciumATPase2OS=HomosapiensOX=9606GN=ATP2A2PE=1SV=1;sp|O14983|AT2A1_HUMANSarcoplasmic/endoplasmicreticulumcalciumATPase1OS=HomosapiensOX=9606GN=ATP2A1PE=1SV=1;sp|Q93084|AT2A3_HUMANSarcoplasmic/endoplasmicreticulumcalciumATPase3OS=HomosapiensOX=9606GN=ATP2A3PE=1SV=2	6.24748e-05	0.000207144	3.31564	up
sp|P17066|HSP76_HUMANHeatshock70kDaprotein6OS=HomosapiensOX=9606GN=HSPA6PE=1SV=2;sp|P48741|HSP77_HUMANPutativeheatshock70kDaprotein7OS=HomosapiensOX=9606GN=HSPA7PE=5SV=2	6.79158e-05	0.000116925	1.72162	up
sp|P26368|U2AF2_HUMANSplicingfactorU2AF65kDasubunitOS=HomosapiensOX=9606GN=U2AF2PE=1SV=4	0.000746984	0.00120011	1.60661	up
sp|P30048|PRDX3_HUMANThioredoxin-dependentperoxidereductase,mitochondrialOS=HomosapiensOX=9606GN=PRDX3PE=1SV=3	0.000117236	0.00020981	1.78964	up
sp|P35527|K1C9_HUMANKeratin,typeIcytoskeletal9OS=HomosapiensOX=9606GN=KRT9PE=1SV=3;CON__P35527	0.028101	0.0882197	3.13938	up
sp|P35579|MYH9_HUMANMyosin-9OS=HomosapiensOX=9606GN=MYH9PE=1SV=4;REV__sp|Q9UKV3|ACINU_HUMANApoptoticchromatincondensationinducerinthenucleusOS=HomosapiensOX=9606GN=ACIN1PE=1SV=2;sp|P12883|MYH7_HUMANMyosin-7OS=HomosapiensOX=9606GN=MYH7PE=1SV=5;sp|P13535|MYH8_HUMANMyosin-8OS=HomosapiensOX=9606GN=MYH8PE=1SV=3;sp|Q9UKX3|MYH13_HUMANMyosin-13OS=HomosapiensOX=9606GN=MYH13PE=2SV=2;sp|Q9Y623|MYH4_HUMANMyo…	0.00477613	0.00756607	1.58414	up
sp|P35580|MYH10_HUMANMyosin-10OS=HomosapiensOX=9606GN=MYH10PE=1SV=3	0.000104953	0.000189378	1.80441	up
sp|P37108|SRP14_HUMANSignalrecognitionparticle14kDaproteinOS=HomosapiensOX=9606GN=SRP14PE=1SV=2	0.00156214	0.00340966	2.18268	up
sp|P39019|RS19_HUMAN40SribosomalproteinS19OS=HomosapiensOX=9606GN=RPS19PE=1SV=2	0.00245973	0.00733931	2.98378	up
sp|P42704|LPPRC_HUMANLeucine-richPPRmotif-containingprotein,mitochondrialOS=HomosapiensOX=9606GN=LRPPRCPE=1SV=3	0.000106527	0.00026728	2.50903	up
sp|P43243|MATR3_HUMANMatrin-3OS=HomosapiensOX=9606GN=MATR3PE=1SV=2	0.000111642	0.000434475	3.89169	up
sp|P50416|CPT1A_HUMANCarnitineO-palmitoyltransferase1,liverisoformOS=HomosapiensOX=9606GN=CPT1APE=1SV=2	5.73358e-05	0.000179362	3.12828	up
sp|P60660|MYL6_HUMANMyosinlightpolypeptide6OS=HomosapiensOX=9606GN=MYL6PE=1SV=2;sp|P14649|MYL6B_HUMANMyosinlightchain6BOS=HomosapiensOX=9606GN=MYL6BPE=1SV=1	0.00178958	0.0049958	2.7916	up
sp|P60866|RS20_HUMAN40SribosomalproteinS20OS=HomosapiensOX=9606GN=RPS20PE=1SV=1	0.000316206	0.0012101	3.82695	up
sp|P67870|CSK2B_HUMANCaseinkinaseIIsubunitbetaOS=HomosapiensOX=9606GN=CSNK2BPE=1SV=1	0.000373898	0.000706399	1.88928	up
sp|P68363|TBA1B_HUMANTubulinalpha-1BchainOS=HomosapiensOX=9606GN=TUBA1BPE=1SV=1;sp|Q9NY65|TBA8_HUMANTubulinalpha-8chainOS=HomosapiensOX=9606GN=TUBA8PE=1SV=1;sp|A6NHL2|TBAL3_HUMANTubulinalphachain-like3OS=HomosapiensOX=9606GN=TUBAL3PE=1SV=2;sp|Q9H853|TBA4B_HUMANPutativetubulin-likeproteinalpha-4BOS=HomosapiensOX=9606GN=TUBA4BPE=5SV=2	7.63916e-05	0.000140377	1.8376	up
sp|P81605|DCD_HUMANDermcidinOS=HomosapiensOX=9606GN=DCDPE=1SV=2	0.00103631	0.00410172	3.958	up
sp|Q05519|SRS11_HUMANSerine/arginine-richsplicingfactor11OS=HomosapiensOX=9606GN=SRSF11PE=1SV=1	0.000257949	0.000598582	2.32054	up
sp|Q07065|CKAP4_HUMANCytoskeleton-associatedprotein4OS=HomosapiensOX=9606GN=CKAP4PE=1SV=2;sp|Q96K21|ANCHR_HUMANAbscission/NoCutcheckpointregulatorOS=HomosapiensOX=9606GN=ZFYVE19PE=1SV=3	1.7374e-05	3.8257e-05	2.20197	up
sp|Q07955|SRSF1_HUMANSerine/arginine-richsplicingfactor1OS=HomosapiensOX=9606GN=SRSF1PE=1SV=2	5.46475e-05	8.94902e-05	1.63759	up
sp|Q12965|MYO1E_HUMANUnconventionalmyosin-IeOS=HomosapiensOX=9606GN=MYO1EPE=1SV=2;sp|O00160|MYO1F_HUMANUnconventionalmyosin-IfOS=HomosapiensOX=9606GN=MYO1FPE=1SV=3	4.97214e-05	0.000122184	2.45738	up
sp|Q13561|DCTN2_HUMANDynactinsubunit2OS=HomosapiensOX=9606GN=DCTN2PE=1SV=4	5.53505e-05	0.000186773	3.37437	up
sp|Q15758|AAAT_HUMANNeutralaminoacidtransporterB(0)OS=HomosapiensOX=9606GN=SLC1A5PE=1SV=2	5.62813e-05	8.69822e-05	1.54549	up
sp|Q7L014|DDX46_HUMANProbableATP-dependentRNAhelicaseDDX46OS=HomosapiensOX=9606GN=DDX46PE=1SV=2	0.000140589	0.000216535	1.5402	up
sp|A4D1E9|GTPBA_HUMANGTP-bindingprotein10OS=HomosapiensOX=9606GN=GTPBP10PE=1SV=1	2.84154e-05	0	0	down
sp|O00571|DDX3X_HUMANATP-dependentRNAhelicaseDDX3XOS=HomosapiensOX=9606GN=DDX3XPE=1SV=3;sp|O15523|DDX3Y_HUMANATP-dependentRNAhelicaseDDX3YOS=HomosapiensOX=9606GN=DDX3YPE=1SV=2	3.2031e-05	0	0	down
sp|O14776|TCRG1_HUMANTranscriptionelongationregulator1OS=HomosapiensOX=9606GN=TCERG1PE=1SV=2	1.54264e-05	0	0	down
sp|O14880|MGST3_HUMANMicrosomalglutathioneS-transferase3OS=HomosapiensOX=9606GN=MGST3PE=1SV=1	0.000125435	0	0	down
sp|O14979|HNRDL_HUMANHeterogeneousnuclearribonucleoproteinD-likeOS=HomosapiensOX=9606GN=HNRNPDLPE=1SV=3	9.03233e-05	0	0	down
sp|O43809|CPSF5_HUMANCleavageandpolyadenylationspecificityfactorsubunit5OS=HomosapiensOX=9606GN=NUDT21PE=1SV=1	0.000241235	0	0	down
sp|O43837|IDH3B_HUMANIsocitratedehydrogenase[NAD]subunitbeta,mitochondrialOS=HomosapiensOX=9606GN=IDH3BPE=1SV=2	0.000140456	0	0	down
sp|O60716|CTND1_HUMANCatenindelta-1OS=HomosapiensOX=9606GN=CTNND1PE=1SV=1	2.523e-05	0	0	down
sp|O75027|ABCB7_HUMANATP-bindingcassettesub-familyBmember7,mitochondrialOS=HomosapiensOX=9606GN=ABCB7PE=1SV=2	8.96203e-06	0	0	down
sp|P08574|CY1_HUMANCytochromec1,hemeprotein,mitochondrialOS=HomosapiensOX=9606GN=CYC1PE=1SV=3	0.000162046	0	0	down
sp|P08754|GNAI3_HUMANGuaninenucleotide-bindingproteinG(i)subunitalphaOS=HomosapiensOX=9606GN=GNAI3PE=1SV=3	7.42033e-05	0	0	down
sp|P09012|SNRPA_HUMANU1smallnuclearribonucleoproteinAOS=HomosapiensOX=9606GN=SNRPAPE=1SV=3;sp|P08579|RU2B_HUMANU2smallnuclearribonucleoproteinB''OS=HomosapiensOX=9606GN=SNRPB2PE=1SV=1	7.22379e-05	0	0	down
sp|P26373|RL13_HUMAN60SribosomalproteinL13OS=HomosapiensOX=9606GN=RPL13PE=1SV=4	0.000486079	0	0	down
sp|P31942|HNRH3_HUMANHeterogeneousnuclearribonucleoproteinH3OS=HomosapiensOX=9606GN=HNRNPH3PE=1SV=2	0.00012588	0	0	down
sp|P42766|RL35_HUMAN60SribosomalproteinL35OS=HomosapiensOX=9606GN=RPL35PE=1SV=2	0.000725795	0	0	down
sp|P46781|RS9_HUMAN40SribosomalproteinS9OS=HomosapiensOX=9606GN=RPS9PE=1SV=3	0.000232264	0	0	down
sp|P50570|DYN2_HUMANDynamin-2OS=HomosapiensOX=9606GN=DNM2PE=1SV=2;sp|Q05193|DYN1_HUMANDynamin-1OS=HomosapiensOX=9606GN=DNM1PE=1SV=2;sp|Q9UQ16|DYN3_HUMANDynamin-3OS=HomosapiensOX=9606GN=DNM3PE=1SV=4	1.71121e-05	0	0	down
sp|P50914|RL14_HUMAN60SribosomalproteinL14OS=HomosapiensOX=9606GN=RPL14PE=1SV=4	0.000117682	0	0	down
sp|P51149|RAB7A_HUMANRas-relatedproteinRab-7aOS=HomosapiensOX=9606GN=RAB7APE=1SV=1	0.000108018	0	0	down
sp|P51991|ROA3_HUMANHeterogeneousnuclearribonucleoproteinA3OS=HomosapiensOX=9606GN=HNRNPA3PE=1SV=2	6.08608e-05	0	0	down
sp|P53618|COPB_HUMANCoatomersubunitbetaOS=HomosapiensOX=9606GN=COPB1PE=1SV=3	2.55924e-05	0	0	down
sp|P55265|DSRAD_HUMANDouble-strandedRNA-specificadenosinedeaminaseOS=HomosapiensOX=9606GN=ADARPE=1SV=4	1.18063e-05	0	0	down
sp|P62241|RS8_HUMAN40SribosomalproteinS8OS=HomosapiensOX=9606GN=RPS8PE=1SV=2	0.000530781	0	0	down
sp|P63010|AP2B1_HUMANAP-2complexsubunitbetaOS=HomosapiensOX=9606GN=AP2B1PE=1SV=1;sp|Q10567|AP1B1_HUMANAP-1complexsubunitbeta-1OS=HomosapiensOX=9606GN=AP1B1PE=1SV=2	4.7899e-05	0	0	down
sp|P63244|RACK1_HUMANReceptorofactivatedproteinCkinase1OS=HomosapiensOX=9606GN=RACK1PE=1SV=3	4.66524e-05	0	0	down
sp|Q6NXT2|H3C_HUMANHistoneH3.3COS=HomosapiensOX=9606GN=H3-5PE=1SV=3;sp|Q71DI3|H32_HUMANHistoneH3.2OS=HomosapiensOX=9606GN=H3C15PE=1SV=3;sp|Q16695|H31T_HUMANHistoneH3.1tOS=HomosapiensOX=9606GN=H3-4PE=1SV=3;sp|P84243|H33_HUMANHistoneH3.3OS=HomosapiensOX=9606GN=H3-3APE=1SV=2;sp|P68431|H31_HUMANHistoneH3.1OS=HomosapiensOX=9606GN=H3C1PE=1SV=2	0.000370977	0	0	down
sp|P82930|RT34_HUMAN28SribosomalproteinS34,mitochondrialOS=HomosapiensOX=9606GN=MRPS34PE=1SV=2	3.48639e-05	0	0	down
sp|P98161|PKD1_HUMANPolycystin-1OS=HomosapiensOX=9606GN=PKD1PE=1SV=3	1.16612e-05	0	0	down
sp|Q02978|M2OM_HUMANMitochondrial2-oxoglutarate/malatecarrierproteinOS=HomosapiensOX=9606GN=SLC25A11PE=1SV=3	0.000391523	0	0	down
sp|Q03169|TNAP2_HUMANTumornecrosisfactoralpha-inducedprotein2OS=HomosapiensOX=9606GN=TNFAIP2PE=1SV=2	1.35421e-05	0	0	down
sp|Q10589|BST2_HUMANBonemarrowstromalantigen2OS=HomosapiensOX=9606GN=BST2PE=1SV=1	7.41984e-05	0	0	down
sp|Q13151|ROA0_HUMANHeterogeneousnuclearribonucleoproteinA0OS=HomosapiensOX=9606GN=HNRNPA0PE=1SV=1	0.00133183	0	0	down
sp|Q14244|MAP7_HUMANEnsconsinOS=HomosapiensOX=9606GN=MAP7PE=1SV=1	2.9058e-05	0	0	down
sp|Q15717|ELAV1_HUMANELAV-likeprotein1OS=HomosapiensOX=9606GN=ELAVL1PE=1SV=2	0.0019444	0	0	down
sp|Q1KMD3|HNRL2_HUMANHeterogeneousnuclearribonucleoproteinU-likeprotein2OS=HomosapiensOX=9606GN=HNRNPUL2PE=1SV=1	1.35901e-05	0	0	down
sp|Q3ZCQ8|TIM50_HUMANMitochondrialimportinnermembranetranslocasesubunitTIM50OS=HomosapiensOX=9606GN=TIMM50PE=1SV=2	4.63573e-05	0	0	down
sp|Q5UIP0|RIF1_HUMANTelomere-associatedproteinRIF1OS=HomosapiensOX=9606GN=RIF1PE=1SV=2	1.06924e-05	0	0	down
sp|Q7Z7H8|RM10_HUMAN39SribosomalproteinL10,mitochondrialOS=HomosapiensOX=9606GN=MRPL10PE=1SV=3	7.54411e-05	0	0	down
sp|Q8N1F7|NUP93_HUMANNuclearporecomplexproteinNup93OS=HomosapiensOX=9606GN=NUP93PE=1SV=2	5.29048e-05	0	0	down
sp|Q92621|NU205_HUMANNuclearporecomplexproteinNup205OS=HomosapiensOX=9606GN=NUP205PE=1SV=3	1.55338e-05	0	0	down
sp|Q969G5|CAVN3_HUMANCaveolae-associatedprotein3OS=HomosapiensOX=9606GN=CAVIN3PE=1SV=3	0.000162829	0	0	down
sp|Q96DI7|SNR40_HUMANU5smallnuclearribonucleoprotein40kDaproteinOS=HomosapiensOX=9606GN=SNRNP40PE=1SV=1	4.70781e-05	0	0	down
sp|Q96KA5|CLP1L_HUMANCleftlipandpalatetransmembraneprotein1-likeproteinOS=HomosapiensOX=9606GN=CLPTM1LPE=1SV=1	0.000113795	0	0	down
sp|Q99832|TCPH_HUMANT-complexprotein1subunitetaOS=HomosapiensOX=9606GN=CCT7PE=1SV=2	1.66651e-05	0	0	down
sp|Q9BX79|STRA6_HUMANReceptorforretinoluptakeSTRA6OS=HomosapiensOX=9606GN=STRA6PE=1SV=1	6.76831e-05	0	0	down
sp|Q9NP56|PDE7B_HUMANcAMP-specific3',5'-cyclicphosphodiesterase7BOS=HomosapiensOX=9606GN=PDE7BPE=1SV=1	5.73011e-05	0	0	down
sp|Q9UBM7|DHCR7_HUMAN7-dehydrocholesterolreductaseOS=HomosapiensOX=9606GN=DHCR7PE=1SV=1	0.000145372	0	0	down
sp|Q9Y2W2|WBP11_HUMANWWdomain-bindingprotein11OS=HomosapiensOX=9606GN=WBP11PE=1SV=1	4.9208e-05	0	0	down
sp|Q9Y6N5|SQOR_HUMANSulfide:quinoneoxidoreductase,mitochondrialOS=HomosapiensOX=9606GN=SQORPE=1SV=1	0.000108315	0	0	down
CON__P00761	0.451661	0.180831	0.400368	down
CON__P02663	0.00309884	0.00116367	0.375518	down
CON__P02668	0.00336079	0.00189293	0.563241	down
sp|P08729|K2C7_HUMANKeratin,typeIIcytoskeletal7OS=HomosapiensOX=9606GN=KRT7PE=1SV=5;CON__Q3KNV1;CON__P08729;CON__Q9DCV7	0.000346901	0.000191532	0.552124	down
CON__Q3SX14;sp|P06396|GELS_HUMANGelsolinOS=HomosapiensOX=9606GN=GSNPE=1SV=1	0.000122241	2.30949e-05	0.188929	down
sp|B0I1T2|MYO1G_HUMANUnconventionalmyosin-IgOS=HomosapiensOX=9606GN=MYO1GPE=1SV=2	2.14486e-05	1.22533e-05	0.571288	down
sp|O15427|MOT4_HUMANMonocarboxylatetransporter4OS=HomosapiensOX=9606GN=SLC16A3PE=1SV=1	0.000178716	7.51633e-05	0.420575	down
sp|O43143|DHX15_HUMANPre-mRNA-splicingfactorATP-dependentRNAhelicaseDHX15OS=HomosapiensOX=9606GN=DHX15PE=1SV=2	0.000201054	0.000105894	0.526693	down
sp|O43390|HNRPR_HUMANHeterogeneousnuclearribonucleoproteinROS=HomosapiensOX=9606GN=HNRNPRPE=1SV=1	0.000354105	9.88412e-05	0.27913	down
sp|O43395|PRPF3_HUMANU4/U6smallnuclearribonucleoproteinPrp3OS=HomosapiensOX=9606GN=PRPF3PE=1SV=2	0.000141307	4.6698e-05	0.330472	down
sp|O43707|ACTN4_HUMANAlpha-actinin-4OS=HomosapiensOX=9606GN=ACTN4PE=1SV=2;sp|Q08043|ACTN3_HUMANAlpha-actinin-3OS=HomosapiensOX=9606GN=ACTN3PE=1SV=2	0.00024876	5.83566e-05	0.23459	down
sp|O75746|CMC1_HUMANCalcium-bindingmitochondrialcarrierproteinAralar1OS=HomosapiensOX=9606GN=SLC25A12PE=1SV=2	5.30187e-05	1.53763e-05	0.290018	down
sp|O94906|PRP6_HUMANPre-mRNA-processingfactor6OS=HomosapiensOX=9606GN=PRPF6PE=1SV=1	1.16182e-05	7.0713e-06	0.608642	down
sp|O94925|GLSK_HUMANGlutaminasekidneyisoform,mitochondrialOS=HomosapiensOX=9606GN=GLSPE=1SV=1	4.21862e-05	2.53585e-05	0.601109	down
sp|O95573|ACSL3_HUMANLong-chain-fatty-acid--CoAligase3OS=HomosapiensOX=9606GN=ACSL3PE=1SV=3	8.5516e-05	3.94945e-05	0.461837	down
sp|P00367|DHE3_HUMANGlutamatedehydrogenase1,mitochondrialOS=HomosapiensOX=9606GN=GLUD1PE=1SV=2;sp|P49448|DHE4_HUMANGlutamatedehydrogenase2,mitochondrialOS=HomosapiensOX=9606GN=GLUD2PE=1SV=2	0.000455137	0.000247975	0.544837	down
sp|P00403|COX2_HUMANCytochromecoxidasesubunit2OS=HomosapiensOX=9606GN=MT-CO2PE=1SV=1	0.000484832	0.00022917	0.472678	down
sp|P02545|LMNA_HUMANPrelamin-A/COS=HomosapiensOX=9606GN=LMNAPE=1SV=1	9.04421e-05	5.95659e-05	0.658608	down
sp|P02786|TFR1_HUMANTransferrinreceptorprotein1OS=HomosapiensOX=9606GN=TFRCPE=1SV=2	5.71625e-05	2.63957e-05	0.461765	down
sp|P04406|G3P_HUMANGlyceraldehyde-3-phosphatedehydrogenaseOS=HomosapiensOX=9606GN=GAPDHPE=1SV=3;sp|O14556|G3PT_HUMANGlyceraldehyde-3-phosphatedehydrogenase,testis-specificOS=HomosapiensOX=9606GN=GAPDHSPE=1SV=2	0.000268816	0.000138694	0.515943	down
sp|P05023|AT1A1_HUMANSodium/potassium-transportingATPasesubunitalpha-1OS=HomosapiensOX=9606GN=ATP1A1PE=1SV=1;sp|P13637|AT1A3_HUMANSodium/potassium-transportingATPasesubunitalpha-3OS=HomosapiensOX=9606GN=ATP1A3PE=1SV=3;sp|P50993|AT1A2_HUMANSodium/potassium-transportingATPasesubunitalpha-2OS=HomosapiensOX=9606GN=ATP1A2PE=1SV=1;sp|Q13733|AT1A4_HUMANSodium/potassium-transportingATPasesubunitalpha-4OS…	0.000194207	6.11782e-05	0.315015	down
sp|P05198|IF2A_HUMANEukaryotictranslationinitiationfactor2subunit1OS=HomosapiensOX=9606GN=EIF2S1PE=1SV=3	0.00134747	0.000217968	0.161761	down
sp|P06576|ATPB_HUMANATPsynthasesubunitbeta,mitochondrialOS=HomosapiensOX=9606GN=ATP5F1BPE=1SV=3	0.000870657	0.000455242	0.522872	down
sp|P07910|HNRPC_HUMANHeterogeneousnuclearribonucleoproteinsC1/C2OS=HomosapiensOX=9606GN=HNRNPCPE=1SV=4;sp|P0DMR1|HNRC4_HUMANHeterogeneousnuclearribonucleoproteinC-like4OS=HomosapiensOX=9606GN=HNRNPCL4PE=3SV=1;sp|O60812|HNRC1_HUMANHeterogeneousnuclearribonucleoproteinC-like1OS=HomosapiensOX=9606GN=HNRNPCL1PE=1SV=1;sp|B7ZW38|HNRC3_HUMANHeterogeneousnuclearribonucleoproteinC-like3OS=HomosapiensOX=96…	0.00181162	0.000522492	0.288412	down
sp|P08195|4F2_HUMAN4F2cell-surfaceantigenheavychainOS=HomosapiensOX=9606GN=SLC3A2PE=1SV=3	0.000163061	6.00326e-05	0.36816	down
sp|P09651|ROA1_HUMANHeterogeneousnuclearribonucleoproteinA1OS=HomosapiensOX=9606GN=HNRNPA1PE=1SV=5;sp|Q32P51|RA1L2_HUMANHeterogeneousnuclearribonucleoproteinA1-like2OS=HomosapiensOX=9606GN=HNRNPA1L2PE=2SV=2	0.00197836	6.22719e-05	0.0314765	down
sp|P09661|RU2A_HUMANU2smallnuclearribonucleoproteinA'OS=HomosapiensOX=9606GN=SNRPA1PE=1SV=2	0.000131415	5.67019e-05	0.431471	down
sp|P62987|RL40_HUMANUbiquitin-60SribosomalproteinL40OS=HomosapiensOX=9606GN=UBA52PE=1SV=2;sp|P62979|RS27A_HUMANUbiquitin-40SribosomalproteinS27aOS=HomosapiensOX=9606GN=RPS27APE=1SV=2;sp|P0CG47|UBB_HUMANPolyubiquitin-BOS=HomosapiensOX=9606GN=UBBPE=1SV=1;sp|P0CG48|UBC_HUMANPolyubiquitin-COS=HomosapiensOX=9606GN=UBCPE=1SV=3	0.00478445	0.00224069	0.468327	down
sp|Q01081|U2AF1_HUMANSplicingfactorU2AF35kDasubunitOS=HomosapiensOX=9606GN=U2AF1PE=1SV=3;sp|P0DN76|U2AF5_HUMANSplicingfactorU2AF35kDasubunit-likeproteinOS=HomosapiensOX=9606GN=U2AF1L5PE=1SV=1;sp|Q8WU68|U2AF4_HUMANSplicingfactorU2AF26kDasubunitOS=HomosapiensOX=9606GN=U2AF1L4PE=1SV=2	0.000295392	8.23716e-05	0.278855	down
sp|P10809|CH60_HUMAN60kDaheatshockprotein,mitochondrialOS=HomosapiensOX=9606GN=HSPD1PE=1SV=2	0.000327415	0.00013628	0.416231	down
sp|P63162|RSMN_HUMANSmallnuclearribonucleoprotein-associatedproteinNOS=HomosapiensOX=9606GN=SNRPNPE=1SV=1;sp|P14678|RSMB_HUMANSmallnuclearribonucleoprotein-associatedproteinsBandB'OS=HomosapiensOX=9606GN=SNRPBPE=1SV=2	0.00010782	3.39504e-05	0.314882	down
sp|P17858|PFKAL_HUMANATP-dependent6-phosphofructokinase,livertypeOS=HomosapiensOX=9606GN=PFKLPE=1SV=6	2.11218e-05	1.11553e-05	0.528143	down
sp|P18124|RL7_HUMAN60SribosomalproteinL7OS=HomosapiensOX=9606GN=RPL7PE=1SV=1	0.000154754	6.17274e-05	0.398875	down
sp|P19784|CSK22_HUMANCaseinkinaseIIsubunitalpha'OS=HomosapiensOX=9606GN=CSNK2A2PE=1SV=1	0.000612965	0.000274988	0.44862	down
sp|P20042|IF2B_HUMANEukaryotictranslationinitiationfactor2subunit2OS=HomosapiensOX=9606GN=EIF2S2PE=1SV=2	0.000516968	0.000272725	0.527548	down
sp|Q9UQ88|CD11A_HUMANCyclin-dependentkinase11AOS=HomosapiensOX=9606GN=CDK11APE=1SV=4;sp|P21127|CD11B_HUMANCyclin-dependentkinase11BOS=HomosapiensOX=9606GN=CDK11BPE=1SV=4;sp|Q13882|PTK6_HUMANProtein-tyrosinekinase6OS=HomosapiensOX=9606GN=PTK6PE=1SV=1	6.99605e-05	2.13103e-05	0.304605	down
sp|P22626|ROA2_HUMANHeterogeneousnuclearribonucleoproteinsA2/B1OS=HomosapiensOX=9606GN=HNRNPA2B1PE=1SV=2	0.00908729	5.5297e-05	0.0060851	down
sp|P25205|MCM3_HUMANDNAreplicationlicensingfactorMCM3OS=HomosapiensOX=9606GN=MCM3PE=1SV=3	1.42753e-05	5.5554e-06	0.389162	down
sp|P31040|SDHA_HUMANSuccinatedehydrogenase[ubiquinone]flavoproteinsubunit,mitochondrialOS=HomosapiensOX=9606GN=SDHAPE=1SV=2	4.83634e-05	2.50309e-05	0.517558	down
sp|P33991|MCM4_HUMANDNAreplicationlicensingfactorMCM4OS=HomosapiensOX=9606GN=MCM4PE=1SV=5	0.000132802	5.41184e-05	0.407513	down
sp|P33993|MCM7_HUMANDNAreplicationlicensingfactorMCM7OS=HomosapiensOX=9606GN=MCM7PE=1SV=4	0.000285075	0.000173995	0.610349	down
sp|P35268|RL22_HUMAN60SribosomalproteinL22OS=HomosapiensOX=9606GN=RPL22PE=1SV=2	0.003541	0.000948293	0.267804	down
sp|P36542|ATPG_HUMANATPsynthasesubunitgamma,mitochondrialOS=HomosapiensOX=9606GN=ATP5F1CPE=1SV=1	0.000603162	0.0003305	0.547945	down
sp|P36578|RL4_HUMAN60SribosomalproteinL4OS=HomosapiensOX=9606GN=RPL4PE=1SV=5	0.000196697	7.09675e-05	0.360796	down
sp|P38159|RBMX_HUMANRNA-bindingmotifprotein,XchromosomeOS=HomosapiensOX=9606GN=RBMXPE=1SV=3;sp|Q96E39|RMXL1_HUMANRNAbindingmotifprotein,X-linked-like-1OS=HomosapiensOX=9606GN=RBMXL1PE=1SV=1	0.000270802	7.63183e-05	0.281824	down
sp|P40939|ECHA_HUMANTrifunctionalenzymesubunitalpha,mitochondrialOS=HomosapiensOX=9606GN=HADHAPE=1SV=2	0.000444383	0.000229797	0.517113	down
sp|P41091|IF2G_HUMANEukaryotictranslationinitiationfactor2subunit3OS=HomosapiensOX=9606GN=EIF2S3PE=1SV=3;sp|Q2VIR3|IF2GL_HUMANEukaryotictranslationinitiationfactor2subunit3BOS=HomosapiensOX=9606GN=EIF2S3BPE=2SV=2	0.00299219	0.000971605	0.324713	down
sp|P46776|RL27A_HUMAN60SribosomalproteinL27aOS=HomosapiensOX=9606GN=RPL27APE=1SV=2	0.000197925	0.000114309	0.577537	down
sp|P46782|RS5_HUMAN40SribosomalproteinS5OS=HomosapiensOX=9606GN=RPS5PE=1SV=4	0.000666335	0.000432919	0.649702	down
sp|P46783|RS10_HUMAN40SribosomalproteinS10OS=HomosapiensOX=9606GN=RPS10PE=1SV=1;sp|Q9NQ39|RS10L_HUMANPutative40SribosomalproteinS10-likeOS=HomosapiensOX=9606GN=RPS10P5PE=5SV=1	0.00181018	0.000947067	0.523189	down
sp|P48047|ATPO_HUMANATPsynthasesubunitO,mitochondrialOS=HomosapiensOX=9606GN=ATP5POPE=1SV=1	0.00147263	0.000555351	0.377115	down
sp|P49368|TCPG_HUMANT-complexprotein1subunitgammaOS=HomosapiensOX=9606GN=CCT3PE=1SV=4	3.75012e-05	2.08514e-05	0.556018	down
sp|P49411|EFTU_HUMANElongationfactorTu,mitochondrialOS=HomosapiensOX=9606GN=TUFMPE=1SV=2	0.000859418	0.000492037	0.572524	down
sp|P49756|RBM25_HUMANRNA-bindingprotein25OS=HomosapiensOX=9606GN=RBM25PE=1SV=3	0.000180057	8.5615e-05	0.475487	down
sp|P51148|RAB5C_HUMANRas-relatedproteinRab-5COS=HomosapiensOX=9606GN=RAB5CPE=1SV=2;sp|P61020|RAB5B_HUMANRas-relatedproteinRab-5BOS=HomosapiensOX=9606GN=RAB5BPE=1SV=1;sp|P20339|RAB5A_HUMANRas-relatedproteinRab-5AOS=HomosapiensOX=9606GN=RAB5APE=1SV=2	0.000274411	5.25721e-05	0.191582	down
sp|P52597|HNRPF_HUMANHeterogeneousnuclearribonucleoproteinFOS=HomosapiensOX=9606GN=HNRNPFPE=1SV=3	0.000708566	1.95971e-05	0.0276574	down
sp|P52907|CAZA1_HUMANF-actin-cappingproteinsubunitalpha-1OS=HomosapiensOX=9606GN=CAPZA1PE=1SV=3;sp|P47755|CAZA2_HUMANF-actin-cappingproteinsubunitalpha-2OS=HomosapiensOX=9606GN=CAPZA2PE=1SV=3	0.0005087	0.000156413	0.307476	down
sp|P55084|ECHB_HUMANTrifunctionalenzymesubunitbeta,mitochondrialOS=HomosapiensOX=9606GN=HADHBPE=1SV=3	0.00113429	0.000694495	0.612273	down
sp|P57088|TMM33_HUMANTransmembraneprotein33OS=HomosapiensOX=9606GN=TMEM33PE=1SV=2	0.000176775	0.000109415	0.618953	down
sp|P61026|RAB10_HUMANRas-relatedproteinRab-10OS=HomosapiensOX=9606GN=RAB10PE=1SV=1;sp|P51153|RAB13_HUMANRas-relatedproteinRab-13OS=HomosapiensOX=9606GN=RAB13PE=1SV=1	0.00016263	5.78899e-05	0.35596	down
sp|P61247|RS3A_HUMAN40SribosomalproteinS3aOS=HomosapiensOX=9606GN=RPS3APE=1SV=2	0.000964871	6.89922e-05	0.0715041	down
sp|P62263|RS14_HUMAN40SribosomalproteinS14OS=HomosapiensOX=9606GN=RPS14PE=1SV=3	0.00245156	0.00126248	0.51497	down
sp|P62269|RS18_HUMAN40SribosomalproteinS18OS=HomosapiensOX=9606GN=RPS18PE=1SV=3	0.00136025	0.000705456	0.518624	down
sp|P62277|RS13_HUMAN40SribosomalproteinS13OS=HomosapiensOX=9606GN=RPS13PE=1SV=2	0.000253508	0.000107902	0.425636	down
sp|P62750|RL23A_HUMAN60SribosomalproteinL23aOS=HomosapiensOX=9606GN=RPL23APE=1SV=1	0.00128717	0.000634387	0.492854	down
sp|P62753|RS6_HUMAN40SribosomalproteinS6OS=HomosapiensOX=9606GN=RPS6PE=1SV=1	0.000424912	0.00018847	0.443552	down
sp|P62826|RAN_HUMANGTP-bindingnuclearproteinRanOS=HomosapiensOX=9606GN=RANPE=1SV=3	0.000373136	5.03422e-05	0.134917	down
sp|P62851|RS25_HUMAN40SribosomalproteinS25OS=HomosapiensOX=9606GN=RPS25PE=1SV=1	0.0177943	0.00905675	0.508968	down
sp|P62861|RS30_HUMAN40SribosomalproteinS30OS=HomosapiensOX=9606GN=FAUPE=1SV=1	0.00104547	0.000333399	0.318899	down
sp|P62879|GBB2_HUMANGuaninenucleotide-bindingproteinG(I)/G(S)/G(T)subunitbeta-2OS=HomosapiensOX=9606GN=GNB2PE=1SV=3;sp|Q9HAV0|GBB4_HUMANGuaninenucleotide-bindingproteinsubunitbeta-4OS=HomosapiensOX=9606GN=GNB4PE=1SV=3	0.000301532	5.89436e-05	0.195481	down
sp|P62913|RL11_HUMAN60SribosomalproteinL11OS=HomosapiensOX=9606GN=RPL11PE=1SV=2	0.00103785	0.000172927	0.166621	down
sp|P62917|RL8_HUMAN60SribosomalproteinL8OS=HomosapiensOX=9606GN=RPL8PE=1SV=2	0.000463761	0.000199578	0.430346	down
sp|P63092|GNAS2_HUMANGuaninenucleotide-bindingproteinG(s)subunitalphaisoformsshortOS=HomosapiensOX=9606GN=GNASPE=1SV=1;sp|Q5JWF2|GNAS1_HUMANGuaninenucleotide-bindingproteinG(s)subunitalphaisoformsXLasOS=HomosapiensOX=9606GN=GNASPE=1SV=2;sp|P11488|GNAT1_HUMANGuaninenucleotide-bindingproteinG(t)subunitalpha-1OS=HomosapiensOX=9606GN=GNAT1PE=1SV=5;sp|P63096|GNAI1_HUMANGuaninenucleotide-bindingprotein…	0.000199118	7.98753e-05	0.401145	down
sp|P67809|YBOX1_HUMANY-box-bindingprotein1OS=HomosapiensOX=9606GN=YBX1PE=1SV=3	0.000112993	6.60882e-05	0.584886	down
sp|P67812|SC11A_HUMANSignalpeptidasecomplexcatalyticsubunitSEC11AOS=HomosapiensOX=9606GN=SEC11APE=1SV=1	9.80417e-05	2.17009e-05	0.221343	down
sp|Q5VTE0|EF1A3_HUMANPutativeelongationfactor1-alpha-like3OS=HomosapiensOX=9606GN=EEF1A1P5PE=5SV=1;sp|P68104|EF1A1_HUMANElongationfactor1-alpha1OS=HomosapiensOX=9606GN=EEF1A1PE=1SV=1	0.00687525	0.00245736	0.357421	down
sp|P68400|CSK21_HUMANCaseinkinaseIIsubunitalphaOS=HomosapiensOX=9606GN=CSNK2A1PE=1SV=1;sp|Q8NEV1|CSK23_HUMANCaseinkinaseIIsubunitalpha3OS=HomosapiensOX=9606GN=CSNK2A3PE=1SV=2	0.00153095	0.00100734	0.657983	down
sp|P84098|RL19_HUMAN60SribosomalproteinL19OS=HomosapiensOX=9606GN=RPL19PE=1SV=1	0.000219209	0.000124037	0.56584	down
sp|P84103|SRSF3_HUMANSerine/arginine-richsplicingfactor3OS=HomosapiensOX=9606GN=SRSF3PE=1SV=1	0.0019438	0.000827322	0.42562	down
sp|Q00325|MPCP_HUMANPhosphatecarrierprotein,mitochondrialOS=HomosapiensOX=9606GN=SLC25A3PE=1SV=2	0.0087734	0.00365268	0.416336	down
sp|Q00610|CLH1_HUMANClathrinheavychain1OS=HomosapiensOX=9606GN=CLTCPE=1SV=5;sp|P53675|CLH2_HUMANClathrinheavychain2OS=HomosapiensOX=9606GN=CLTCL1PE=1SV=2	0.00013947	6.03555e-05	0.432748	down
sp|Q00839|HNRPU_HUMANHeterogeneousnuclearribonucleoproteinUOS=HomosapiensOX=9606GN=HNRNPUPE=1SV=6	0.00122197	0.000165307	0.135279	down
sp|Q01130|SRSF2_HUMANSerine/arginine-richsplicingfactor2OS=HomosapiensOX=9606GN=SRSF2PE=1SV=4;sp|Q9BRL6|SRSF8_HUMANSerine/arginine-richsplicingfactor8OS=HomosapiensOX=9606GN=SRSF8PE=1SV=1	0.000395667	0.000132092	0.333845	down
sp|Q02878|RL6_HUMAN60SribosomalproteinL6OS=HomosapiensOX=9606GN=RPL6PE=1SV=3	0.000231225	6.46432e-05	0.279569	down
sp|Q12905|ILF2_HUMANInterleukinenhancer-bindingfactor2OS=HomosapiensOX=9606GN=ILF2PE=1SV=2	0.000521176	0.000119342	0.228985	down
sp|Q12906|ILF3_HUMANInterleukinenhancer-bindingfactor3OS=HomosapiensOX=9606GN=ILF3PE=1SV=3;sp|Q96SI9|STRBP_HUMANSpermatidperinuclearRNA-bindingproteinOS=HomosapiensOX=9606GN=STRBPPE=1SV=1	0.000348342	0.00022347	0.641525	down
sp|Q13428|TCOF_HUMANTreacleproteinOS=HomosapiensOX=9606GN=TCOF1PE=1SV=3	2.82411e-05	1.57582e-05	0.557988	down
sp|Q13435|SF3B2_HUMANSplicingfactor3Bsubunit2OS=HomosapiensOX=9606GN=SF3B2PE=1SV=2	7.86591e-05	1.8774e-05	0.238675	down
sp|Q13573|SNW1_HUMANSNWdomain-containingprotein1OS=HomosapiensOX=9606GN=SNW1PE=1SV=1	3.71839e-05	1.46362e-05	0.393617	down
sp|Q14498|RBM39_HUMANRNA-bindingprotein39OS=HomosapiensOX=9606GN=RBM39PE=1SV=2	0.00126009	0.000545734	0.433091	down
sp|Q14566|MCM6_HUMANDNAreplicationlicensingfactorMCM6OS=HomosapiensOX=9606GN=MCM6PE=1SV=1	1.95836e-05	9.91264e-06	0.506171	down
sp|Q15029|U5S1_HUMAN116kDaU5smallnuclearribonucleoproteincomponentOS=HomosapiensOX=9606GN=EFTUD2PE=1SV=1	0.000319137	0.00017029	0.533594	down
sp|Q15070|OXA1L_HUMANMitochondrialinnermembraneproteinOXA1LOS=HomosapiensOX=9606GN=OXA1LPE=1SV=3	0.000210292	0.000131259	0.624176	down
sp|Q15233|NONO_HUMANNon-POUdomain-containingoctamer-bindingproteinOS=HomosapiensOX=9606GN=NONOPE=1SV=4;sp|Q8WXF1|PSPC1_HUMANParaspecklecomponent1OS=HomosapiensOX=9606GN=PSPC1PE=1SV=1	0.00108424	0.000101267	0.0933991	down
sp|Q15365|PCBP1_HUMANPoly(rC)-bindingprotein1OS=HomosapiensOX=9606GN=PCBP1PE=1SV=2;sp|P57721|PCBP3_HUMANPoly(rC)-bindingprotein3OS=HomosapiensOX=9606GN=PCBP3PE=1SV=2;sp|P57723|PCBP4_HUMANPoly(rC)-bindingprotein4OS=HomosapiensOX=9606GN=PCBP4PE=2SV=1	8.60656e-05	3.62416e-05	0.421093	down
sp|Q6P1M0|S27A4_HUMANLong-chainfattyacidtransportprotein4OS=HomosapiensOX=9606GN=SLC27A4PE=1SV=1	1.94727e-05	1.00496e-05	0.516087	down
sp|Q7L2E3|DHX30_HUMANATP-dependentRNAhelicaseDHX30OS=HomosapiensOX=9606GN=DHX30PE=1SV=1	3.06616e-05	7.92059e-06	0.258323	down
sp|Q8N5K1|CISD2_HUMANCDGSHiron-sulfurdomain-containingprotein2OS=HomosapiensOX=9606GN=CISD2PE=1SV=1	0.000803028	0.000217292	0.27059	down
sp|Q8WUK0|PTPM1_HUMANPhosphatidylglycerophosphataseandprotein-tyrosinephosphatase1OS=HomosapiensOX=9606GN=PTPMT1PE=1SV=1	8.54467e-05	3.75498e-05	0.439453	down
sp|Q92620|PRP16_HUMANPre-mRNA-splicingfactorATP-dependentRNAhelicasePRP16OS=HomosapiensOX=9606GN=DHX38PE=1SV=2	1.30197e-05	7.08261e-06	0.54399	down
sp|Q96AG4|LRC59_HUMANLeucine-richrepeat-containingprotein59OS=HomosapiensOX=9606GN=LRRC59PE=1SV=1	0.0086422	0.00372811	0.431384	down
sp|Q99459|CDC5L_HUMANCelldivisioncycle5-likeproteinOS=HomosapiensOX=9606GN=CDC5LPE=1SV=2	8.15603e-05	4.00131e-05	0.490595	down
sp|Q9BUQ8|DDX23_HUMANProbableATP-dependentRNAhelicaseDDX23OS=HomosapiensOX=9606GN=DDX23PE=1SV=3	0.000204658	0.000111106	0.542883	down
sp|Q9BWM7|SFXN3_HUMANSideroflexin-3OS=HomosapiensOX=9606GN=SFXN3PE=1SV=3	0.000849467	0.000145697	0.171516	down
sp|Q9BY77|PDIP3_HUMANPolymerasedelta-interactingprotein3OS=HomosapiensOX=9606GN=POLDIP3PE=1SV=2	0.0001979	7.43949e-05	0.375921	down
sp|Q9H2W6|RM46_HUMAN39SribosomalproteinL46,mitochondrialOS=HomosapiensOX=9606GN=MRPL46PE=1SV=1	0.000125217	3.04759e-05	0.243385	down
sp|Q9NWB6|ARGL1_HUMANArginineandglutamate-richprotein1OS=HomosapiensOX=9606GN=ARGLU1PE=1SV=1	0.000794067	0.000360577	0.45409	down
sp|Q9NX20|RM16_HUMAN39SribosomalproteinL16,mitochondrialOS=HomosapiensOX=9606GN=MRPL16PE=1SV=1	0.0025237	0.000665031	0.263515	down
sp|Q9NYF8|BCLF1_HUMANBcl-2-associatedtranscriptionfactor1OS=HomosapiensOX=9606GN=BCLAF1PE=1SV=2	2.7345e-05	9.92725e-06	0.363037	down
sp|Q9UHB6|LIMA1_HUMANLIMdomainandactin-bindingprotein1OS=HomosapiensOX=9606GN=LIMA1PE=1SV=1;sp|Q9BT23|LIMD2_HUMANLIMdomain-containingprotein2OS=HomosapiensOX=9606GN=LIMD2PE=1SV=1	0.000862686	0.000446709	0.517812	down
sp|Q9UJS0|CMC2_HUMANCalcium-bindingmitochondrialcarrierproteinAralar2OS=HomosapiensOX=9606GN=SLC25A13PE=1SV=2	0.000356927	0.000139538	0.390943	down
sp|Q9UKM9|RALY_HUMANRNA-bindingproteinRalyOS=HomosapiensOX=9606GN=RALYPE=1SV=1	0.00024877	2.5995e-05	0.104494	down
sp|Q9UL25|RAB21_HUMANRas-relatedproteinRab-21OS=HomosapiensOX=9606GN=RAB21PE=1SV=3	0.000105131	2.75884e-05	0.262419	down
sp|Q9UM00|TMCO1_HUMANCalciumload-activatedcalciumchannelOS=HomosapiensOX=9606GN=TMCO1PE=1SV=2	0.000231908	7.58681e-05	0.327148	down
sp|Q9Y2W1|TR150_HUMANThyroidhormonereceptor-associatedprotein3OS=HomosapiensOX=9606GN=THRAP3PE=1SV=2	5.16522e-05	2.47598e-05	0.479356	down
sp|Q9Y3D9|RT23_HUMAN28SribosomalproteinS23,mitochondrialOS=HomosapiensOX=9606GN=MRPS23PE=1SV=2	8.15653e-05	4.65048e-05	0.570154	down
sp|Q9Y3Y2|CHTOP_HUMANChromatintargetofPRMT1proteinOS=HomosapiensOX=9606GN=CHTOPPE=1SV=2	0.000242621	3.44643e-05	0.14205	down
sp|Q9Y4W6|AFG32_HUMANAFG3-likeprotein2OS=HomosapiensOX=9606GN=AFG3L2PE=1SV=2	2.47245e-05	1.25996e-05	0.509598	down
sp|Q9Y6C9|MTCH2_HUMANMitochondrialcarrierhomolog2OS=HomosapiensOX=9606GN=MTCH2PE=1SV=1	0.000397524	0.000164491	0.413789	down
