# Supplementary material for: A mitochondria-to-nucleus regulation mediated by the nuclear-translocated mitochondrial lncRNAs
Source: PLoS Genet. 2025 Jan 27;21(1):e1011580. doi: 10.1371/journal.pgen.1011580 (PMC11801721; doi:10.1371/journal.pgen.1011580)
Supplement: S2 Table — (XLSX) [file pgen.1011580.s013.xlsx]

## Sheet:  primers for qPCR
Primers	Sequence(5’⟶ 3’)
ACTB-F	AGGTCATCACCATTGGCAATGAGC
ACTB-R	AGCACTGTGTTGGCGTACAGGTCT
U2-F	CGGCCTTTGGCTAAGATCAAGT
U2-R	GCTCCTATTCCATCTCCCTGCTC
12S-F	AAACTGCTCGCCAGAACACT
12S-R	CACCTCATGGGCTACACCTT
16S-F	TGAGTTCAGACCGGAGTAATCCA
16S-R	TATCATTTACGGGGGAAGGCGCT
MDL1-AS-F	TGACTGTAATGTGCTATGTACGG
MDL1-AS-R	ACACATCAACTGCAACTCCAAAG
LncCyt b-F	TGCTACTTGTCCAATGATGGTAA
LncCyt b-R	TATTTCGCCCACTAAGCCAATCA
LncND5-F	GTCCTAGGAAAGTGACAGCG
LncND5-R	CCCATTAAACGCCTGGCAGC
PNPT1-F	CACTGCAGTAATGGTCACAGCGG
PNPT1-R	GAAGTAGCCAGCTGGAAAGAGCG
HuR-F	CAGCATTGGTGAAGTTGAATCTG
HuR-R	CCTTAATGGTTTTTGACTGGAGC
hnRNPA2B1-F	CAATGGGGAAAGCTTACAGAC
hnRNPA2B1-R	CGTTTTGGCTCAACTACTCTC
ND1-F	TCAAACTCAAACTACGCCCTG
ND1-R	GTTGTGATAAGGGTGGAGAGG
ND2-F	ATATACCAAATCTCTCCCTCAC
ND2-R	CGTGGTGCTGGAGTTTAAGTT
ND3-F	TTACGAGTGCGGCTTCGACC
ND3-R	TGTAGGGCTCATGGTAGGGG
ND4-F	CTCACACTCATTCTCAACCCC
ND4-R	TGTTTGTCGTAGGCAGATGG
ND4L-F	TATCGCTGTTCATTATAGCT
ND4L-R	GCTAGGCCCACCGCTGCTTC
ND5-F	CCCATTAAACGCCTGGCAGC
ND5-R	GTCCTAGGAAAGTGACAGCG
ND6-F	ACTCTTTCACCCACAGCACC
ND6-R	TGATTGTTAGCGGTGTGGTC
COI-F	GCCATAACCCAATACCAAACG
COI-R	TTGAGGTTGCGGTCTGTTAG
COII-F	CTAGTCCTGTATGCCCTTTTCC
COII-R	GTAAAGGATGCGTAGGGATGG
COIII-F	TACTTCGAGTCTCCCTTCAC
COIII-R	CCTCATCAATAGATGGAGAC
ATP6-F	ATGAACGAAAATCTGTTCGC
ATP6-R	TTAGTCATTGTTGGGTGGTG
ATP8-F	CCAACTAAATACTACCGTATGGC
ATP8-R	ATTGTGGGGGCAATGAATGAAGC
CYTB-F	CAATTATACCCTAGCCAACCCC
CYTB-R	GGATAGTAATAGGGCAAGGACG
HK2-F	TAACGGACAATGGGCTCCAGAAG
HK2-R	CTCGTCTAGTTTAGTCTGGTGGC
PFKFB3-F	CGACAATGAGGAAGCCATGAAAG
PFKFB3-R	GATATTGGAGGCCACAACTGTAG

## Sheet:  shRNA Oligonucleotides
oligonucleotides	Sequence(5’⟶ 3’)
HuR sh1 sense oligo	CCGGGCAGCATTGGTGAAGTTGAATCTCGAGATTCAACTTCACCAATGCTGCTTTTTG
HuR sh1 antisense oligo	AATTCAAAAAGCAGCATTGGTGAAGTTGAATCTCGAGATTCAACTTCACCAATGCTGC
HuR sh2 sense oligo	CCGGCGTGGATCAGACTAACAGGTTTCTCGAGAAACCTGTAGTCTGATCCACGTTTTTG
HuR sh2 antisense oligo	AATTCAAAAACGTGGATCAGACTACAGGTTTCTCGAGAAACCCTGTAGTCTGATCCACG
PNPT1 sh1 sense oligo	CCGGGCCAGAGATTGTGAAATATACCTCGAGGTATATTTCACAATCTCTGGCTTTTTG
PNPT1 sh1 antisense oligo	AATTCAAAAAGCCAGAGATTGTGAAATATACCTCGAGGTATATTTCACACTCTCTGGC
PNPT1 sh2 sense oligo	CCGGGGGTCATCTTCTATGGCATCTCTCGAGAGATGCCATAGAAGATGACCCTTTTTG
PNPT1 sh2 antisense oligo	AATTCAAAAAGGGTCATCTTCTATGGCATCTCTCGAGAGATGCCATAGAAGATGACCC
hnRNPA2B1 sh1 sense oligo	CCGGCAGAAATACCATACCATCAATCTCGAGATTGATGGTATGGTATTTCTGTTTTTG
hnRNPA2B1 sh1 antisense oligo	AATTCAAAAACAGAAATACCATACCATCAATCTCGAGATTGATGGTATGGTATTTCTG
hnRNPA2B1 sh2 sense oligo	CCGGGCTTCTTCCTATTTGCCATGGCTCGAGCCATGGCAAATAGGAAGAAGCTTTTTG
hnRNPA2B1 sh2 antisense oligo	AATTCAAAAAGATTCTTCCTATTTGCCATGGCTCGAGCCATGGCAAATAGGAAGAAGC

## Sheet: primers for splicing detection
Primers	Sequence(5’⟶ 3’)
HK2 mature mRNA F:	CACAGAATTTGATGTGGCTGTGG
HK2 mature mRNA R:	ATCTCACCCAGGTACATTCCACT
HK2 pre-mRNA F:	CACAGAATTTGATGTGGCTGTGG
HK2 pre-mRNA R:	GCTACTTGATTCACTTGGGCAGG
PFKFB3 mature mRNA F:	TGATGAACATCCACGTGCAGCCG
PFKFB3 mature mRNA R:	ATGGTGCTCTTCAGCTGGCTGGT
PFKFB3 pre-mRNA F:	TTGCAGGGTCTATAGGGTGGGTG
PFKFB3 pre-mRNA R:	ATGGTGCTCTTCAGCTGGCTGGT

## Sheet:  primers for lncCyt b subclone 
Primers	Sequence(5’⟶ 3’)
lncCyt b F1	AACACCGGTTTGTCCTTGGAAAAAGGTT
lncCyt b R1	CGAGAATTCAAAAACGCAAATGGGCGGTAGGCGTGTTACCATCATTGGACAAGTAGCA
lncCyt b F2	AACACCGGTGCTACTTGTCCAATGATGGTAA
lncCyt b R2	CGAGAATTCAAAAACGCAAATGGGCGGTAGGCGTGATCCATCCTCATCCTAGCAATA
lncCyt b F3	AACACCGGTATTGCTAGGATGAGGATGGAT
lncCyt b R3	CGAGAATTCAAAAACGCAAATGGGCGGTAGGCGTGTATTCTCACCAGACCTCCTA
lncCyt b F4	AACACCGGTTAGGAGGTCTGGTGAGAATA
lncCyt b R4	CGAGAATTCAAAAACGCAAATGGGCGGTAGGCGTGTTGCACGAAACGGGATCAAA
lncCyt b F5	AACACCGGTTTGATCCCGTTTCGTGCAA
lncCyt b R5	CGAGAATTCAAAAACGCAAATGGGCGGTAGGCGTGATTACAAACTTACTATCCGCCA
lncCyt b F6	AACACCGGTTAGGAGGTCTGGTGAGAATA
lncCyt b R6	CGAGAATTCAAAAACGCAAATGGGCGGTAGGCGTGTTCTTTATCTGCCTCTTCCTAC
lncCyt b F7	AACACCGGTGTAGGAAGAGGCAGATAAAGAA
lncCyt b R7	CGAGAATTCAAAAACGCAAATGGGCGGTAGGCGTGGCCTGCCTGATCCTCCAAATC
lncCyt b F8	AACACCGGTGATTTGGAGGATCAGGCAGGC
lncCyt b R8	CGAGAATTCAAAAACGCAAATGGGCGGTAGGCGTGCCAATGACCCCAATACGCAA
Primers for detecting overexpression fragments
Primers	Sequence(5’⟶ 3’)
lncCyt b F1	AACACCGGTTTGTCCTTGGAAAAAGGTT
univeral primer	CGAGAATTCAAAAACGCAAATGGGCGGTAGGCGTG
lncCyt b F2	AACACCGGTGCTACTTGTCCAATGATGGTAA
univeral primer	CGAGAATTCAAAAACGCAAATGGGCGGTAGGCGTG
lncCyt b F3	AACACCGGTATTGCTAGGATGAGGATGGAT
univeral primer	CGAGAATTCAAAAACGCAAATGGGCGGTAGGCGTG
lncCyt b F4	AACACCGGTTAGGAGGTCTGGTGAGAATA
univeral primer	CGAGAATTCAAAAACGCAAATGGGCGGTAGGCGTG
lncCyt b F5	AACACCGGTTTGATCCCGTTTCGTGCAA
univeral primer	CGAGAATTCAAAAACGCAAATGGGCGGTAGGCGTG
lncCyt b F6	AACACCGGTTAGGAGGTCTGGTGAGAATA
univeral primer	CGAGAATTCAAAAACGCAAATGGGCGGTAGGCGTG
lncCyt b F7	AACACCGGTGTAGGAAGAGGCAGATAAAGAA
univeral primer	CGAGAATTCAAAAACGCAAATGGGCGGTAGGCGTG
lncCyt b F8	AACACCGGTGATTTGGAGGATCAGGCAGGC
univeral primer	CGAGAATTCAAAAACGCAAATGGGCGGTAGGCGTG

## Sheet: primers for mecciRNA detection
	Convergent primers (5’⟶ 3’)		Divergent primers(5’⟶ 3’)
mecciND1-F	ACCTCAACCTAGGCCTCCTA		TGAGCATCAAACTCAAACTAC
mecciND1-R	CATATGAGATTGTTTGGGCT		CTAGGCTAGAGGTGGCTAGAA
ACTB-F	AGGTCATCACCATTGGCAATGAGC		CTTACCTGTACACTGACTTGA
ACTB-R	AGCACTGTGTTGGCGTACAGGTCT		TATCATCATCCATGGTGAGCTG
MDL1AS-F	TGACTGTAATGTGCTATGTACGG		GTCAATACTTGGGTGGTACCC
MDL1AS-R	ACACATCAACTGCAACTCCAAAG		AGCACTTAAACACATCTCTGCCA
LncND5-F	GTCCTAGGAAAGTGACAGCG		TTGTTAGGGTTAACGAGGGTG
LncND5-R	CCCATTAAACGCCTGGCAGC		GGCATAATTAAACTTTACTTCC
LncCyt b-F	TGCTACTTGTCCAATGATGGTAA		TAGTTTTGCGTATTGGGGTCA
LncCyt b-R	TATTTCGCCCACTAAGCCAATCA		CACCAGTCTTGTAAACCGGAG

## Sheet: primers for absolute RT-qPCR
Primers	Sequence(5’⟶ 3’)
MDL1AS-F	TGACTGTAATGTGCTATGTACGG
MDL1AS-R	ACACATCAACTGCAACTCCAAAG
LncND5-F	GTCCTAGGAAAGTGACAGCG
LncND5-R	CCCATTAAACGCCTGGCAGC
LncCyt b-F	TGCTACTTGTCCAATGATGGTAA
LncCyt b-R	TATTTCGCCCACTAAGCCAATCA
MALAT1-F	GGATCCTAGACCAGCATGCC
MALAT1-R	AAAGGTTACCATAAGTAAGTTCCAGAAAA
XIST-F	TTGCCCTACTAGCTCCTCGGAC
XIST-R	TTCTCCAGATAGCTGGCAACC
