# Supplementary material for: A mitochondria-to-nucleus regulation mediated by the nuclear-translocated mitochondrial lncRNAs
Source: PLoS Genet. 2025 Jan 27;21(1):e1011580. doi: 10.1371/journal.pgen.1011580 (PMC11801721; doi:10.1371/journal.pgen.1011580)
Supplement: S3 Table — (XLSX) [file pgen.1011580.s014.xlsx]

## Sheet: Sheet1
Oligonucleotides	sequence(5’⟶ 3’)
ASO-MDL1AS-1	GGGTTTTGATGTGGATTGGG
ASO-MDL1AS-2	CAGATACTGCGACATAGGGT
ASO-lncND5-1	CTGCGAACAGAGTGGTGATA
ASO-lncND5-2	GGAGGTAGCGATGAGAGTAA
ASO-lncCyt b-1	GCCAAGGAGTGAGCCGAAGT
ASO-lncCyt b-2	GAAGTAAGCCGAGGGAGTCT
