# Supplementary material for: A mitochondria-to-nucleus regulation mediated by the nuclear-translocated mitochondrial lncRNAs
Source: PLoS Genet. 2025 Jan 27;21(1):e1011580. doi: 10.1371/journal.pgen.1011580 (PMC11801721; doi:10.1371/journal.pgen.1011580)
Supplement: S4 Table — (XLSX) [file pgen.1011580.s015.xlsx]

## Sheet: Fig1A
	A549		nuclear fraction			cytoplasmic fraction							MDA-MB-231		nuclear fraction			cytoplasmic fraction
		U2	0.862594	0.871301		137406	0.128699							U2	0.885185	0.887973	0.876457	0.114815	0.112027	0.123543
		12S	0.008262	0.00773	0.006831	0.991738	0.99227	0.993169						12s	0.00889439	0.00901743	0.00748986	0.991106	0.990983	0.99251
		16S	0.011525	0.010349	0.009214	0.988475	0.989651	0.990786						16S	0.0211839	0.0232923	0.019132	0.978816	0.976708	0.980868
		ND1	0.021406	0.020292	0.018858	0.978594	0.979708	0.981142						ND1	0.0385605	0.0420437	0.0351196	0.961439	0.957956	0.96488
		ND2	0.007777	0.007615	0.010137	0.992223	0.992385	0.989863						ND2	0.0115701	0.0110282	0.0104395	0.98843	0.988972	0.989561
		ND3	0.00961	0.008121	0.007485	0.99039	0.991879	0.992515						ND3	0.00990454	0.0106809	0.00943987	0.990095	0.989319	0.99056
		ND4L	0.009675	0.010467	0.0091736	0.990325	0.989533	0.990827						ND4L	0.0237701	0.0261291	0.0245878	0.97623	0.973871	0.975412
		ND4	0.011993	0.010526	0.0100065	0.988007	0.989474	0.989994						ND4	0.045424	0.0488471	0.0442368	0.954576	0.951153	0.955763
		ND5	0.021564	0.020302	0.018506	0.978436	0.979698	0.981494						ND5	0.14585	0.152895	0.119596	0.85415	0.847105	0.880404
		ND6	0.02162	0.022485	0.028047	0.978381	0.977515	0.971953						ND6	0.679377	0.671781	0.674831	0.320623	0.328219	0.325169
		CO I	0.026085	0.030798	0.028914	0.973915	0.969202	0.971086						CO I	0.0533245	0.0573072	0.0519421	0.946676	0.942693	0.948058
		CO II	0.010634	0.012341	0.0111055	0.989366	0.98766	0.988895						CO II	0.0434619	0.0443346	0.0434619	0.956538	0.955665	0.956538
		CO III	0.005609	0.005819	0.005406	0.994391	0.994181	0.994594						CO III	0.0431746	0.0443346	0.0428892	0.956825	0.955665	0.957111
		ATP6	0.007158	0.009164	0.006184	0.992842	0.990836	0.993816						ATP6	0.0100644	0.00959231	0.00926859	0.989936	0.990408	0.990731
		ATP8	0.006932	0.007833	0.005747	0.993068	0.992167	0.994253						ATP8	0.00492004	0.00523508	0.00475324	0.99508	0.994765	0.995247
		CYTB	0.007812	0.010295	0.009545	0.992188	0.989705	0.990455						CYTB	0.0369656	0.0357514	0.0352766	0.963034	0.964249	0.964723
		MDL1	0.030427	0.02369	0.025391	0.969573	0.97631	0.974609						MDL1	0.038029	0.035488	0.031138	0.961971	0.964512	0.968862
		MDL1AS	0.206788	0.172736	0.179176	0.793212	0.827264	0.820824						MDL1-AS	0.358813	0.341493	0.309414	0.641187	0.658507	0.690586
		lncND5	0.554511	0.550735	0.569698	0.445489	0.449265	0.430302						lncND5	0.484603	0.471663	0.439033	0.515397	0.528337	0.560967
		lncND6	0.010785	0.004441	0.008013	0.989215	0.995561	0.991987						lncND6	0.132055	0.0759261	0.0990035	0.867945	0.924074	0.900996
		lncCyt b	0.592826	0.579778	0.562235	0.407174	0.420222	0.437765						lncCyt b	0.556957	0.513696	0.524357	0.443043	0.486304	0.475643
	HCT116		nuclear fraction			cytoplasmic fraction							HeLa		nuclear fraction			cytoplasmic fraction
		U2	0.933763	0.923972	0.928956	0.0662368	0.0760279	0.071044						U2	0.887954	0.843539		0.112046	0.156461
		12s	0.042612	0.0474194	0.0421562	0.957388	0.952581	0.957844						12s	0.0426829	0.0668368		0.957317	0.933163
		16S	0.0315102	0.0263677	0.025373	0.96849	0.973632	0.974627						16S	0.0378114	0.0392469		0.962189	0.960753
		ND1	0.0521446	0.0485011	0.0578813	0.947855	0.951499	0.942119						ND1	0.0719983	0.0817538		0.928002	0.918246
		ND2	0.0208881	0.0180179	0.021721	0.979112	0.981982	0.978279						ND2	0.0278332	0.0351403		0.972167	0.96486
		ND3	0.0146895	0.0111529	0.0137767	0.98531	0.988847	0.986223						ND3	0.0150648	0.0143727		0.984935	0.985627
		ND4L	0.0286416	0.0231813	0.0294008	0.971358	0.976819	0.970599						ND4L	0.0655992	0.0430652		0.934401	0.956935
		ND4	0.0147314	0.0129021	0.0177278	0.985269	0.987098	0.982272						ND4	0.0696757	0.0710362		0.930324	0.928964
		ND5	0.0301447	0.0210884	0.0282053	0.969855	0.978912	0.971795						ND5	0.224548	0.223015	0.26917	0.775452	0.776985	0.73083
		ND6	0.0370548	0.039413	0.0323634	0.962945	0.960587	0.967637						ND6	0.174752	0.173474	0.187613	0.825248	0.826526	0.812387
		CO I	0.0622113	0.0485938	0.0330398	0.937789	0.951406	0.96696						CO I	0.0874364	0.0871352		0.912564	0.912865
		CO II	0.0189827	0.0209611	0.0125238	0.981017	0.979039	0.987476						CO II	0.0206031	0.0135139		0.979397	0.986486
		CO III	0.0111629	0.0115631	0.00909543	0.988837	0.988437	0.990905						CO III	0.027376	0.0262872		0.972624	0.973713
		ATP6	0.0268352	0.0273029	0.0348527	0.973165	0.972697	0.965147						ATP6	0.0342891	0.0248531		0.965711	0.975147
		ATP8	0.0119175	0.0105704	0.0120364	0.988082	0.98943	0.987964						ATP8	0.0394679	0.0370156		0.960532	0.962984
		CYTB	0.0166165	0.0149556	0.0131133	0.983383	0.985044	0.986887						CYTB	0.0341623	0.0215807		0.965838	0.978419
		MDL1	0.0623341	0.0617383	0.0572651	0.937666	0.938262	0.942735						MDL1	0.0316365	0.0242751		0.968363	0.975725
		MDL1-AS	0.444247	0.373383	0.443061	0.555753	0.626617	0.556939						MDL1-AS	0.384026	0.36846		0.615974	0.63154
		lncND5	0.752777	0.726189	0.730921	0.247223	0.273811	0.269079						lncND5	0.214312	0.202634		0.785688	0.797366
		lncND6	0.0427836	0.0511211	0.0354631	0.957216	0.948879	0.964537						lncND6	0.191357	0.0936263		0.808643	0.906374
		lncCyt b	0.616804	0.608535	0.562763	0.383196	0.391465	0.437237						lncCyt b	0.274041	0.268965		0.725959	0.731035

## Sheet: Fig2D
	whole cell lysate
		IgG			Anti-HuR			Anti-p53
	OCC1	0.009624	0.009475	0.011025	2.70956	2.65082	3.26966	0.012201	0.015139	0.016468
	7SK RNA	0.006332	0.006226		0.010628	0.009083	0.010793	0.011571	0.012269	0.017023
	12S rRNA	0.014683	0.014047	0.015883	0.01352	0.013485	0.012121	0.019387	0.018446	0.007056
	MDL1AS	0.094034	0.10261	0.108818	4.7944	5.64188	5.36974	0.10858	0.112358	0.124823
	lncND5	0.146194	0.134019	0.135274	2.83825	3.15802	2.75996	0.193211	0.170626	0.173224
	lncCyt b	0.093997	0.108496	0.113823	3.46523	3.09924	3.56678	0.010905	0.072874	0.062109
	MDL1	0.007566	0.006861	0.006992	0.006538	0.00647	0.006215	0.108741	0.110465	0.105651
	Nuclear lysate
		IgG			Anti-HuR			Anti-p53
	OCC1	0.104849	0.120727	0.0863076	1.77311	1.69165	1.48077	0.132228	0.134838	0.1488
	7SK RNA	0.00878198	0.0083427	0.00793045	0.00949608	0.00975707	0.00938073	0.00631471	0.00364318	0.00226833
	U2 snRNA	0.0381891	0.0423259	0.0421941	0.03725	0.041602	0.035182	0.067192	0.0463404
	MDL1AS	0.00524711	0.0061294	0.00599987	0.211656	0.264145	0.236338	0.0119529	0.0127264	0.0140224
	lncND5	0.00206655	0.00219772	0.00209833	0.0900589	0.104227	0.0987385	0.00589226	0.00515981	0.0053846
	lncCyt b	0.00424336	0.0049219	0.00517313	0.0847587	0.0820079	0.0905222	0.00537365	0.00669452	0.00569583
	MDL1	0.0789027	0.0668569	0.0733616	0.0699041	0.0711226	0.0589389	0.0672969	0.0645416	0.0655885
	cytoplasmic lysate
		IgG			Anti-HuR			Anti-p53
	OCC1	0.00739359	0.00783157	0.00859196	2.02201	2.83505	2.45589	0.0299475	0.0300969	0.0322362
	12S rRNA	0.00329982	0.00303527	0.00332565	0.00293914	0.00309399	0.00294002	0.0133272	0.0119217	0.0122864
	16S rRNA	0.00235888	0.00232338	0.00242482	0.00240901	0.00245944	0.00169862	0.0019212	0.00158187	0.00144517
	MDL1AS	0.0653441	0.060159	0.0654056	0.341885	0.407857	0.398944	0.0376322	0.0355293	0.0360345
	lncND5	0.104995	0.0917685	0.0766692	0.512246	0.475599	0.465783	0.118477	0.120464	0.103786
	lncCyt b	0.163165	0.138307	0.144281	3.29133	2.64979	3.24476	0.00764278	0.00777232	0.00728064
	MDL1	0.0789027	0.0668569		0.0699041	0.0711226		3.21606	3.12502	2.74529

## Sheet: Fig3A
	MDL1AS			CT1	CT2	average CT	δCT1	δCT2	vaule1	vaule2	average vaule
		F1	0ngRNaseT	33.2719	32.9132	33.0926
			20ngRNaseT	33.9668	34.2117	34.0892	0.874231	1.11912	0.545544	0.460373	0.502959
		F2	0ngRNaseT	26.204	26.2179	26.211
			20ngRNaseT	28.5747	28.6148	28.5948	2.3637	2.40387	0.194292	0.188957	0.191625
		F3	0ngRNaseT	26.0689	26.1245	26.0967
			20ngRNaseT	28.3176	28.4272	28.3724	2.22084	2.33048	0.214517	0.198818	0.206668
		F4	0ngRNaseT	26.9165	26.9894	26.953
			20ngRNaseT	27.9044	27.6372	27.7708	0.951423	0.684258	0.517122	0.622326	0.569724
		F5	0ngRNaseT	28.8394	28.901	28.8702
			20ngRNaseT	31.1656	30.5479	30.8568	2.29538	1.67772	0.203714	0.312577	0.258146
		F6	0ngRNaseT	30.1412	30.246	30.1936
			20ngRNaseT	32.4786	32.1569	32.3178	2.28507	1.96338	0.205176	0.256427	0.230801
	lncND5			CT1	CT2	CT3	Average CT	δCT1	δCT2	δCT3	vaule1	vaule2	vaule3	Average vaule
		F1	0ngRNaseT	21.2206	21.2727	21.1973	21.2302
			20ngRNaseT	25.4258	25.3223	25.6865	25.4782	4.19565	4.09208	4.45628	0.0545738	0.0586357	0.045554	0.0529212
		F2	0ngRNaseT	21.6487	21.6441	21.7812	21.6913
			20ngRNaseT	27.6708	27.8865	27.7394	27.7655	5.97943	6.19516	6.04805	0.0158493	0.013648	0.0151132	0.0148702
		F3	0ngRNaseT	23.9534	23.7215	23.8047	23.8266
			20ngRNaseT	29.5891	29.5474	29.2395	29.4587	5.76253	5.72085	5.41296	0.0184207	0.0189606	0.0234713	0.0202842
		F4	0ngRNaseT	19.9022	19.7245	19.9121	19.8463
			20ngRNaseT	23.66	23.4477	23.8174	23.6417	3.81373	3.60146	3.97115	0.0711136	0.0823857	0.0637625	0.0724206
		F5	0ngRNaseT	21.0595	20.9565	20.9776	20.9979
			20ngRNaseT	24.828	24.747	24.6133	24.7294	3.83018	3.7491	3.61549	0.0703073	0.0743718	0.0815888	0.0754226
		F6	0ngRNaseT	29.9017	29.6029	29.8232	29.7759
			20ngRNaseT	35.7957	35.8958	36.3296	36.0071	6.0198	6.11987	6.55367	0.0154121	0.0143792	0.0106451	0.0134788
		F7	0ngRNaseT	23.6899	23.6506	23.7889	23.7098
			20ngRNaseT	28.1588	28.0968	28.3105	28.1887	4.44899	4.38702	4.60075	0.0457847	0.0477941	0.0412133	0.0449307
		F8	0ngRNaseT	24.8991	24.9519	24.7829	24.878
			20ngRNaseT	29.251	29.3271	29.305	29.2943	4.37304	4.4491	4.42701	0.0482595	0.0457811	0.0464876	0.0468427
		F9	0ngRNaseT	27.1053	27.061	27.055	27.0738
			20ngRNaseT	27.9659	28.1461	28.0375	28.0498	0.892176	1.07233	0.96372	0.538801	0.47555	0.512733	0.509028
	lncCyt b			CT1	CT2	CT3	Average CT	δCT1	δCT2	δCT3	vaule1	vaule2	vaule3	average vaule
		F1	0ngRNaseT	28.4878	28.6648	28.6423	28.5983
			20ngRNaseT	30.4584	30.4129	30.0916	30.321	1.86012	1.81457	1.49332	0.275453	0.284289	0.355193	0.304978
		F2	0ngRNaseT	24.4411	24.5845	24.5263	24.5173
			20ngRNaseT	26.6282	26.6866	26.7082	26.6743	2.11094	2.16931	2.19094	0.231497	0.222317	0.219009	0.224274
		F3	0ngRNaseT	23.7447	23.8192	23.7821	23.782
			20ngRNaseT	25.6488	25.8017	25.7441	25.7315	1.86685	2.01972	1.96214	0.274172	0.246607	0.256647	0.259142
		F4	0ngRNaseT	22.5965	22.5561	22.578	22.5769
			20ngRNaseT	25.58	25.386	25.5418	25.5026	3.0031	2.8091	2.96493	0.124732	0.142684	0.128076	0.131831
		F5	0ngRNaseT	21.3253	21.3502	21.4873	21.3876
			20ngRNaseT	23.0318	22.9104	22.9293	22.9571	1.64415	1.52277	1.54171	0.319934	0.348018	0.343478	0.337143
		F6	0ngRNaseT	26.5754	26.3682	26.4841	26.4759
			20ngRNaseT	27.7464	27.9437	27.896	27.8621	1.27056	1.46786	1.42012	0.4145	0.361518	0.373681	0.383233
		F7	0ngRNaseT	23.9945	24.0901	24.0189	24.0345
			20ngRNaseT	24.4238	24.4837	24.4675	24.4583	0.389278	0.449186	0.433032	0.763512	0.732456	0.740703	0.745557
		F8	0ngRNaseT	23.6511	23.5256	23.7201	23.6323
			20ngRNaseT	24.6244	24.5086	24.7651	24.6327	0.992136	0.87632	1.13285	0.502733	0.544755	0.456015	0.501168

## Sheet: Fig3B
	MDL1AS	OE fragment	Cytoplasmic fraction			Nuclear fraction
		Mock	0.190244	0.233843	0.231587	0.809756	0.766157	0.768413
		NC	0.268726	0.248243	0.250192	0.731274	0.751757	0.749808
		F1	0.141423	0.171097	0.158359	0.858577	0.828903	0.841641
		F2	0.322106	0.332565	0.319429	0.677894	0.667435	0.680571
		F3	0.710369	0.67124	0.640263	0.289631	0.32876	0.359737
		F4	0.263358	0.300882	0.252446	0.736642	0.699118	0.747554
		F5	0.219212	0.214686	0.254443	0.780788	0.785314	0.745557
		F6	0.311739	0.290397	0.24325	0.688261	0.709603	0.75675
		F7	0.611414	0.516195	0.562036	0.388586	0.483805	0.437964
		F8	0.393291	0.382935	0.402466	0.606709	0.617065	0.597534
	lncND5	OE fragment	Cytoplasmic fraction			Nuclear fraction
		Mock	0.166347	0.163893	0.143772	0.833653	0.836107	0.856228
		NC	0.184096	0.154934	0.157778	0.815904	0.845066	0.842222
		F1	0.569387	0.541961	0.544519	0.430613	0.458039	0.455481
		F2	0.752121	0.745267	0.738876	0.247879	0.254733	0.261124
		F3	0.733561	0.704453	0.694999	0.266439	0.295547	0.305001
		F4	0.175183	0.158894	0.148946	0.824817	0.841106	0.851054
		F5	0.207113	0.20365	0.234257	0.792887	0.79635	0.765743
		F6	0.185236	0.164535	0.150951	0.814764	0.835465	0.849049
		F7	0.413077	0.403512	0.378896	0.586923	0.596488	0.621104
		F8	0.378194	0.326458	0.391045	0.621806	0.673542	0.608955
	lncCyt b	OE fragment	Cytoplasmic fraction			Nuclear fraction
		Mock	0.372551	0.401188	0.373069	0.627449	0.598812	0.626931
		NC	0.332694	0.358273	0.367223	0.667306	0.641727	0.632777
		F1	0.439639	0.440377	0.471361	0.560361	0.559623	0.528639
		F2	0.359746	0.346435	0.33527	0.640254	0.653565	0.66473
		F3	0.474443	0.528379	0.496464	0.525557	0.471621	0.503536
		F4	0.368862	0.332924	0.377917	0.631138	0.667076	0.622083
		F5	0.272111	0.308932	0.313794	0.727889	0.691068	0.686206
		F6	0.405064	0.392809	0.397812	0.594936	0.607191	0.602188
		F7	0.546068	0.583891	0.587163	0.453932	0.416109	0.412837
		F8	0.277182	0.294231	0.243707	0.722818	0.705769	0.756293

## Sheet: Fig3C
normalized with input
	Whole cell lysate			Mock			NC			F7
		MDL1AS	IgG	Undetermined	Undetermined	Undetermined	Undetermined	Undetermined	Undetermined	Undetermined	Undetermined	Undetermined
			anti-HuR	0.128789	0.133758	0.114354	0.0957373	0.100151	0.0710434	0.0503206	0.0581426	0.0480535
				Mock			NC			F7
		lncND5	IgG	0.000360244	0.000379662	0.000271817	0.000264676	0.000499035	0.000500915	0.000610018	0.000707653	0.000677959
			anti-HuR	0.171932	0.144708	0.160432	0.128426	0.126249	0.148125	0.0483987	0.0405876	0.0599807
				Mock			NC			F7
		lncCyt b	IgG	0.0140239	0.0099573	0.0107499	0.00759853	0.00830288	0.0103391	0.000582161	0.00542175	0.00363123
			anti-HuR	0.603014	0.540666	0.553512	0.416967	0.455531	0.445532	0.221154	0.211623	0.238484
	Nuclear lysate			Mock			NC			F7
		MDL1AS	IgG	0.003741	0.003051	0.003227	0.005595	0.004589	0.005911	0.006878	0.005762	0.006363
			anti-HuR	0.161829	0.160395	0.172601	0.191072	0.165805	0.166278	0.066191	0.060501	0.057656
				Mock			NC			F7
		lncND5	IgG	0.00839	0.008864	0.008953	0.0098	0.007779	0.008947	0.010609	0.009508	0.008936
			anti-HuR	0.162285	0.172542	0.165592	0.163934	0.160585	0.166446	0.033582	0.034321	0.025184
				Mock			NC			F7
		lncCyt b	IgG	0.010812	0.011223	0.009518	0.01006	0.009626	0.008848	0.015897	0.015576	0.013054
			anti-HuR	0.380205	0.394323	0.347112	0.343279	0.371335	0.257485	0.153273	0.156623	0.155025
	Cytoplasmic lysate			Mock			NC			F7
		MDL1AS	IgG	0.005422	0.012871	0.020994	0.009487	0.011987	0.018912	0.009507	0.009476	0.017402
			anti-HuR	0.297745	0.220542	0.208035	0.363803	0.249042	0.257116	0.127201	0.117844	0.167148
				Mock			NC			F7
		lncND5	IgG	0.071536	0.075109	0.077121	0.078504	0.072527	0.076252	0.058521	0.068366	0.066572
			anti-HuR	0.53439	0.692105	0.717926	0.616447	0.69407	0.644689	0.164711	0.148365	0.227542
				Mock			NC			F7
		lncCyt b	IgG	0.022749	0.023874	0.01995	0.027889	0.025599	0.023033	0.049524	0.046367	0.041443
			anti-HuR	0.22225	0.285778	0.18495	0.256162	0.314005	0.198139	0.156164	0.162409	0.114847

## Sheet: Fig4A
	whole cell lysate
			IgG			anti-PNPT1			anti-p53
		7SK RNA	0.006332	0.006226		0.013305	0.011626	0.010616	0.011571	0.012269	0.017023
		12S rRNA	0.014683	0.014047	0.015883	0.014723	0.016045		0.019387	0.018446	0.007056
		MDL1AS	0.094034	0.10261	0.108818	2.73976	2.8313	3.24082	0.10858	0.112358	0.124823
		lncND5	0.146194	0.134019	0.135274	2.18708	2.02752	1.90872	0.193211	0.170626	0.173224
		lncCyt b	0.093997	0.108496	0.113823	0.999697	1.90885	2.03485	0.010905	0.072874	0.062109
		MDL1	0.007566	0.006861	0.006992	0.062577	0.056249	0.058901	0.108741	0.110465	0.105651
	Cytoplasmic lysate		IgG			anti-PNPT1			anti-p53
		12S rRNA	0.00329982	0.00303527	0.00332565	0.00300069	0.00314704	0.00281477	0.0133272	0.0119217	0.0122864
		16S rRNA	0.00235888	0.00232338	0.00242482	0.0025358	0.00245453	0.00219327	0.0019212	0.00158187	0.00144517
		MDL1AS	0.0653441	0.060159	0.0654056	1.23117	1.18033	1.26473	0.0376322	0.0355293	0.0360345
		lncND5	0.104995	0.0917685	0.0766692	1.18547	1.17932	1.05499	0.118477	0.120464	0.103786
		lncCyt b	0.163165	0.138307	0.144281	4.89988	4.42599	5.04451	0.00764278	0.00777232	0.00728064
		MDL1	0.0789027	0.0668569	0.0733616	0.204981	0.173678	0.191291	3.21606	3.12502	2.74529
	mitochondrial lysate		IgG			anti-PNPT1			anti-p53
		12S rRNA	0.0536508	0.0527868	0.0522867	0.0463263	0.0467172	0.0416542	0.0247756	0.0438342	0.0296869
		16S rRNA	0.0546077	0.0640949	0.0945848	0.0577049	0.0702472		0.0252146	0.0321835	0.0297531
		MDL1AS	0.020247	0.0152888	0.0165031	0.169727	0.153987	0.131914	0.0119529	0.0127264	0.0140224
		lncND5	0.00593343	0.00466484	0.0029579	0.0470442	0.0491534	0.0446205	0.0699041	0.0711226	0.0589389
		lncCyt b	0.0190523	0.0196555	0.0234807	0.146888	0.161345	0.1504	0.0672969	0.0645416	0.0655885
		MDL1	0.017799	0.015985	0.018879	0.184716	0.191353	0.170997	0.259755	0.238572	0.16142

## Sheet: Fig4C
	MDL1AS			CT1	CT2	CT3	δCT1	δCT2	δCT3	vaule1	vaule2	vaule3	average vaule
		F2	0ngRNaseT	29.9228	29.8622	29.9178
			20ngRNaseT	30.8	30.7409	32.7346	0.877234	0.878681	2.81678	0.54441	0.543865	0.141927	0.410067
		F3	0ngRNaseT	27.9036	27.9499	27.6862
			20ngRNaseT	28.7227	28.5713	28.5406	0.819181	0.621419	0.854372	0.566764	0.650031	0.553106	0.589967
		F4	0ngRNaseT	28.9119	28.9731	29.2773
			20ngRNaseT	30.1659	30.0464	29.9917	1.25393	1.0733	0.714397	0.419305	0.475232	0.60946	0.501332
		F5	0ngRNaseT	28.2627	28.5469	28.4263
			20ngRNaseT	30.0637	29.7995	30.034	1.80094	1.25266	1.60769	0.286987	0.419673	0.328122	0.344927
		F6	0ngRNaseT	28.2582	28.0854	27.9068
			20ngRNaseT	29.5061	29.1425	29.4712	1.24797	1.05712	1.56438	0.421041	0.48059	0.338123	0.413251
	lncND5			CT1	CT2	CT3	δCT1	δCT2	δCT3	vaule1	vaule2	vaule3	average vaule
		F1	0ngRNaseT	25.4503	24.9563	24.9931
			20ngRNaseT	29.1193	27.7067	28.4534	3.66896	2.75049	3.46036	0.0786199	0.1486	0.0908504	0.106023
		F2	0ngRNaseT	22.3472	22.3945	22.2603
			20ngRNaseT	24.6116	24.5371		2.26439	2.14266		0.208137	0.226461		0.217299
		F3	0ngRNaseT	24.7487	24.1947	24.8553
			20ngRNaseT	27.6238	27.4081	27.5965	2.87513	3.21342	2.74127	0.136301	0.107811	0.149553	0.131222
		F4	0ngRNaseT	22.5171	22.6478	22.4252
			20ngRNaseT	25.7729	25.6398	25.761	3.25582	2.99204	3.33579	0.104689	0.125692	0.0990435	0.109808
		F5	0ngRNaseT	23.1545	23.1775	23.2839
			20ngRNaseT	26.7125	26.4613	26.6793	3.558	3.28384	3.39543	0.0849053	0.102675	0.0950329	0.0942045
		F6	0ngRNaseT	30.5964	30.5844	30.5848
			20ngRNaseT	35.1321	35.0369	35.1483	4.53576	4.45256	4.56359	0.0431121	0.0456716	0.0422886	0.0436908
		F7	0ngRNaseT	25.2969	25.4663	25.4011
			20ngRNaseT	29.4443	29.6448	30.0263	4.14737	4.17852	4.62523	0.0564309	0.0552257	0.0405197	0.0507254
		F8	0ngRNaseT	25.8422	25.6369	25.7684
			20ngRNaseT	30.6905	30.7411	30.9273	4.84839	5.10415	5.15887	0.0347129	0.0290735	0.0279914	0.0305926
		F9	0ngRNaseT	30.2027	30.4171	30.3753
			20ngRNaseT	31.1029	31.1579	31.0381	0.900154	0.740827	0.662731	0.535829	0.598396	0.631682	0.588636
	lncCyt b			CT1	CT2	CT3	δCT1	δCT2	δCT3	vaule1	vaule2	vaule3	average vaule
		F1	0ngRNaseT	31.3663	32.5903	31.8136
			20ngRNaseT	31.5832	32.8249	32.1722	0.216927	0.234614	0.358622	0.860396	0.849912	0.779909	0.830073
		F2	0ngRNaseT	28.0699	28.0053	27.7648
			20ngRNaseT	28.3507	28.5165	28.496	0.28079	0.511257	0.731217	0.82314	0.701611	0.602395	0.709049
		F3	0ngRNaseT	27.963	27.7941	27.7122
			20ngRNaseT	29.3045	29.2208	28.8584	1.34151	1.42674	1.14623	0.394608	0.371971	0.451806	0.406128
		F4	0ngRNaseT	25.466	25.4368	25.4048
			20ngRNaseT	26.7427	28.207	27.1273	1.27672	2.77021	1.72249	0.412734	0.146583	0.303026	0.287448
		F5	0ngRNaseT	26.8866	26.8589	27.3719
			20ngRNaseT	28.9862	29.1627	29.0759	2.0996	2.30384	1.70393	0.233323	0.202523	0.306948	0.247598
		F6	0ngRNaseT	32.5098	32.3624	32.4426
			20ngRNaseT	35.0383	35.2269	34.7875	2.52855	2.86449	2.3449	0.173312	0.13731	0.19684	0.169154
		F7	0ngRNaseT	26.5278	26.6673	26.6107
			20ngRNaseT	28.6945	29.0227	28.8383	2.16674	2.35543	2.22757	0.222714	0.195409	0.213518	0.210547
		F8	0ngRNaseT	25.5758	25.5066	25.5807
			20ngRNaseT	28.0986	27.8432	27.8421	2.52284	2.33664	2.26141	0.174	0.19797	0.208568	0.193513

## Sheet: Fig4D
	normalized with input
					Mock			NC			F3			F7
			MDL1AS	IgG	0.00618931	0.00316843	0.0108872	0.0044105	0.00130954	0.00255947	0.00809826	0.000863105	0.00363424	0.00614683	0.00168376	0.00828268
				anti-PNPT1	2.46764	2.58079	2.69421	2.03809	2.14828	2.19572	0.920617	0.838287	0.957475	2.10856	2.1327	1.82708
					Mock			NC			F3			F7
			lncND5	IgG	0.00054257	0.00100538	0.000969578	0.000634346	0.000301982	0.000504993	0.000355446	0.000378092	0.000347509	0.000544381	0.000575242	0.000614982
				anti-PNPT1	2.95843	2.77123	2.92151	1.78012	1.5804	1.58511	0.802891	0.806201	0.794493	2.24785	2.07117	2.48379
					Mock			NC			F3			F7
			lncND5	IgG	0.00434078	0.00480024	0.00569123	0.00384637	0.0031941	0.00468427	0.00229651	0.00345491	0.00255228	0.00424813	0.00235441	0.00486754
				anti-PNPT1	2.2495	2.18797	2.20159	1.92712	1.74977	1.9311	0.984387	0.956036	0.960579	1.76342	1.58202	1.72878

## Sheet: Fig5A
whole cell lysate		IgG			anti-hnRNPA2B1			anti-p53
	7SK RNA	0.006332	0.006226		0.016934	0.01665	0.014906	0.011571	0.012269	0.017023
	12S rRNA	0.014683	0.014047	0.015883	0.015677	0.016741		0.019387	0.018446	0.007056
	lncCyt b	0.093997	0.108496	0.113823	1.12536	1.18998		0.010905	0.072874	0.062109
	MDL1	0.007566	0.006861	0.006992	0.006735	0.006505	0.006499	0.108741	0.110465	0.105651
Nuclear lysate		IgG			anti-hnRNPA2B1			anti-p53
	7SK RNA	0.00878198	0.0083427	0.00793045	0.01192	0.011596	0.0110239	0.00631471	0.00364318	0.00226833
	U2 snRNA	0.0381891	0.0423259	0.0421941	0.0461968	0.0459743		0.067192	0.0463404
	lncCyt b	0.00424336	0.0049219	0.00517313	0.215201	0.236262	0.224711	0.00537365	0.00669452	0.00569583
	MDL1	0.0789027	0.0668569	0.0733616	0.0672969	0.0645416	0.0655885	0.100502	0.0976568	0.0857902
cytoplasmic lysate		IgG			anti-hnRNPA2B1			anti-p53
	12S rRNA	0.00329982	0.00303527	0.00332565	0.00356704	0.0034784	0.00324151	0.0133272	0.0119217	0.0122864
	16S rRNA	0.00235888	0.00232338	0.00242482	0.00228002	0.00223709	0.00225119	0.0019212	0.00158187	0.00144517
	lncCyt b	0.163165	0.138307	0.144281	0.110466	0.101317	0.103721	0.00764278	0.00777232	0.00728064
	MDL1	0.00089009	0.00062817	0.00082604	0.00234316	0.00171166	0.00174932	0.0720823	0.0907978	0.0733275

## Sheet: Fig5D
	A2B1	Time (minutes)	SCR			shA2B1-2			shA2B1-2
		1.59146	5.09784	4.73188		4.10105	4.31319	4.25266	3.79745	3.92253	3.59618
		8.18317	4.8063	4.62423		4.05975	4.28152	4.06381	3.85379	3.79042	3.50024
		14.7761	4.78678	4.59108		4.02271	4.25591	4.06886	3.88451	3.83784	3.5494
		21.4465	11.5947	10.2847		8.86163	9.1742	9.16125	8.39313	8.4445	7.8147
		28.0406	12.4427	11.0128		9.4035	9.86578	9.88968	8.94681	9.25497	8.48579
		34.6312	12.6494	11.2746		9.62629	10.2198	10.255	9.26597	9.79037	8.85252
		41.2964	19.231	17.1755		15.4069	15.745	16.0544	15.3263	15.7125	15.0478
		47.8954	18.1326	16.7377		14.4104	15.0319	15.2823	14.5528	15.3472	14.3007
		54.4939	17.8336	16.3755		14.1024	14.6717	14.954	14.2806	15.1277	14.0019
		61.1648	6.5042	6.027		5.51251	5.83673	5.68346	5.31514	5.40408	4.87702
		67.7682	3.83155	3.92035		2.77846	3.06994	3.08101	3.2394	3.53462	3.11043
		74.37	2.61521	2.64124		1.95356	2.29576	2.22561	2.17372	2.46484	2.1325
	lncCyt b	Time (minutes)	ASO-NC			ASO-C1			ASO-C2
		1.59026	7.72199	9.95384	7.9362	8.27333	8.03387	7.11311	6.41131	6.72551	5.97714
		8.17865	8.03715	10.6233	8.52982	8.38608	8.80196	7.98876	5.87225	6.53654	5.89329
		14.7658	8.19207	10.6437	8.6452	8.37558	8.73894	8.0577	5.91148	6.53255	5.87351
		21.4349	11.9264	14.8796	13.5233	12.3913	11.382	11.8449	12.5002	14.5954	13.5969
		28.0271	12.142	14.7164	13.689	12.3675	11.0243	11.7079	12.6188	14.0386	13.1242
		34.6151	11.987	14.4303	13.4018	12.0133	10.693	11.4116	12.2787	13.6241	12.6672
		41.2787	16.9672	21.4301	18.9187	15.669	13.5218	14.8307	14.8035	15.9467	14.7947
		47.8723	16.1094	19.6842	17.4473	14.3767	12.1924	13.4972	13.6988	14.6571	13.4513
		54.4664	15.8224	19.081	17.052	14.1279	11.7723	13.0474	13.3714	14.417	13.4136
		61.1335	6.79129	7.77039	7.09397	5.93989	5.15155	5.41611	5.96045	6.57343	5.90491
		67.7327	4.05239	4.43615	4.15844	3.34536	2.74142	2.89188	3.56313	3.77882	3.34326
		74.3283	3.10237	3.46934	3.27092	2.65729	2.26575	2.39106	2.95527	3.05925	2.79495

[truncated: 2 more sheets: Fig5E, Fig6C]
