# Supplementary material for: A mitochondria-to-nucleus regulation mediated by the nuclear-translocated mitochondrial lncRNAs
Source: PLoS Genet. 2025 Jan 27;21(1):e1011580. doi: 10.1371/journal.pgen.1011580 (PMC11801721; doi:10.1371/journal.pgen.1011580)
Supplement: S5 Table — (XLSX) [file pgen.1011580.s016.xlsx]

## Sheet: Fig S1B
	BJ		nuclear fraction			cytoplasmic fraction				AGS		nuclear fraction			cytoplasmic fraction				HUVEC		nuclear fraction			cytoplasmic fraction
		U2	0.974755	0.976212	0.973544	0.0252446	0.0237884	0.0264556			U2	0.941861	0.932209	0.939714	0.0581389	0.0677914	0.0602857			U2	0.948013	0.946385	0.939957	0.0519868	0.0536146	0.0600434
		12s	0.0214474	0.0210668	0.0244404	0.978553	0.978933	0.97556			12s	0.0528845	0.0501788	0.0504405	0.947115	0.949821	0.949559			12s	0.0154536	0.0152639	0.0164474	0.984546	0.984736	0.983553
		16S	0.0309207	0.0326938	0.0305733	0.969079	0.967306	0.969427			16S	0.0451674	0.0422125	0.038665	0.954833	0.957787	0.961335			16S	0.0180698	0.0173518	0.0174062	0.98193	0.982648	0.982594
		ND1	0.0295952	0.0282178	0.0266354	0.970405	0.971782	0.973365			ND1	0.0603428	0.0566956	0.0525727	0.939657	0.943304	0.947427			ND1	0.0395008	0.0364018	0.0348123	0.960499	0.963598	0.965188
		ND2	0.0185381	0.0187355	0.0188722	0.981462	0.981265	0.981128			ND2	0.051937	0.0503634	0.051325	0.948063	0.949637	0.948675			ND2	0.0201122	0.0198593	0.0181475	0.979888	0.980141	0.981853
		ND3	0.0428057	0.0375119	0.0385932	0.957194	0.962488	0.961407			ND3	0.022994	0.025267	0.0204943	0.977006	0.974733	0.979506			ND3	0.033677	0.0268324	0.032292	0.966323	0.973168	0.967708
		ND4L	0.0418518	0.0362815	0.0400859	0.958148	0.963718	0.959914			ND4L	0.0639807	0.0523033	0.0560365	0.936019	0.947697	0.943963			ND4L	0.0240675	0.0243362	0.0243832	0.975932	0.975664	0.975617
		ND4	0.0492669	0.0460782	0.0457042	0.950733	0.953922	0.954296			ND4	0.0671819	0.0555451	0.059882	0.932818	0.944455	0.940118			ND4	0.0406836	0.0380705	0.0416905	0.959316	0.96193	0.958309
		ND5	0.0958419	0.0920774	0.0862249	0.904158	0.907923	0.913775			ND5	0.118889	0.117535	0.116223	0.881111	0.882465	0.883777			ND5	0.0400027	0.0400373	0.0365711	0.959997	0.959963	0.963429
		ND6	0.0263348	0.0227386	0.0231525	0.973665	0.977261	0.976848			ND6	0.0278688	0.0244169	0.0239073	0.972131	0.975583	0.976093			ND6	0.0506856	0.0481292	0.0466623	0.949314	0.951871	0.953338
		CO I	0.0452883	0.0418607	0.0425299	0.954712	0.958139	0.95747			CO I	0.0771187	0.0652395	0.0754397	0.922881	0.93476	0.92456			CO I	0.0381766	0.0308293	0.0356526	0.961823	0.969171	0.964347
		CO II	0.0332692	0.0277259	0.028652	0.966731	0.972274	0.971348			CO II	0.0306591	0.0322804	0.029234	0.969341	0.96772	0.970766			CO II	0.031916	0.028974	0.0257364	0.968084	0.971026	0.974264
		CO III	0.0276692	0.027119	0.0350121	0.972331	0.972881	0.964988			CO III	0.0386674	0.0382891	0.0431023	0.961333	0.961711	0.956898			CO III	0.0124716	0.0105635	0.00890346	0.987528	0.989437	0.991097
		ATP6	0.0147566	0.0158226	0.0192133	0.985243	0.984177	0.980787			ATP6	0.0300765	0.0310318	0.0290077	0.969923	0.968968	0.970992			ATP6	0.0208566	0.0144656	0.019077	0.979143	0.985534	0.980923
		ATP8	0.0139339	0.0120688	0.0144519	0.986066	0.987931	0.985548			ATP8	0.0309164	0.032125	0.0303501	0.969084	0.967875	0.96965			ATP8	0.00716002	0.00657302	0.00698766	0.99284	0.993427	0.993012
		CYTB	0.0412484	0.0468355	0.0427504	0.958752	0.953165	0.95725			CYTB	0.111822	0.120905	0.113448	0.888178	0.879095	0.886552			CYTB	0.0374578	0.0291374	0.0359289	0.962542	0.970863	0.964071
		MDL1	0.04683	0.0412984	0.0455735	0.95317	0.958702	0.954427			MDL1	0.156205	0.144123	0.154195	0.843795	0.855877	0.845805			MDL1	0.161613	0.150925	0.165085	0.838387	0.849075	0.834915
		MDL1-AS	0.622822	0.587332	0.616392	0.377178	0.412668	0.383608			MDL1-AS	0.569037	0.58828	0.586234	0.430963	0.41172	0.413766			MDL1-AS	0.247038	0.233155	0.249224	0.752962	0.766845	0.750776
		lncND5	0.479316	0.486878	0.479984	0.520684	0.513122	0.520016			lncND5	0.731369	0.704015	0.704998	0.268631	0.295985	0.295002			lncND5	0.425314	0.37306	0.42096	0.574686	0.62694	0.57904
		lncND6	0.141571	0.118483	0.128754	0.858429	0.881517	0.871246			lncND6	0.0494444	0.0587239	0.0581156	0.950556	0.941276	0.941884			lncND6	0.0221956	0.0128864	0.0261348	0.977804	0.987114	0.973865
		lncCyt b	0.561952	0.56935	0.595548	0.438048	0.43065	0.404452			lncCyt b	0.816744	0.818829	0.783775	0.183256	0.181171	0.216225			lncCyt b	0.319442	0.321165	0.297759	0.680558	0.678835	0.702241

## Sheet: Fig S2C
	MDL1AS standard curve			lncND5 standard curve			lncCyt b standard curve			MALAT1 standard curve			XIST standard curve
	copy number	Ct value		copy number	Ct value		copy number	Ct value		copy number	Ct value		copy number	Ct value
	16500000000	10.6534		16500000000	9.77939		16500000000	9.88901		16500000000	10.0224		16500000000	8.13983
	1650000000	15.1633		1650000000	13.0276		1650000000	13.1152		1650000000	13.1084		1650000000	11.0287
	165000000	18.1977		165000000	17.6188		165000000	17.1119		165000000	16.7719		165000000	15.0335
	16500000	22.1706		16500000	21.5139		16500000	21.2727		16500000	20.9593		16500000	18.9957
	1650000	26.8445		1650000	25.6711		1650000	25.1726		1650000	25.5164		1650000	23.4431
	165000	29.8992		165000	29.0235		165000	29.1331		165000	29.7481		165000	27.4602
				16500	32.4594								16500	31.7918

## Sheet: Fig S3D
		SCR.			shHuR-1			shHuR-2
		nuc.			nuc.			nuc.
	U2	0.781845	0.781114	0.758297	0.717221	0.716746	0.728888	0.765542	0.763505	0.779003
	12s	0.00445872	0.00436705		0.00100363	0.000925169		0.00100363	0.000925169
	16s	0.008778	0.011622	0.011328	0.001367	0.001201	0.001366	0.004065	0.004453	0.003803
	MDL1-AS	0.361334	0.367596	0.387942	0.11954	0.108945	0.118147	0.115416	0.109777	0.112462
	lncND5	0.450185	0.429008	0.413159	0.221709	0.244358	0.244831	0.219637	0.20988	0.219834
	lncCyt b	0.423636	0.421431	0.441935	0.207855	0.197169	0.210593	0.226718	0.226964	0.214245

## Sheet: Fig S3E
		Scramble			shHuR-1			shHuR-2
	Fos	0.940627	1.03896	1.02325	0.414192	0.420274	0.364194	0.390541	0.355017	0.328803
	MDL1AS	0.895729	0.954168	1.17003	0.871609	1.01943	0.884237	0.908908	1.07078	0.998149
	lncND5	1.02439	0.960829	1.01599	1.14352	1.19833	1.15945	0.957874	0.996526	0.952126
	lncCyt b	1.01408	1.02952	0.957848	0.902421	0.953617	1.04485	1.06319	1.0004	0.936533

## Sheet: Fig S4A
		MDL1AS			F1			F2			F3			F4			F5			F6
	200nM	0.087	0.091	0.1094	0.052	0.089	0.064	0.072	0.087	0.094	0.078	0.063	0.085	0.091	0.068	0.084	0.085	0.093	0.069	0.059	0.085	0.069
	400nM	0.249	0.308	0.241	0.155	0.131	0.113	0.071	0.105	0.098	0.097	0.089	0.103	0.159	0.186	0.173	0.094	0.098	0.079	0.089	0.124	0.1
	600nM	0.431	0.404	0.372	0.189	0.153	0.214	0.127	0.081	0.109	0.091	0.126	0.116	0.298	0.264	0.289	0.126	0.108	0.102	0.106	0.131	0.115
	800nM	0.696	0.735	0.702	0.234	0.259	0.297	0.113	0.149	0.138	0.139	0.124	0.144	0.383	0.347	0.368	0.143	0.125	0.119	0.108	0.133	0.129
	1000nM	0.894	0.972	0.991	0.313	0.349	0.365	0.174	0.158	0.142	0.143	0.159	0.128	0.487	0.435	0.421	0.151	0.147	0.135	0.159	0.168	0.134
		lncND5			F1			F2			F3			F4			F5			F6			F7			F8			F9
	200nM	0.097	0.103	0.092	0.029	0.046	0.052	0.014	0.033	0.022	0.048	0.039	0.045	0.049	0.036	0.076	0.019	0.047	0.034	0.054	0.062	0.049	0.035	0.022	0.053	0.053	0.032	0.049	0.063	0.081	0.099
	400nM	0.189	0.225	0.213	0.056	0.033	0.064	0.047	0.031	0.058	0.054	0.059	0.045	0.098	0.103	0.074	0.036	0.053	0.058	0.081	0.063	0.059	0.039	0.052	0.077	0.055	0.064	0.053	0.115	0.139	0.162
	600nM	0.393	0.341	0.379	0.071	0.06	0.043	0.052	0.044	0.039	0.071	0.064	0.064	0.122	0.095	0.143	0.058	0.073	0.065	0.067	0.073	0.084	0.045	0.055	0.079	0.064	0.073	0.064	0.196	0.224	0.173
	800nM	0.709	0.723	0.686	0.072	0.121	0.095	0.074	0.059	0.043	0.084	0.084	0.093	0.154	0.192	0.175	0.069	0.084	0.082	0.092	0.086	0.078	0.053	0.074	0.081	0.087	0.089	0.092	0.257	0.28	0.298
	1000nM	0.906	0.869	0.883	0.104	0.146	0.129	0.084	0.076	0.092	0.078	0.101	0.099	0.175	0.232	0.192	0.083	0.094	0.076	0.106	0.11	0.099	0.085	0.056	0.067	0.105	0.114	0.117	0.391	0.332	0.354
		lncCyt b			F1			F2			F3			F4			F5			F6			F7			F8
	200nM	0.081	0.093	0.115	0.096	0.091	0.103	0.094	0.088	0.097	0.092	0.089	0.094	0.094	0.089	0.109	0.109	0.103	0.098	0.098	0.103	0.104	0.1	0.089	0.096	0.069	0.095	0.083
	400nM	0.258	0.221	0.265	0.113	0.103	0.108	0.124	0.119	0.116	0.124	0.113	0.128	0.106	0.098	0.082	0.137	0.139	0.145	0.127	0.114	0.12	0.209	0.254	0.237	0.142	0.133	0.178
	600nM	0.482	0.47	0.405	0.118	0.109	0.122	0.113	0.119	0.123	0.155	0.149	0.162	0.118	0.109	0.138	0.181	0.173	0.162	0.138	0.15	0.142	0.309	0.342	0.324	0.254	0.278	0.232
	800nM	0.875	0.981	0.789	0.125	0.134	0.128	0.135	0.125	0.119	0.193	0.186	0.179	0.119	0.135	0.107	0.183	0.177	0.169	0.172	0.165	0.176	0.525	0.5	0.491	0.362	0.341	0.32
	1000nM	1.115	1.129	1.034	0.147	0.138	0.152	0.119	0.124	0.13	0.224	0.214	0.208	0.126	0.119	0.146	0.186	0.179	0.183	0.192	0.204	0.199	0.754	0.721	0.707	0.456	0.423	0.404

## Sheet: Fig S4B
	MOCK	1.15066	1.1068	1.15023
	NC	1.11855	0.885362	1.00977
	P1	2.12836	1.91262	1.74351
	MOCK	1.25077	1.09731	1.30464
	NC	1.01835	0.935492	1.0497
	P2	2.34611	2.24036	2.13362
	MOCK	0.961304	1.22361	1.17657
	NC	0.999362	1.02365	0.977517
	P3	1.59269	1.48926	1.64115
	MOCK	1.29351	1.09005	1.19089
	NC	1.05378	0.942033	1.00735
	P4	1.59439	1.68232	1.67111
	MOCK	1.14105	1.1786	1.16381
	NC	1.0655	0.929494	1.00972
	P5	2.64721	2.59052	2.56004
	MOCK	1.28343	1.33231	1.14193
	NC	0.981477	1.03214	0.987148
	P6	5.51344	5.2198	5.18507
	MOCK	1.327	1.27105	1.18245
	NC	1.10001	1.04843	0.867083
	P7	1.94683	1.87152	1.96102
	MOCK	1.12126	1.15981	1.00637
	NC	1.07788	1.03921	0.892744
	P8	2.28488	2.21562	1.86172

## Sheet: Fig S4C
	Mock	nuclear fraction			cytoplasmic fraction
	U2	0.796294	0.777742	0.778045	0.203706	0.222258	0.221955
	12S	0.0334763	0.0411241	0.0408055	0.966524	0.958876	0.959195
	NC	nuclear fraction			cytoplasmic fraction
	U2	0.825472	0.823082	0.82737	0.174528	0.176918	0.17263
	12S	0.0499575	0.0560294	0.0476959	0.950043	0.943971	0.952304
	F1 fragment	nuclear fraction			cytoplasmic fraction
	U2	0.836341	0.841525	0.759473	0.163659	0.158475	0.240527
	12S	0.0388059	0.0364301	0.0465342	0.961194	0.96357	0.953466
	F2 fragment	nuclear fraction			cytoplasmic fraction
	U2	0.815505	0.784894	0.827071	0.184495	0.215106	0.172929
	12S	0.0665646	0.0622971	0.0781598	0.933435	0.937703	0.92184
	F3 fragment	nuclear fraction			cytoplasmic fraction
	U2	0.861155	0.857659	0.846445	0.138845	0.142341	0.153555
	12S	0.934309	0.961304	0.951921	0.0656909	0.0386959	0.0480794
	F4 fragment	nuclear fraction			cytoplasmic fraction
	U2	0.828836	0.81948	0.801593	0.171164	0.18052	0.198407
	12S	0.921094	0.949336	0.940657	0.0789058	0.0506635	0.059343
	F5 fragment	nuclear fraction			cytoplasmic fraction
	U2	0.853198	0.843544	0.840344	0.146802	0.156456	0.159656
	12S	0.0570988	0.070976	0.0527935	0.942901	0.929024	0.947206
	F6 fragment	nuclear fraction			cytoplasmic fraction
	U2	0.837218	0.830119	0.819073	0.162782	0.169881	0.180927
	12S	0.953328	0.933739	0.940398	0.0466717	0.0662607	0.0596018
	F7 fragment	nuclear fraction			cytoplasmic fraction
	U2	0.866828	0.838521	0.881721	0.133172	0.161479	0.118279
	12S	0.0338416	0.0663897	0.0389928	0.966158	0.93361	0.961007
	F8 fragment	nuclear fraction			cytoplasmic fraction
	U2	0.761272	0.796711	0.817535	0.238728	0.203289	0.182465
	12S	0.0851667	0.100476	0.0974523	0.914833	0.899524	0.902548

## Sheet: Fig S4D
	MDL1AS
		F1			F7
	0nM	0.696	0.735	0.702	0.686	0.735	0.702
	200nM	0.702	0.685	0.714	0.582	0.621	0.613
	400nM	0.668	0.703	0.686	0.475	0.433	0.456
	600nM	0.676	0.681	0.643	0.281	0.26	0.238
	800nM	0.657	0.643	0.675	0.159	0.128	0.142
	1000nM	0.649	0.675	0.634	0.084	0.052	0.066
	lncND5
		F1			F7
	0nM	0.709	0.723	0.686	0.709	0.723	0.686
	200nM	0.713	0.689	0.672	0.568	0.529	0.511
	400nM	0.659	0.674	0.692	0.339	0.328	0.293
	600nM	0.642	0.675	0.683	0.231	0.197	0.202
	800nM	0.621	0.663	0.631	0.121	0.144	0.11
	1000nM	0.668	0.649	0.625	0.034	0.071	0.052
	lncCyt b
		F1			F7
	0nM	0.875	0.981	0.789	0.875	0.981	0.789
	200nM	0.882	0.794	0.878	0.767	0.714	0.736
	400nM	0.865	0.879	0.836	0.552	0.505	0.524
	600nM	0.841	0.824	0.799	0.314	0.373	0.346
	800nM	0.785	0.772	0.815	0.152	0.203	0.182
	1000nM	0.791	0.776	0.753	0.108	0.131	0.089

## Sheet: Fig S5C
		SCR.			shPNPT1-1			shPNPT1-2
		nuc.			nuc.			nuc.
	U2	0.868021	0.888181	0.883983	0.793312	0.823356	0.849099	0.896785	0.900016	0.90472
	12s	0.0107218	0.00666359	0.00558527	0.0101523	0.00935623	0.008719	0.0028132	0.00233277	0.00252236
	16s	0.056673	0.039027	0.037099	0.052791	0.052961	0.047966	0.038121	0.031719	0.030909
	MDL1-AS	0.717045	0.726071	0.710564	0.363812	0.354717	0.339677	0.550429	0.544939	0.562043
	lncND5	0.722799	0.719699	0.733587	0.621487	0.594097	0.634278	0.45821	0.442909	0.407403
	lncCyt b	0.68835	0.649507	0.674317	0.329725	0.314486	0.294662	0.249117	0.213121	0.197994

## Sheet: Fig S5D
		MDL1AS			F1			F2			F3			F4			F5			F6
	200nM	0.076	0.081	0.069	0.043	0.048	0.039	0.068	0.072	0.069	0.065	0.072	0.074	0.066	0.073	0.049	0.038	0.074	0.047	0.045	0.061	0.079
	400nM	0.191	0.175	0.168	0.062	0.058	0.06	0.086	0.091	0.085	0.104	0.097	0.088	0.118	0.091	0.073	0.072	0.099	0.061	0.074	0.089	0.062
	600nM	0.305	0.341	0.318	0.088	0.082	0.085	0.103	0.099	0.109	0.189	0.172	0.153	0.149	0.121	0.167	0.109	0.139	0.092	0.079	0.092	0.111
	800nM	0.566	0.535	0.517	0.098	0.102	0.105	0.128	0.125	0.131	0.272	0.245	0.228	0.181	0.163	0.195	0.173	0.155	0.121	0.143	0.119	0.106
	1000nM	0.754	0.718	0.739	0.121	0.125	0.116	0.147	0.139	0.142	0.352	0.326	0.317	0.228	0.215	0.259	0.239	0.204	0.186	0.142	0.126	0.108
		lncND5			F1			F2			F3			F4			F5			F6			F7			F8			F9
	200nM	0.077	0.065	0.088	0.039	0.046	0.052	0.067	0.021	0.046	0.052	0.049	0.061	0.059	0.068	0.051	0.047	0.056	0.053	0.059	0.045	0.064	0.035	0.028	0.053	0.052	0.049	0.056	0.069	0.082	0.074
	400nM	0.183	0.192	0.161	0.056	0.053	0.064	0.097	0.079	0.056	0.064	0.067	0.053	0.067	0.074	0.079	0.064	0.081	0.072	0.063	0.079	0.042	0.049	0.052	0.077	0.074	0.066	0.062	0.105	0.134	0.118
	600nM	0.312	0.354	0.336	0.071	0.06	0.073	0.139	0.116	0.156	0.084	0.085	0.095	0.083	0.089	0.097	0.089	0.099	0.082	0.071	0.067	0.048	0.065	0.089	0.079	0.088	0.094	0.071	0.162	0.199	0.182
	800nM	0.503	0.531	0.478	0.082	0.101	0.095	0.173	0.142	0.169	0.123	0.104	0.115	0.132	0.125	0.104	0.114	0.129	0.104	0.085	0.065	0.051	0.083	0.074	0.088	0.116	0.107	0.083	0.279	0.291	0.255
	1000nM	0.792	0.821	0.775	0.104	0.136	0.129	0.224	0.182	0.197	0.153	0.175	0.164	0.155	0.149	0.174	0.161	0.178	0.156	0.079	0.062	0.083	0.095	0.076	0.087	0.113	0.108	0.094	0.405	0.332	0.379
		lncCyt b			F1			F2			F3			F4			F5			F6			F7			F8
	200nM	0.056	0.048	0.081	0.034	0.042	0.068	0.034	0.042	0.059	0.074	0.055	0.081	0.084	0.093	0.079	0.088	0.085	0.079	0.096	0.067	0.053	0.062	0.044	0.093	0.098	0.079	0.121
	400nM	0.163	0.192	0.179	0.071	0.054	0.065	0.067	0.056	0.049	0.115	0.134	0.152	0.106	0.098	0.103	0.126	0.121	0.114	0.117	0.103	0.085	0.122	0.104	0.088	0.105	0.121	0.143
	600nM	0.258	0.299	0.274	0.084	0.063	0.055	0.078	0.085	0.071	0.217	0.243	0.196	0.109	0.116	0.12	0.114	0.105	0.111	0.142	0.109	0.116	0.171	0.125	0.147	0.135	0.118	0.147
	800nM	0.477	0.504	0.521	0.079	0.087	0.075	0.092	0.086	0.074	0.393	0.362	0.357	0.118	0.113	0.109	0.125	0.13	0.124	0.152	0.178	0.129	0.195	0.187	0.154	0.129	0.153	0.174
	1000nM	0.719	0.754	0.738	0.102	0.114	0.091	0.107	0.092	0.101	0.539	0.572	0.516	0.123	0.12	0.141	0.227	0.219	0.234	0.187	0.19	0.159	0.266	0.247	0.282	0.201	0.231	0.187

[truncated: 8 more sheets: Fig S5E, Fig S6C, Fig S6D, Fig S7, Fig S8C, Fig S9B, Fig S10A, Fig S11A]
